# Supplementary material for: A high-quality genome of Eragrostis curvula grass provides insights into Poaceae evolution and supports new strategies to enhance forage quality
Source: Sci Rep. 2019 Jul 15;9:10250. doi: 10.1038/s41598-019-46610-0 (PMC6629639; doi:10.1038/s41598-019-46610-0)
Supplement: Supplementary file 2 — Paralogous genes [file 41598_2019_46610_MOESM2_ESM.xlsx]

## Sheet: Hoja1
A high-quality genome of Eragrostis curvula grass provides insights into Poaceae evolution and supports new strategies to enhance forage quality
Carballo J1, Santos BACM2, Zappacosta D1, Garbus I1, Selva JP1, Gallo CA1, Díaz A1, Albertini E3, Caccamo M 2* and Echenique V 1*
* Corresponding authors
Echenique V: echeniq@criba.edu.ar
Caccamo M: Mario.Caccamo@niab.com
Supplementary file 2
Syntenic paralogous genes within the selected genomes. The coorrected Ks are the Ks between the genes corrected by the value on the top og each table. The correction method is based on theWang et al. 2016
Z. mays correction factor=1.0285				O. sativa				E. curvula correction factor=0.7826				O. thomaeum correction afctor=0.7659				S. bicolor correction factor=1.0285				E.tef correction factor=0.8
Gene pair		Corrected Ks		Gene pair		Ks		Gene pair		Corrected Ks		Gene pair		Corrected Ks		Gene pair		Corrected Ks		Gene pair		Corrected Ks
CDS:Zm00001d030938_T001	CDS:Zm00001d041382_T001	0.0870171		CDS:OS01T0198200-01	CDS:OS01T0744300-01	1.9322		maker-Contig1-augustus-gene-274.39-mRNA-1	maker-Contig12-augustus-gene-544.69-mRNA-1	0.1116		Ot_Chr1_19378	Ot_Chr1_n30977	2.01845		Sobic.001G263500.1.v3.1	Sobic.001G437801.1.v3.1	0.682251		Et_10A_000848	Et_10A_001327	0.09216
CDS:Zm00001d030939_T002	CDS:Zm00001d041383_T001	0.14472		CDS:OS01T0199700-00	CDS:OS01T0745000-00	0.9282		maker-Contig1-augustus-gene-46.16-mRNA-1	augustus_masked-Contig3-processed-gene-178.35-mRNA-1	1.60482		Ot_Chr1_19382	Ot_Chr1_20130	0.401745		Sobic.001G264500.1.v3.1	Sobic.001G438100.1.v3.1	0.417806		Et_10A_000038	Et_10A_001326	-0.8
CDS:Zm00001d030945_T001	CDS:Zm00001d041387_T001	0.19224		CDS:OS01T0201200-01	CDS:OS01T0747400-01	-1		maker-Contig10-snap-gene-306.36-mRNA-1	maker-Contig3-augustus-gene-420.5-mRNA-1	0.920113		Ot_Chr1_21122	Ot_Chr1_21720	0.700009		Sobic.001G264800.1.v3.1	Sobic.001G438200.1.v3.1	0.71136		Et_10A_000849	Et_10A_001323	0.462
CDS:Zm00001d030955_T001	CDS:Zm00001d041392_T001	0.23832		CDS:OS01T0201250-00	CDS:OS01T0747800-01	0.793		snap_masked-Contig10-processed-gene-110.6-mRNA-1	maker-Contig30-snap-gene-165.57-mRNA-1	0.630313		Ot_Chr1_n30616	Ot_Chr1_19882	-0.765957		Sobic.001G265900.1.v3.1	Sobic.001G438400.1.v3.1	1.03917		Et_10A_000039	Et_10A_001322	0.1936
CDS:Zm00001d030960_T003	CDS:Zm00001d041395_T002	0.212091		CDS:OS01T0201500-00	CDS:OS01T0748150-01	1.0431		maker-Contig10-augustus-gene-140.4-mRNA-1	maker-Contig30-snap-gene-206.38-mRNA-1	0.826826		Ot_Chr1_14126	Ot_Chr10_16845	1.02837		Sobic.001G266400.1.v3.1	Sobic.001G438800.1.v3.1	0.999257		Et_10A_000852	Et_10A_001321	0.21104
CDS:Zm00001d031088_T001	CDS:Zm00001d041307_T001	0.203143		CDS:OS01T0209400-01	CDS:OS02T0244600-01	0.9671		maker-Contig10-augustus-gene-117.17-mRNA-1	snap_masked-Contig30-processed-gene-178.38-mRNA-1	-0.782609		Ot_Chr1_25738	Ot_Chr10_16846	0.967481		Sobic.001G267100.1.v3.1	Sobic.001G439000.1.v3.1	0.473966		Et_10A_000860	Et_10A_001319	0.14736
CDS:Zm00001d030727_T001	CDS:Zm00001d041549_T001	0.194709		CDS:OS01T0974500-01	CDS:OS05T0111900-01	1.039		augustus_masked-Contig10-processed-gene-114.33-mRNA-1	maker-Contig30-snap-gene-169.5-mRNA-1	0.40547		Ot_Chr1_19069	Ot_Chr2_06713	0.644247		Sobic.001G267800.1.v3.1	Sobic.001G439100.1.v3.1	0.709714		Et_10A_002009	Et_10A_001318	0.08784
CDS:Zm00001d031769_T001	CDS:Zm00001d049995_T001	0.139886		CDS:OS01T0952900-01	CDS:OS05T0385400-01	0.3397		maker-Contig10-augustus-gene-182.5-mRNA-1	maker-Contig30-augustus-gene-127.28-mRNA-1	0.928722		Ot_Chr1_11395	Ot_Chr2_n32703	-0.765957		Sobic.001G268400.1.v3.1	Sobic.001G439600.1.v3.1	1.00008		Et_10A_000861	Et_10A_001317	0.11912
CDS:Zm00001d031529_T014	CDS:Zm00001d049761_T028	0.188023		CDS:OS01T0121100-01	CDS:OS05T0151400-01	2.2202		augustus_masked-Contig10-processed-gene-379.10-mRNA-1	maker-Contig354-snap-gene-0.13-mRNA-1	0.208957		Ot_Chr1_11355	Ot_Chr2_10938	0.659336		Sobic.001G269900.1.v3.1	Sobic.001G439900.1.v3.1	0.843223		Et_10A_002012	Et_10A_001315	0.8088
CDS:Zm00001d031530_T003	CDS:Zm00001d049762_T010	0.238011		CDS:OS01T0121800-01	CDS:OS05T0152400-01	0.9267		maker-Contig10-snap-gene-66.1-mRNA-1	maker-Contig38-snap-gene-454.31-mRNA-1	0.591339		Ot_Chr1_09251	Ot_Chr2_n32032	1.18363		Sobic.001G270800.1.v3.1	Sobic.001G440000.1.v3.1	1.09995		Et_10A_000866	Et_10A_001314	1.73736
CDS:Zm00001d031856_T002	CDS:Zm00001d049886_T001	0.212914		CDS:OS01T0124900-00	CDS:OS05T0152600-00	1.0508		maker-Contig10-augustus-gene-73.19-mRNA-1	maker-Contig38-augustus-gene-463.49-mRNA-1	0.689009		Ot_Chr1_09244	Ot_Chr2_06786	0.756919		Sobic.001G320000.1.v3.1	Sobic.001G529700.1.v3.1	0.474583		Et_10A_000221	Et_10A_002131	0.126
CDS:Zm00001d033388_T001	CDS:Zm00001d013548_T002	0.26712		CDS:OS01T0125900-01	CDS:OS05T0153132-00	-1		maker-Contig10-snap-gene-594.20-mRNA-1	maker-Contig38-augustus-gene-554.51-mRNA-1	1.14417		Ot_Chr1_21144	Ot_Chr2_06635	1.38876		Sobic.001G320200.1.v3.1	Sobic.001G529800.1.v3.1	1.48896		Et_10A_000868	Et_10A_001313	0.37656
CDS:Zm00001d033436_T001	CDS:Zm00001d013575_T001	0.3492		CDS:OS01T0126600-01	CDS:OS05T0153200-01	1.0739		maker-Contig101-augustus-gene-1.133-mRNA-1	augustus_masked-Contig6-processed-gene-494.5-mRNA-1	1.23707		Ot_Chr1_21148	Ot_Chr2_n32073	1.13614		Sobic.001G320300.1.v3.1	Sobic.001G530300.1.v3.1	0.417909		Et_10A_000873	Et_10A_001309	2.04024
CDS:Zm00001d032875_T002	CDS:Zm00001d014138_T003	0.200263		CDS:OS01T0822900-03	CDS:OS05T0477900-01	0.4284		maker-Contig12-augustus-gene-562.28-mRNA-1	maker-Contig455-augustus-gene-0.75-mRNA-1	0.0282522		Ot_Chr1_21150	Ot_Chr2_n32074	1.03787		Sobic.001G320400.1.v3.1	Sobic.001G530350.1.v3.1	0.402583		Et_10A_000040	Et_10A_000331	1.31056
CDS:Zm00001d033669_T004	CDS:Zm00001d013470_T003	0.137109		CDS:OS01T0863800-00	CDS:OS05T0441400-01	0.6323		maker-Contig28-augustus-gene-339.5-mRNA-1	maker-Contig334-augustus-gene-0.28-mRNA-1	0.713035		Ot_Chr1_21152	Ot_Chr2_06625	1.60767		Sobic.001G320500.1.v3.1	Sobic.001G531000.1.v3.1	0.806914		Et_10A_000892	Et_10A_001304	0.68008
CDS:Zm00001d034376_T002	CDS:Zm00001d013105_T002	0.240994		CDS:OS01T0687600-01	CDS:OS05T0551900-00	1.2495		maker-Contig30-snap-gene-296.59-mRNA-1	maker-Contig4-snap-gene-212.1-mRNA-1	0.938113		Ot_Chr1_n31526	Ot_Chr2_06618	0.884987		Sobic.001G321200.2.v3.1	Sobic.001G531700.1.v3.1	0.638743		Et_10A_000931	Et_10A_001308	0.12168
CDS:Zm00001d033787_T001	CDS:Zm00001d013411_T001	0.282857		CDS:OS01T0884500-01	CDS:OS05T0420750-00	1.7613		maker-Contig365-augustus-gene-2.6-mRNA-1	augustus_masked-Contig8-processed-gene-63.20-mRNA-1	0.640722		Ot_Chr1_11432	Ot_Chr2_10807	1.11577		Sobic.001G321500.1.v3.1	Sobic.001G532000.1.v3.1	0.866057		Et_10A_000932	Et_10A_001311	-0.8
CDS:Zm00001d033790_T001	CDS:Zm00001d013410_T001	0.291394		CDS:OS01T0588500-01	CDS:OS05T0591600-01	1.8341		maker-Contig38-snap-gene-102.41-mRNA-1	maker-Contig50-augustus-gene-42.63-mRNA-1	0.463774		Ot_Chr1_11427	Ot_Chr2_10817	1.14258		Sobic.001G321800.1.v3.1	Sobic.001G532200.1.v3.1	0.739234		Et_10A_000933	Et_10A_001301	0.26336
CDS:Zm00001d033791_T001	CDS:Zm00001d013409_T001	0.202217		CDS:OS01T0603300-01	CDS:OS05T0530400-01	1.4546		maker-Contig38-snap-gene-219.15-mRNA-1	snap_masked-Contig50-processed-gene-68.37-mRNA-1	-0.782609		Ot_Chr1_18962	Ot_Chr2_17657	1.26054		Sobic.001G322100.1.v3.1	Sobic.001G532300.1.v3.1	0.554606		Et_10A_000930	Et_10A_001306	0.23
CDS:Zm00001d033797_T002	CDS:Zm00001d013406_T001	0.138446		CDS:OS01T0110100-01	CDS:OS06T0493600-01	2.2508		maker-Contig38-augustus-gene-175.36-mRNA-1	maker-Contig50-snap-gene-110.41-mRNA-1	0.621704		Ot_Chr1_n31907	Ot_Chr2_17708	0.926579		Sobic.001G322300.1.v3.1	Sobic.001G532400.1.v3.1	0.952046		Et_10A_000936	Et_10A_000097	0.78424
CDS:Zm00001d033798_T002	CDS:Zm00001d013405_T004	0.20376		CDS:OS01T0110500-01	CDS:OS06T0494100-01	-1		maker-Contig38-snap-gene-175.9-mRNA-1	maker-Contig50-augustus-gene-110.51-mRNA-1	1.17423		Ot_Chr1_19005	Ot_Chr2_n32918	1.35299		Sobic.001G243000.1.v3.1	Sobic.001G496200.1.v3.1	1.64448		Et_10A_002029	Et_10A_001304	0.692
CDS:Zm00001d034914_T005	CDS:Zm00001d012815_T003	0.211269		CDS:OS01T0111200-01	CDS:OS06T0496000-01	1.5983		maker-Contig38-snap-gene-176.52-mRNA-1	maker-Contig50-augustus-gene-108.41-mRNA-1	0.780652		Ot_Chr1_18927	Ot_Chr2_n32879	0.524757		Sobic.001G243100.1.v3.1	Sobic.001G496300.2.v3.1	0.769886		Et_10A_000405	Et_10B_002709	0.00808
CDS:Zm00001d030026_T042	CDS:Zm00001d047015_T047	0.142663		CDS:OS01T0111500-01	CDS:OS06T0496400-00	1.4101		maker-Contig38-snap-gene-177.27-mRNA-1	maker-Contig50-augustus-gene-108.40-mRNA-1	0.836139		Ot_Chr1_18926	Ot_Chr2_n32881	0.808238		Sobic.001G243732.1.v3.1	Sobic.001G496500.1.v3.1	1.55602		Et_10A_000406	Et_10B_002711	0.02816
CDS:Zm00001d027729_T001	CDS:Zm00001d048422_T001	0.0852686		CDS:OS01T0111600-01	CDS:OS06T0498800-01	0.5506		maker-Contig38-snap-gene-179.25-mRNA-1	maker-Contig50-augustus-gene-107.3-mRNA-1	2.65985		Ot_Chr1_18903	Ot_Chr2_17572	0.539387		Sobic.001G244400.1.v3.1	Sobic.001G496700.1.v3.1	0.581657		Et_10A_000409	Et_10B_004055	0.01576
CDS:Zm00001d027731_T015	CDS:Zm00001d048424_T012	0.406183		CDS:OS10T0540000-01	CDS:OS02T0686100-00	0.8521		augustus_masked-Contig38-processed-gene-180.45-mRNA-1	maker-Contig50-augustus-gene-107.2-mRNA-1	0.348574		Ot_Chr1_18900	Ot_Chr2_17565	-0.765957		Sobic.001G244500.2.v3.1	Sobic.001G496800.1.v3.1	0.567154		Et_10A_000410	Et_10B_002713	0.0096
CDS:Zm00001d027731_T012	CDS:Zm00001d048424_T002	0.335931		CDS:OS10T0523201-00	CDS:OS02T0676400-00	1.6594		maker-Contig38-augustus-gene-180.12-mRNA-1	maker-Contig50-augustus-gene-107.1-mRNA-1	1.51936		Ot_Chr1_18862	Ot_Chr2_n32863	0.734553		Sobic.001G244900.1.v3.1	Sobic.001G496900.1.v3.1	1.51077		Et_10A_000407	Et_10B_002712	0.07088
CDS:Zm00001d027738_T001	CDS:Zm00001d048428_T001	0.116434		CDS:OS10T0524700-00	CDS:OS04T0573900-01	0.9266		maker-Contig38-snap-gene-182.43-mRNA-1	maker-Contig50-augustus-gene-107.7-mRNA-1	0.528104		Ot_Chr1_18540	Ot_Chr2_17512	0.477574		Sobic.001G245800.1.v3.1	Sobic.001G497100.1.v3.1	0.256423		Et_10A_001888	Et_10B_004053	0.0516
CDS:Zm00001d027743_T002	CDS:Zm00001d048430_T002	0.174034		CDS:OS11T0104240-00	CDS:OS12T0103150-00	1.4775		maker-Contig38-snap-gene-121.30-mRNA-1	maker-Contig824-snap-gene-0.62-mRNA-1	0.103383		Ot_Chr1_n31293	Ot_Chr2_17495	1.00409		Sobic.001G245900.1.v3.1	Sobic.001G497200.1.v3.1	1.36049		Et_10A_001889	Et_10B_004054	0.05408
CDS:Zm00001d027748_T001	CDS:Zm00001d048432_T001	0.295611		CDS:OS11T0109800-00	CDS:OS12T0109800-00	0.0695		augustus_masked-Contig8-processed-gene-11.31-mRNA-1	maker-Contig882-augustus-gene-1.3-mRNA-1	0.181487		Ot_Chr1_18524	Ot_Chr2_17493	0.603881		Sobic.001G277600.1.v3.1	Sobic.001G446400.1.v3.1	2.37682		Et_10A_000411	Et_10B_002717	0.04224
CDS:Zm00001d028579_T022	CDS:Zm00001d047831_T001	3.3047		CDS:OS11T0131100-00	CDS:OS12T0127800-01	0.1138		snap_masked-Contig10-processed-gene-373.53-mRNA-1	maker-Contig10-augustus-gene-38.6-mRNA-1	1.1239		Ot_Chr1_18523	Ot_Chr2_17490	1.04791		Sobic.001G278500.1.v3.1	Sobic.001G446500.1.v3.1	1.6487		Et_10A_000412	Et_10B_004056	0.056
CDS:Zm00001d028348_T001	CDS:Zm00001d047984_T001	0.108411		CDS:OS11T0132600-01	CDS:OS12T0128700-01	0.9087		maker-Contig10-augustus-gene-373.33-mRNA-1	augustus_masked-Contig10-processed-gene-38.53-mRNA-1	2.2759		Ot_Chr1_18521	Ot_Chr2_17486	-0.765957		Sobic.001G278700.1.v3.1	Sobic.001G447200.1.v3.1	0.802594		Et_10A_000417	Et_10B_002718	0.02616
CDS:Zm00001d028372_T007	CDS:Zm00001d047967_T003	0.41112		CDS:OS11T0163600-01	CDS:OS12T0163400-01	-1		maker-Contig10-snap-gene-373.9-mRNA-1	maker-Contig10-snap-gene-37.14-mRNA-1	0.942104		Ot_Chr1_18518	Ot_Chr2_17483	0.922289		Sobic.001G278800.1.v3.1	Sobic.001G447400.1.v3.1	0.953074		Et_10A_000418	Et_10B_002719	0.08224
CDS:Zm00001d028284_T001	CDS:Zm00001d048019_T001	0.268354		CDS:OS11T0176000-01	CDS:OS12T0172500-01	1.0394		maker-Contig10-augustus-gene-374.15-mRNA-1	maker-Contig10-snap-gene-37.7-mRNA-1	1.03359		Ot_Chr1_18517	Ot_Chr2_17481	1.04025		Sobic.001G279800.1.v3.1	Sobic.001G448800.1.v3.1	1.46685		Et_10A_000414	Et_10B_002714	0.14808
CDS:Zm00001d028867_T001	CDS:Zm00001d047662_T005	0.682251		CDS:OS11T0134400-00	CDS:OS05T0491100-01	0.997		maker-Contig10-snap-gene-376.47-mRNA-1	maker-Contig10-snap-gene-36.15-mRNA-1	1.69842		Ot_Chr1_18516	Ot_Chr2_17480	0.814979		Sobic.001G072700.1.v3.1	Sobic.001G446100.1.v3.1	-1.02857		Et_10A_000415	Et_10B_002715	0.11864
CDS:Zm00001d027345_T001	CDS:Zm00001d048506_T001	0.214971		CDS:OS11T0136600-00	CDS:OS05T0491900-00	1.6226		maker-Contig1086-augustus-gene-0.5-mRNA-1	maker-Contig10-snap-gene-182.24-mRNA-1	0.0357652		Ot_Chr1_18503	Ot_Chr2_17470	0.916698		Sobic.001G074000.1.v3.1	Sobic.001G446400.1.v3.1	1.66176		Et_10A_000419	Et_10B_004060	0.15448
CDS:Zm00001d028751_T001	CDS:Zm00001d047737_T001	0.614571		CDS:OS11T0138300-01	CDS:OS05T0494000-01	3.4578		snap_masked-Contig1086-processed-gene-0.81-mRNA-1	snap_masked-Contig10-processed-gene-182.59-mRNA-1	0.0190174		Ot_Chr1_18499	Ot_Chr2_17469	0.636587		Sobic.001G075700.1.v3.1	Sobic.001G448000.1.v3.1	1.39536		Et_10A_001892	Et_10B_004061	0.05112
CDS:Zm00001d026064_T002	CDS:Zm00001d002600_T002	0.170949		CDS:OS11T0139400-01	CDS:OS05T0494500-01	0.5802		maker-Contig1086-augustus-gene-0.7-mRNA-1	maker-Contig10-augustus-gene-182.6-mRNA-1	0.0582261		Ot_Chr1_18498	Ot_Chr2_17468	0.814826		Sobic.001G076700.1.v3.1	Sobic.001G449500.1.v3.1	1.6489		Et_10A_000420	Et_10B_004062	0.0636
CDS:Zm00001d026271_T001	CDS:Zm00001d002364_T001	0.186583		CDS:OS11T0139500-03	CDS:OS05T0495200-01	4.6637		maker-Contig1086-augustus-gene-0.9-mRNA-1	maker-Contig10-snap-gene-182.19-mRNA-1	0.0444522		Ot_Chr1_18494	Ot_Chr2_17460	0.607251		Sobic.001G077400.1.v3.1	Sobic.001G449700.1.v3.1	0.454114		Et_10A_000131	Et_10B_004057	0.08624
CDS:Zm00001d026277_T002	CDS:Zm00001d002358_T001	0.228549		CDS:OS11T0140400-01	CDS:OS05T0495600-00	1.9527		maker-Contig119-snap-gene-0.30-mRNA-1	maker-Contig1-snap-gene-409.28-mRNA-1	0.046487		Ot_Chr1_n31302	Ot_Chr2_17448	0.763583		Sobic.001G313200.1.v3.1	Sobic.001G529400.1.v3.1	0.0927771		Et_10A_000421	Et_10B_004063	0.04736
CDS:Zm00001d026259_T001	CDS:Zm00001d002387_T002	0.106251		CDS:OS12T0105150-00	CDS:OS05T0468700-01	1.4183		maker-Contig12-snap-gene-535.16-mRNA-1	maker-Contig1-snap-gene-282.28-mRNA-1	0.32807		Ot_Chr1_18484	Ot_Chr2_n32740	1.03634		Sobic.001G313500.1.v3.1	Sobic.001G528400.1.v3.1	0.804857		Et_10A_000422	Et_10B_002720	0.15248
CDS:Zm00001d026265_T001	CDS:Zm00001d002373_T001	0.231943		CDS:OS02T0641900-01	CDS:OS04T0532800-01	0.7105		augustus_masked-Contig12-processed-gene-535.7-mRNA-1	snap_masked-Contig1-processed-gene-281.10-mRNA-1	0.138835		Ot_Chr1_18481	Ot_Chr2_17443	0.599515		Sobic.001G313600.1.v3.1	Sobic.001G528300.1.v3.1	0.581554		Et_10A_000416	Et_10B_002716	0.0684
CDS:Zm00001d026017_T001	CDS:Zm00001d002545_T002	0.33624		CDS:OS02T0675700-01	CDS:OS04T0569400-00	3.6427		maker-Contig12-snap-gene-536.33-mRNA-1	maker-Contig1-augustus-gene-280.51-mRNA-1	-0.782609		Ot_Chr1_18480	Ot_Chr2_17440	0.774536		Sobic.001G313800.1.v3.1	Sobic.001G528200.1.v3.1	0.873874		Et_10A_001891	Et_10B_004059	0.05688
CDS:Zm00001d025599_T001	CDS:Zm00001d003429_T001	0.178046		CDS:OS02T0549600-01	CDS:OS04T0430100-01	0.6538		snap_masked-Contig12-processed-gene-536.2-mRNA-1	maker-Contig1-augustus-gene-280.48-mRNA-1	0.0931304		Ot_Chr1_18478	Ot_Chr2_n32741	0.75286		Sobic.001G314000.1.v3.1	Sobic.001G528100.1.v3.1	0.408857		Et_10A_000423	Et_10B_002721	0.07248
CDS:Zm00001d026240_T006	CDS:Zm00001d002429_T003	0.204377		CDS:OS02T0669366-00	CDS:OS06T0725550-00	1.2772		maker-Contig12-augustus-gene-536.31-mRNA-1	maker-Contig1-augustus-gene-280.46-mRNA-1	2.25759		Ot_Chr1_18474	Ot_Chr2_17437	0.836962		Sobic.001G314300.1.v3.1	Sobic.001G526900.1.v3.1	0.46584		Et_10A_000424	Et_10B_002722	0.07832
CDS:Zm00001d026397_T001	CDS:Zm00001d002141_T013	0.229166		CDS:OS02T0181300-01	CDS:OS06T0649000-01	0.2952		maker-Contig12-snap-gene-536.36-mRNA-1	maker-Contig1-snap-gene-280.2-mRNA-1	0.105652		Ot_Chr1_n31306	Ot_Chr2_17425	0.84554		Sobic.001G314400.1.v3.1	Sobic.001G526800.2.v3.1	0.773691		Et_10A_000993	Et_10B_002723	0.08784
CDS:Zm00001d026426_T014	CDS:Zm00001d002119_T003	0.20664		CDS:OS02T0716800-01	CDS:OS06T0324150-01	1.1977		snap_masked-Contig12-processed-gene-536.17-mRNA-1	maker-Contig1-snap-gene-279.39-mRNA-1	0.132417		Ot_Chr1_18465	Ot_Chr2_15856	0.421583		Sobic.001G314500.1.v3.1	Sobic.001G526600.1.v3.1	0.685234		Et_10A_002036	Et_10B_003462	0.62216
CDS:Zm00001d026546_T001	CDS:Zm00001d001929_T001	0.332846		CDS:OS02T0717200-00	CDS:OS06T0320300-01	1.6973		maker-Contig12-augustus-gene-536.30-mRNA-1	maker-Contig1-augustus-gene-279.32-mRNA-1	0.1782		Ot_Chr1_18463	Ot_Chr2_15851	0.446247		Sobic.001G314700.1.v3.1	Sobic.001G526100.1.v3.1	1.67585		Et_10A_000995	Et_10B_003468	-0.8
CDS:Zm00001d025684_T001	CDS:Zm00001d003293_T001	0.75384		CDS:OS02T0717800-01	CDS:OS06T0319700-01	2.187		augustus_masked-Contig12-processed-gene-537.8-mRNA-1	maker-Contig1-snap-gene-279.37-mRNA-1	0.230243		Ot_Chr1_18462	Ot_Chr2_n32616	0.662706		Sobic.001G314800.1.v3.1	Sobic.001G526000.1.v3.1	0.610354		Et_10A_000991	Et_10B_003463	0.12112
CDS:Zm00001d025689_T002	CDS:Zm00001d003291_T001	0.262903		CDS:OS02T0719000-01	CDS:OS06T0318300-02	0.6973		maker-Contig12-snap-gene-538.15-mRNA-1	maker-Contig1-augustus-gene-279.23-mRNA-1	0.93733		Ot_Chr1_18454	Ot_Chr2_15837	0.4968		Sobic.001G314900.7.v3.1	Sobic.001G525900.1.v3.1	0.690686		Et_10A_000992	Et_10B_003464	0.34544
CDS:Zm00001d025692_T002	CDS:Zm00001d003288_T001	0.282137		CDS:OS02T0719600-01	CDS:OS06T0315300-00	-1		maker-Contig12-snap-gene-538.16-mRNA-1	maker-Contig1-snap-gene-279.45-mRNA-1	0.311009		Ot_Chr1_18448	Ot_Chr2_15834	0.777064		Sobic.001G315000.1.v3.1	Sobic.001G525600.1.v3.1	0.33552		Et_10A_002035	Et_10B_004231	0.48104
CDS:Zm00001d025694_T001	CDS:Zm00001d003284_T001	0.50616		CDS:OS02T0176100-02	CDS:OS06T0698748-02	-1		maker-Contig12-augustus-gene-539.15-mRNA-1	maker-Contig1-augustus-gene-279.29-mRNA-1	0.115826		Ot_Chr1_18447	Ot_Chr2_15833	0.721379		Sobic.001G315200.1.v3.1	Sobic.001G525300.2.v3.1	0.740674		Et_10A_002168	Et_10B_004232	1.88824
CDS:Zm00001d025696_T001	CDS:Zm00001d003281_T001	1.84505		CDS:OS03T0130500-01	CDS:OS06T0728600-00	2.1142		maker-Contig12-augustus-gene-539.19-mRNA-1	maker-Contig1-augustus-gene-279.22-mRNA-1	0.0801391		Ot_Chr1_18445	Ot_Chr2_15832	0.628162		Sobic.001G316000.1.v3.1	Sobic.001G524200.1.v3.1	1.17483		Et_10A_001420	Et_10B_003465	0.14824
CDS:Zm00001d026296_T004	CDS:Zm00001d002323_T005	0.229783		CDS:OS03T0130700-01	CDS:OS06T0728200-00	1.6541		maker-Contig12-augustus-gene-539.16-mRNA-1	augustus_masked-Contig1-processed-gene-279.59-mRNA-1	0.133983		Ot_Chr1_n31308	Ot_Chr2_15818	0.345983		Sobic.001G316200.2.v3.1	Sobic.001G523700.3.v3.1	0.805989		Et_10A_001421	Et_10B_003466	0.05384
CDS:Zm00001d025342_T001	CDS:Zm00001d003812_T001	0.213531		CDS:OS03T0130900-01	CDS:OS06T0727400-01	3.291		maker-Contig12-augustus-gene-540.31-mRNA-1	augustus_masked-Contig1-processed-gene-279.51-mRNA-1	0.0914087		Ot_Chr1_18428	Ot_Chr2_15815	0.474434		Sobic.001G316300.1.v3.1	Sobic.001G523500.1.v3.1	0.718046		Et_10A_001422	Et_10B_003467	0.11112
CDS:Zm00001d023700_T001	CDS:Zm00001d041796_T001	0.288103		CDS:OS03T0131200-01	CDS:OS06T0727200-01	-1		maker-Contig12-snap-gene-540.12-mRNA-1	maker-Contig1-augustus-gene-279.27-mRNA-1	0.119504		Ot_Chr1_18425	Ot_Chr2_15810	0.651983		Sobic.001G316400.1.v3.1	Sobic.001G523300.1.v3.1	0.418526		Et_10A_002170	Et_10B_004233	0.0528
CDS:Zm00001d023706_T001	CDS:Zm00001d041803_T034	0.26496		CDS:OS03T0132900-01	CDS:OS06T0726200-02	0.7466		maker-Contig12-snap-gene-540.14-mRNA-1	maker-Contig1-snap-gene-279.41-mRNA-1	0.255287		Ot_Chr1_n31321	Ot_Chr2_n32535	0.884068		Sobic.001G316800.1.v3.1	Sobic.001G522700.1.v3.1	0.66816		Et_10A_001424	Et_10B_003469	0.0736
CDS:Zm00001d023445_T001	CDS:Zm00001d052561_T002	0.720617		CDS:OS03T0805100-01	CDS:OS07T0200700-01	0.7197		maker-Contig12-snap-gene-541.69-mRNA-1	maker-Contig1-augustus-gene-278.2-mRNA-1	0.146974		Ot_Chr1_n31325	Ot_Chr2_15799	0.634826		Sobic.001G316900.2.v3.1	Sobic.001G522500.1.v3.1	0.616423		Et_10A_002175	Et_10B_004236	0.18696
CDS:Zm00001d024306_T001	CDS:Zm00001d049376_T001	0.166731		CDS:OS03T0809100-01	CDS:OS07T0208900-02	0.9747		maker-Contig12-augustus-gene-541.6-mRNA-1	maker-Contig1-snap-gene-278.45-mRNA-1	0.953687		Ot_Chr1_18421	Ot_Chr2_15798	1.12259		Sobic.001G247400.1.v3.1	Sobic.001G495600.1.v3.1	0.620331		Et_10A_002171	Et_10B_002434	1.07552
CDS:Zm00001d024310_T002	CDS:Zm00001d049372_T002	0.170229		CDS:OS03T0821200-00	CDS:OS07T0236700-01	0.7012		maker-Contig12-augustus-gene-541.7-mRNA-1	maker-Contig1-augustus-gene-278.8-mRNA-1	0.0814696		Ot_Chr1_n31329	Ot_Chr2_15790	0.732485		Sobic.001G247700.2.v3.1	Sobic.001G495500.1.v3.1	0.437657		Et_10A_001425	Et_10B_003470	0.09936
CDS:Zm00001d024311_T001	CDS:Zm00001d049371_T007	0.353006		CDS:OS03T0791700-01	CDS:OS07T0176500-01	0.6001		maker-Contig12-snap-gene-541.62-mRNA-1	maker-Contig1-augustus-gene-278.7-mRNA-1	0.163017		Ot_Chr1_n31336	Ot_Chr2_n32480	0.646621		Sobic.001G248500.2.v3.1	Sobic.001G495200.1.v3.1	0.78552		Et_10A_001426	Et_10B_003471	0.13184
CDS:Zm00001d024318_T009	CDS:Zm00001d049370_T002	0.191211		CDS:OS03T0806700-01	CDS:OS07T0572300-01	1.4835		maker-Contig12-augustus-gene-541.9-mRNA-1	maker-Contig1-snap-gene-278.41-mRNA-1	0.165913		Ot_Chr1_n31337	Ot_Chr2_15775	0.675268		Sobic.001G249100.1.v3.1	Sobic.001G494400.1.v3.1	1.39001		Et_10A_002172	Et_10B_004283	0.124
CDS:Zm00001d004976_T002	CDS:Zm00001d052462_T001	0.273086		CDS:OS03T0807500-00	CDS:OS07T0570550-00	0.5448		maker-Contig12-augustus-gene-541.18-mRNA-1	maker-Contig1-snap-gene-278.37-mRNA-1	0.0947739		Ot_Chr1_18412	Ot_Chr2_15773	0.43943		Sobic.001G250200.1.v3.1	Sobic.001G493300.1.v3.1	0.503794		Et_10A_002176	Et_10B_004285	0.2056
CDS:Zm00001d002796_T001	CDS:Zm00001d017445_T001	0.921189		CDS:OS03T0807900-01	CDS:OS07T0569600-01	1.3763		maker-Contig12-snap-gene-541.65-mRNA-1	maker-Contig1-augustus-gene-278.5-mRNA-1	1.8767		Ot_Chr1_18406	Ot_Chr2_15765	0.750485		Sobic.001G251100.2.v3.1	Sobic.001G493200.3.v3.1	0.731417		Et_10A_002173	Et_10B_004284	0.18512
CDS:Zm00001d006388_T001	CDS:Zm00001d021508_T001	0.23184		CDS:OS03T0808300-01	CDS:OS07T0569100-01	0.7072		maker-Contig12-augustus-gene-542.26-mRNA-1	maker-Contig1-snap-gene-277.34-mRNA-1	0.0973565		Ot_Chr1_18405	Ot_Chr2_15764	0.677413		Sobic.001G251500.1.v3.1	Sobic.001G492900.6.v3.1	1.21814		Et_10A_002197	Et_10B_004286	0.10504
CDS:Zm00001d006389_T001	CDS:Zm00001d021512_T002	0.146571		CDS:OS03T0808600-01	CDS:OS07T0568600-01	1.0198		maker-Contig12-augustus-gene-542.27-mRNA-1	maker-Contig1-snap-gene-277.33-mRNA-1	0.0862435		Ot_Chr1_18403	Ot_Chr2_15758	1.16632		Sobic.001G251700.1.v3.1	Sobic.001G492300.1.v3.1	1.02055		Et_10A_001492	Et_10B_002438	0.10768
CDS:Zm00001d006396_T001	CDS:Zm00001d021514_T001	0.341383		CDS:OS03T0758050-01	CDS:OS07T0599201-00	1.3447		maker-Contig12-augustus-gene-542.28-mRNA-1	maker-Contig1-snap-gene-277.32-mRNA-1	0.173896		Ot_Chr1_18400	Ot_Chr2_15755	0.935004		Sobic.001G251800.1.v3.1	Sobic.001G492200.1.v3.1	1.09749		Et_10A_001486	Et_10B_004288	0.31552
CDS:Zm00001d006398_T001	CDS:Zm00001d021515_T001	0.25992		CDS:OS04T0436000-00	CDS:OS05T0429400-01	1.5973		maker-Contig12-augustus-gene-542.31-mRNA-1	augustus_masked-Contig1-processed-gene-277.39-mRNA-1	0.121226		Ot_Chr1_18398	Ot_Chr2_15754	0.457583		Sobic.001G252300.1.v3.1	Sobic.001G490800.1.v3.1	1.09862		Et_10A_002193	Et_10B_002649	0.0612
CDS:Zm00001d006402_T001	CDS:Zm00001d021517_T001	0.346629		CDS:OS05T0191500-02	CDS:OS06T0559500-01	0.7377		maker-Contig12-augustus-gene-543.40-mRNA-1	maker-Contig1-snap-gene-275.32-mRNA-1	0.188609		Ot_Chr1_18393	Ot_Chr2_15747	0.459574		Sobic.001G252700.2.v3.1	Sobic.001G490000.1.v3.1	1.02631		Et_10A_002192	Et_10B_004289	0.10032
CDS:Zm00001d005919_T001	CDS:Zm00001d020763_T001	0.143383		CDS:OS08T0505200-01	CDS:OS09T0487200-01	0.9797		maker-Contig12-augustus-gene-543.35-mRNA-1	maker-Contig1-augustus-gene-275.6-mRNA-1	0.21913		Ot_Chr1_18387	Ot_Chr2_n32357	0.621651		Sobic.001G252800.1.v3.1	Sobic.001G489900.1.v3.1	1.31307		Et_10A_001487	Et_10B_003543	0.05928
CDS:Zm00001d007962_T001	CDS:Zm00001d018698_T001	0.322663		CDS:OS08T0512400-01	CDS:OS09T0491708-01	0.8187		augustus_masked-Contig12-processed-gene-543.59-mRNA-1	maker-Contig1-snap-gene-275.28-mRNA-1	0.177496		Ot_Chr1_n31345	Ot_Chr2_15685	0.879702		Sobic.001G253600.1.v3.1	Sobic.001G489600.1.v3.1	0.385714		Et_10A_000109	Et_10B_003547	0.18536
CDS:Zm00001d005659_T001	CDS:Zm00001d020268_T002	0.202114		CDS:OS08T0516900-01	CDS:OS09T0495200-01	1.5858		snap_masked-Contig12-processed-gene-543.21-mRNA-1	augustus_masked-Contig1-processed-gene-274.22-mRNA-1	0.108313		Ot_Chr1_n31344	Ot_Chr2_15678	0.733328		Sobic.001G253700.1.v3.1	Sobic.001G489300.1.v3.1	1.07774		Et_10A_001488	Et_10B_003544	0.29336
CDS:Zm00001d006226_T001	CDS:Zm00001d021314_T003	0.163029		CDS:OS08T0526150-00	CDS:OS09T0504000-01	1.2722		maker-Contig12-augustus-gene-544.59-mRNA-1	maker-Contig1-augustus-gene-274.43-mRNA-1	0.0705913		Ot_Chr1_18312	Ot_Chr2_15649	0.772928		Sobic.001G253900.1.v3.1	Sobic.001G488900.1.v3.1	0.700971		Et_10A_002194	Et_10B_004290	2.36016
CDS:Zm00001d006173_T001	CDS:Zm00001d021221_T001	0.134743		CDS:OS08T0549950-00	CDS:OS09T0541300-00	1.0477		maker-Contig12-augustus-gene-544.63-mRNA-1	maker-Contig1-snap-gene-274.4-mRNA-1	0.165365		Ot_Chr1_18311	Ot_Chr2_15648	0.706672		Sobic.001G254000.1.v3.1	Sobic.001G488700.1.v3.1	1.1448		Et_10A_001489	Et_10B_003545	0.07096
CDS:Zm00001d005229_T001	CDS:Zm00001d019194_T003	0.31392		CDS:OS01T0753500-01	CDS:OS01T0670800-01	1.4546		maker-Contig12-augustus-gene-545.20-mRNA-1	maker-Contig1-snap-gene-273.32-mRNA-1	0.0884348		Ot_Chr1_n31365	Ot_Chr2_15565	0.88246		Sobic.001G254100.1.v3.1	Sobic.001G488600.1.v3.1	1.01499		Et_10A_001490	Et_10B_004291	0.10408
CDS:Zm00001d007183_T004	CDS:Zm00001d022429_T029	0.159943		CDS:OS01T0754200-02	CDS:OS01T0672500-01	1.9703		maker-Contig12-augustus-gene-545.22-mRNA-1	maker-Contig1-snap-gene-273.29-mRNA-1	0.115435		Ot_Chr1_14398	Ot_Chr2_15555	0.427404		Sobic.001G254200.1.v3.1	Sobic.001G488500.4.v3.1	1.21464		Et_10A_001491	Et_10B_003546	0.07672
CDS:Zm00001d007075_T010	CDS:Zm00001d022378_T073	0.194297		CDS:OS01T0754500-01	CDS:OS01T0672800-01	-1		maker-Contig12-snap-gene-546.9-mRNA-1	maker-Contig1-augustus-gene-270.27-mRNA-1	0.113009		Ot_Chr1_14366	Ot_Chr2_n33086	1.03335		Sobic.001G225700.1.v3.1	Sobic.001G510800.1.v3.1	0.272469		Et_10A_001493	Et_10B_003548	0.18568
CDS:Zm00001d007075_T016	CDS:Zm00001d022378_T008	0.201497		CDS:OS01T0754800-01	CDS:OS01T0673400-00	1.2787		maker-Contig12-snap-gene-546.5-mRNA-1	maker-Contig1-augustus-gene-269.31-mRNA-1	0.194557		Ot_Chr1_14363	Ot_Chr2_n33028	0.760213		Sobic.001G225800.1.v3.1	Sobic.001G510500.2.v3.1	-1.02857		Et_10A_000354	Et_10B_002650	0.1412
CDS:Zm00001d007075_T024	CDS:Zm00001d022378_T052	0.172491		CDS:OS01T0757400-01	CDS:OS01T0673500-01	1.8705		maker-Contig12-augustus-gene-546.45-mRNA-1	maker-Contig1-snap-gene-269.43-mRNA-1	0.110583		Ot_Chr1_14336	Ot_Chr2_16298	0.686451		Sobic.001G226300.1.v3.1	Sobic.001G509100.1.v3.1	1.01623		Et_10A_001554	Et_10B_003622	0.06016
CDS:Zm00001d007075_T028	CDS:Zm00001d022378_T043	0.1656		CDS:OS01T0758200-01	CDS:OS01T0673700-00	0.6356		maker-Contig12-snap-gene-547.53-mRNA-1	maker-Contig1-augustus-gene-269.23-mRNA-1	0.168574		Ot_Chr1_14334	Ot_Chr2_16300	0.822332		Sobic.001G226500.1.v3.1	Sobic.001G508900.1.v3.1	0.507497		Et_10A_001557	Et_10B_003628	0.14056
CDS:Zm00001d044053_T001	CDS:Zm00001d039088_T001	0.71856		CDS:OS01T0759100-01	CDS:OS01T0674500-01	1.5191		maker-Contig12-augustus-gene-547.21-mRNA-1	maker-Contig1-snap-gene-269.41-mRNA-1	0.147835		Ot_Chr1_n30894	Ot_Chr2_17211	0.69863		Sobic.001G226600.2.v3.1	Sobic.001G508800.1.v3.1	0.49824		Et_10A_001555	Et_10B_003623	0.4984
CDS:Zm00001d041327_T002	CDS:Zm00001d018807_T001	1.29435		CDS:OS01T0760300-01	CDS:OS01T0675000-01	2.0821		maker-Contig12-augustus-gene-547.27-mRNA-1	maker-Contig1-augustus-gene-268.16-mRNA-1	0.171313		Ot_Chr1_04370	Ot_Chr2_17189	0.688519		Sobic.001G227100.1.v3.1	Sobic.001G508466.1.v3.1	1.76513		Et_10A_002232	Et_10B_003629	0
CDS:Zm00001d043387_T001	CDS:Zm00001d012694_T001	0.16272		CDS:OS01T0748300-00	CDS:OS01T0727500-02	0.6951		maker-Contig12-augustus-gene-548.33-mRNA-1	maker-Contig1-snap-gene-267.6-mRNA-1	0.0794348		Ot_Chr1_04359	Ot_Chr2_17187	0.516868		Sobic.001G228200.1.v3.1	Sobic.001G507500.1.v3.1	1.19818		Et_10A_001556	Et_10B_003624	0.0496
CDS:Zm00001d039495_T001	CDS:Zm00001d008812_T001	0.191931		CDS:OS01T0748500-01	CDS:OS01T0728100-01	0.4449		maker-Contig12-augustus-gene-548.35-mRNA-1	maker-Contig1-augustus-gene-267.32-mRNA-1	0.115826		Ot_Chr1_04325	Ot_Chr2_17168	0.523838		Sobic.001G229000.1.v3.1	Sobic.001G506300.1.v3.1	1.58781		Et_10A_001610	Et_10B_003625	0.03384
CDS:Zm00001d044293_T042	CDS:Zm00001d011210_T044	0.11808		CDS:OS01T0749000-01	CDS:OS01T0728700-01	0.3556		maker-Contig12-snap-gene-548.2-mRNA-1	maker-Contig1-augustus-gene-267.34-mRNA-1	0.185713		Ot_Chr1_04322	Ot_Chr2_17167	0.519932		Sobic.001G229200.1.v3.1	Sobic.001G506066.1.v3.1	0.786651		Et_10A_002280	Et_10B_004326	0.04584
CDS:Zm00001d044293_T004	CDS:Zm00001d011210_T008	0.125589		CDS:OS01T0749400-02	CDS:OS01T0730300-02	1.4583		maker-Contig12-snap-gene-548.5-mRNA-1	maker-Contig1-snap-gene-267.2-mRNA-1	0.368922		Ot_Chr1_n31320	Ot_Chr2_n32524	0.508749		Sobic.001G230700.1.v3.1	Sobic.001G505300.1.v3.1	1.29765		Et_10A_002281	Et_10B_004327	0.14888
CDS:Zm00001d043093_T001	CDS:Zm00001d012525_T008	0.139886		CDS:OS01T0750100-03	CDS:OS01T0730700-01	0.6521		maker-Contig12-augustus-gene-527.24-mRNA-1	maker-Contig1-snap-gene-296.9-mRNA-1	1.29561		Ot_Chr1_04272	Ot_Chr2_17113	0.545055		Sobic.001G230900.1.v3.1	Sobic.001G505200.1.v3.1	0.653966		Et_10A_001691	Et_10B_003627	0.04488
CDS:Zm00001d042084_T089	CDS:Zm00001d011854_T091	0.158297		CDS:OS01T0750800-02	CDS:OS01T0732100-00	0.5384		maker-Contig12-snap-gene-528.0-mRNA-1	maker-Contig1-snap-gene-294.27-mRNA-1	1.27424		Ot_Chr1_04260	Ot_Chr2_n32514	0.91777		Sobic.001G236300.1.v3.1	Sobic.001G501300.1.v3.1	0.968606		Et_10A_001693	Et_10B_003630	0.04328
CDS:Zm00001d042084_T067	CDS:Zm00001d011854_T069	0.115303		CDS:OS01T0755500-01	CDS:OS01T0213800-01	1.0344		maker-Contig12-augustus-gene-529.20-mRNA-1	maker-Contig1-snap-gene-294.36-mRNA-1	0.0542348		Ot_Chr1_04247	Ot_Chr2_15863	0.748264		Sobic.001G237300.1.v3.1	Sobic.001G501100.1.v3.1	0.550903		Et_10A_000121	Et_10B_003691	0.8816
CDS:Zm00001d042111_T001	CDS:Zm00001d011878_T001	0.121166		CDS:OS01T0755700-01	CDS:OS01T0213100-00	0.8416		maker-Contig12-augustus-gene-529.21-mRNA-1	maker-Contig1-snap-gene-294.35-mRNA-1	0.264835		Ot_Chr1_04218	Ot_Chr2_15880	0.718851		Sobic.001G237600.1.v3.1	Sobic.001G501000.1.v3.1	0.901749		Et_10A_001692	Et_10B_003693	0.12912
CDS:Zm00001d044026_T006	CDS:Zm00001d011483_T001	0.178354		CDS:OS01T0756200-01	CDS:OS01T0211800-01	1.1606		maker-Contig12-augustus-gene-529.26-mRNA-1	maker-Contig1-snap-gene-294.26-mRNA-1	0.0864783		Ot_Chr1_04212	Ot_Chr2_15882	0.666306		Sobic.001G237700.1.v3.1	Sobic.001G500300.1.v3.1	0.908949		Et_10A_001768	Et_10B_003694	0.04128
CDS:Zm00001d039904_T001	CDS:Zm00001d008596_T001	0.289749		CDS:OS01T0756700-01	CDS:OS01T0210700-01	-1		maker-Contig12-augustus-gene-529.28-mRNA-1	maker-Contig1-augustus-gene-293.2-mRNA-1	0.10753		Ot_Chr1_04188	Ot_Chr2_15905	0.672511		Sobic.001G237900.1.v3.1	Sobic.001G499800.1.v3.1	0.584126		Et_10A_001842	Et_10B_003782	0.5596
CDS:Zm00001d043674_T001	CDS:Zm00001d011710_T001	0.197691		CDS:OS01T0757200-01	CDS:OS01T0209700-01	0.6072		maker-Contig12-snap-gene-529.15-mRNA-1	maker-Contig1-snap-gene-293.36-mRNA-1	0.324704		Ot_Chr1_04187	Ot_Chr2_n32504	1.2862		Sobic.001G239800.1.v3.1	Sobic.001G498600.1.v3.1	0.99648		Et_10A_002324	Et_10B_003871	0.15184
CDS:Zm00001d043675_T001	CDS:Zm00001d011708_T001	0.257966		CDS:OS01T0758300-01	CDS:OS01T0208700-01	-1		maker-Contig12-augustus-gene-530.17-mRNA-1	snap_masked-Contig1-processed-gene-292.32-mRNA-1	0.157696		Ot_Chr1_04174	Ot_Chr2_15919	0.390638		Sobic.001G240800.2.v3.1	Sobic.001G498000.1.v3.1	-1.02857		Et_10A_001844	Et_10B_004433	0.88264
CDS:Zm00001d043682_T001	CDS:Zm00001d011705_T001	0.309394		CDS:OS01T0759400-02	CDS:OS01T0206300-00	1.1186		maker-Contig12-augustus-gene-530.19-mRNA-1	maker-Contig1-snap-gene-292.3-mRNA-1	0.12827		Ot_Chr1_04171	Ot_Chr2_15921	0.612843		Sobic.001G240900.1.v3.1	Sobic.001G497800.1.v3.1	0.654994		Et_10A_001845	Et_10B_003872	0.30024
CDS:Zm00001d043684_T001	CDS:Zm00001d011700_T002	0.191417		CDS:OS01T0805900-01	CDS:OS01T0282800-02	1.0352		maker-Contig12-augustus-gene-530.14-mRNA-1	maker-Contig1-augustus-gene-292.26-mRNA-1	0.143139		Ot_Chr1_04157	Ot_Chr2_15947	0.342689		Sobic.001G241000.1.v3.1	Sobic.001G497700.1.v3.1	0.760011		Et_10A_000127	Et_10B_004434	0.12456
CDS:Zm00001d039355_T010	CDS:Zm00001d008941_T002	0.298594		CDS:OS01T0806200-01	CDS:OS01T0281000-01	1.0523		maker-Contig12-augustus-gene-530.21-mRNA-1	maker-Contig1-augustus-gene-292.20-mRNA-1	0.150496		Ot_Chr1_04153	Ot_Chr2_15958	0.920221		Sobic.001G241200.1.v3.1	Sobic.001G497300.1.v3.1	1.05038		Et_10A_001840	Et_10B_003869	0.2028
CDS:Zm00001d039365_T001	CDS:Zm00001d008932_T001	0.25632		CDS:OS01T0808100-01	CDS:OS01T0279900-01	1.5792		maker-Contig12-augustus-gene-530.15-mRNA-1	maker-Contig1-augustus-gene-292.25-mRNA-1	0.165287		Ot_Chr1_04126	Ot_Chr2_15982	0.673047		Sobic.001G302800.1.v3.1	Sobic.001G541900.2.v3.1	0.398983		Et_10A_001841	Et_10B_003870	0.1764
CDS:Zm00001d039258_T001	CDS:Zm00001d009028_T001	0.155417		CDS:OS01T0809300-01	CDS:OS01T0279800-01	1.0763		maker-Contig12-augustus-gene-530.24-mRNA-1	maker-Contig1-augustus-gene-292.19-mRNA-1	0.066913		Ot_Chr1_04116	Ot_Chr2_15987	0.492434		Sobic.001G302900.1.v3.1	Sobic.001G541800.1.v3.1	1.1375		Et_10A_001846	Et_10B_003874	0.07008
CDS:Zm00001d040614_T002	CDS:Zm00001d009121_T001	0.316183		CDS:OS01T0810300-01	CDS:OS01T0279300-01	1.6603		maker-Contig12-augustus-gene-531.51-mRNA-1	maker-Contig1-snap-gene-292.0-mRNA-1	0.133513		Ot_Chr1_19137	Ot_Chr2_n32445	0.446706		Sobic.001G303750.1.v3.1	Sobic.001G541700.1.v3.1	2.85778		Et_10A_000426	Et_10B_003938	0.19976
CDS:Zm00001d043799_T001	CDS:Zm00001d011627_T001	0.333566		CDS:OS01T0663051-00	CDS:OS01T0635200-01	1.0708		maker-Contig12-augustus-gene-531.52-mRNA-1	maker-Contig1-augustus-gene-291.2-mRNA-1	0.122165		Ot_Chr1_19140	Ot_Chr2_16062	0.974451		Sobic.001G304300.1.v3.1	Sobic.001G541400.1.v3.1	1.03999		Et_10A_000477	Et_10B_003939	0.05888
CDS:Zm00001d043800_T002	CDS:Zm00001d011625_T001	0.344263		CDS:OS01T0663400-01	CDS:OS01T0631900-00	1.5689		snap_masked-Contig12-processed-gene-532.24-mRNA-1	maker-Contig1-augustus-gene-290.52-mRNA-1	0.10127		Ot_Chr1_19166	Ot_Chr2_16082	0.997277		Sobic.001G304500.1.v3.1	Sobic.001G541166.1.v3.1	1.61589		Et_10A_001914	Et_10B_004453	0.11256
CDS:Zm00001d043801_T002	CDS:Zm00001d011624_T001	0.203349		CDS:OS01T0664200-01	CDS:OS01T0631700-01	2.0917		snap_masked-Contig12-processed-gene-513.0-mRNA-1	snap_masked-Contig1-processed-gene-307.62-mRNA-1	0.967774		Ot_Chr1_19167	Ot_Chr2_16084	1.03749		Sobic.001G304800.1.v3.1	Sobic.001G540700.1.v3.1	1.08154		Et_10A_000478	Et_10B_003988	0.25608
CDS:Zm00001d043803_T003	CDS:Zm00001d011623_T001	0.458949		CDS:OS01T0665200-01	CDS:OS01T0629900-01	1.9292		augustus_masked-Contig12-processed-gene-513.54-mRNA-1	augustus_masked-Contig1-processed-gene-305.39-mRNA-1	0.454148		Ot_Chr1_19194	Ot_Chr2_16131	0.756306		Sobic.001G305500.1.v3.1	Sobic.001G540300.1.v3.1	0.994629		Et_10A_000475	Et_10B_003985	0.05504
CDS:Zm00001d043805_T001	CDS:Zm00001d011622_T008	0.19152		CDS:OS01T0665300-02	CDS:OS01T0629400-01	1.5174		maker-Contig12-augustus-gene-514.3-mRNA-1	maker-Contig1-augustus-gene-303.50-mRNA-1	0.273991		Ot_Chr1_19197	Ot_Chr2_n32417	0.71594		Sobic.001G306500.1.v3.1	Sobic.001G539600.1.v3.1	0.759806		Et_10A_001912	Et_10B_004483	0.15816
CDS:Zm00001d039678_T001	CDS:Zm00001d008724_T002	0.213943		CDS:OS11T0151400-01	CDS:OS01T0858350-01	0.5493		maker-Contig12-augustus-gene-514.9-mRNA-1	maker-Contig1-augustus-gene-303.45-mRNA-1	0.514487		Ot_Chr1_n30895	Ot_Chr2_17234	0.971234		Sobic.001G119000.1.v3.1	Sobic.001G431100.1.v3.1	0.432411		Et_10A_001913	Et_10B_004484	0.07336
CDS:Zm00001d039682_T001	CDS:Zm00001d008716_T003	0.214766		CDS:OS11T0152700-01	CDS:OS01T0859500-01	2.2466		augustus_masked-Contig12-processed-gene-514.54-mRNA-1	maker-Contig1-snap-gene-303.5-mRNA-1	0.256539		Ot_Chr1_19269	Ot_Chr2_23467	0.594766		Sobic.001G119800.1.v3.1	Sobic.001G430700.1.v3.1	2.23827		Et_10A_001915	Et_10B_004485	0.13264
CDS:Zm00001d039686_T001	CDS:Zm00001d008708_T001	0.222789		CDS:OS11T0153300-01	CDS:OS01T0860900-01	0.6993		maker-Contig12-augustus-gene-514.11-mRNA-1	maker-Contig1-snap-gene-303.0-mRNA-1	-0.782609		Ot_Chr1_19275	Ot_Chr2_n33298	0.397532		Sobic.001G120400.1.v3.1	Sobic.001G429900.1.v3.1	0.841783		Et_10A_000515	Et_10B_003986	0.05904
CDS:Zm00001d039687_T001	CDS:Zm00001d008706_T001	0.125486		CDS:OS11T0154500-01	CDS:OS01T0862800-01	0.605		maker-Contig12-snap-gene-514.45-mRNA-1	snap_masked-Contig1-processed-gene-303.29-mRNA-1	0.827217		Ot_Chr1_04330	Ot_Chr2_05698	1.39083		Sobic.001G121700.1.v3.1	Sobic.001G429700.1.v3.1	0.61344		Et_10A_001930	Et_10B_003989	0.0536
CDS:Zm00001d039691_T001	CDS:Zm00001d008700_T002	0.203349		CDS:OS11T0156300-01	CDS:OS01T0863800-00	0.6705		snap_masked-Contig12-processed-gene-515.7-mRNA-1	augustus_masked-Contig1-processed-gene-302.10-mRNA-1	2.14333		Ot_Chr1_04325	Ot_Chr2_05695	1.15905		Sobic.001G121900.1.v3.1	Sobic.001G429500.1.v3.1	1.7567		Et_10A_000516	Et_10B_003987	0.05496
CDS:Zm00001d042930_T001	CDS:Zm00001d047788_T005	-1.02857		CDS:OS11T0157300-01	CDS:OS01T0864300-01	0.7924		maker-Contig12-augustus-gene-515.25-mRNA-1	snap_masked-Contig1-processed-gene-300.31-mRNA-1	0.529904		Ot_Chr1_04440	Ot_Chr2_05831	1.14526		Sobic.001G122832.1.v3.1	Sobic.001G429300.1.v3.1	1.81934		Et_10A_001931	Et_10B_004486	0.1004
CDS:Zm00001d051216_T001	CDS:Zm00001d017350_T001	0.169303		CDS:OS11T0158500-01	CDS:OS01T0865600-01	1.5232		maker-Contig12-augustus-gene-515.29-mRNA-1	maker-Contig1-snap-gene-300.6-mRNA-1	0.425113		Ot_Chr1_04430	Ot_Chr2_n33059	0.394698		Sobic.001G123000.3.v3.1	Sobic.001G428900.1.v3.1	-1.02857		Et_10A_000517	Et_10B_004068	0.62808
CDS:Zm00001d051633_T003	CDS:Zm00001d017832_T001	0.203246		CDS:OS11T0242300-00	CDS:OS01T0885900-00	0.7356		augustus_masked-Contig12-processed-gene-516.2-mRNA-1	maker-Contig1-snap-gene-300.4-mRNA-1	0.303887		Ot_Chr1_04227	Ot_Chr2_05918	0.72337		Sobic.001G233400.1.v3.1	Sobic.001G504000.10.v3.1	1.78169		Et_10A_000519	Et_10B_004065	0.08272
CDS:Zm00001d051475_T001	CDS:Zm00001d017622_T001	0.220629		CDS:OS11T0242700-01	CDS:OS01T0886500-01	0.8887		maker-Contig12-snap-gene-516.48-mRNA-1	maker-Contig1-augustus-gene-300.43-mRNA-1	0.119348		Ot_Chr1_04226	Ot_Chr2_05915	0.568187		Sobic.001G233532.1.v3.1	Sobic.001G503500.1.v3.1	0.968606		Et_10A_000568	Et_10B_002725	0.06384
CDS:Zm00001d053450_T040	CDS:Zm00001d016165_T036	0.182366		CDS:OS11T0244800-01	CDS:OS01T0887700-01	-1		maker-Contig12-snap-gene-516.50-mRNA-1	augustus_masked-Contig1-processed-gene-299.14-mRNA-1	0.245583		Ot_Chr1_n31244	Ot_Chr3_17937	1.69522		Sobic.001G234700.1.v3.1	Sobic.001G502300.1.v3.1	1.09347		Et_10A_000569	Et_10B_002726	0.10936
CDS:Zm00001d053609_T016	CDS:Zm00001d016402_T018	0.157063		CDS:OS11T0247000-01	CDS:OS01T0888800-01	1.1432		maker-Contig12-augustus-gene-519.21-mRNA-1	maker-Contig1-snap-gene-298.50-mRNA-1	0.132417		Ot_Chr1_n31075	Ot_Chr4_n35350	1.29929		Sobic.001G234800.1.v3.1	Sobic.001G502100.1.v3.1	0.402994		Et_10A_000572	Et_10B_004075	0.40224
CDS:Zm00001d051496_T001	CDS:Zm00001d017647_T001	1.30269		CDS:OS11T0249400-00	CDS:OS01T0891066-00	0.6933		maker-Contig12-augustus-gene-520.45-mRNA-1	snap_masked-Contig1-processed-gene-298.5-mRNA-1	0.343722		Ot_Chr1_n30876	Ot_Chr4_00698	0.714255		Sobic.001G235000.1.v3.1	Sobic.001G501900.1.v3.1	0.731109		Et_10A_000573	Et_10B_002772	0.08432
CDS:Zm00001d051739_T001	CDS:Zm00001d017911_T001	0.592149		CDS:OS11T0249900-01	CDS:OS01T0891700-01	-1		maker-Contig12-augustus-gene-520.40-mRNA-1	maker-Contig1-augustus-gene-297.35-mRNA-1	0.173739		Ot_Chr1_n30885	Ot_Chr4_n35731	0.938528		Sobic.001G235800.1.v3.1	Sobic.001G500900.1.v3.1	1.1627		Et_10A_000624	Et_10B_002775	0.34256
CDS:Zm00001d051741_T001	CDS:Zm00001d017913_T001	0.704057		CDS:OS11T0702400-01	CDS:OS01T0838600-00	0.7005		maker-Contig12-augustus-gene-520.42-mRNA-1	maker-Contig1-augustus-gene-297.33-mRNA-1	0.22993		Ot_Chr1_24643	Ot_Chr4_00674	0.426791		Sobic.001G307700.1.v3.1	Sobic.001G539200.1.v3.1	0.430354		Et_10A_000628	Et_10B_002776	0.09824
CDS:Zm00001d051749_T002	CDS:Zm00001d017920_T001	0.378103		CDS:OS11T0702700-01	CDS:OS01T0838900-01	1.7539		maker-Contig12-augustus-gene-521.51-mRNA-1	maker-Contig1-snap-gene-297.5-mRNA-1	0.0788087		Ot_Chr1_24631	Ot_Chr4_00665	0.81		Sobic.001G308000.1.v3.1	Sobic.001G539016.1.v3.1	1.11086		Et_10A_001953	Et_10B_004073	0.5988
CDS:Zm00001d051756_T001	CDS:Zm00001d017925_T003	0.178766		CDS:OS11T0702900-01	CDS:OS01T0839900-01	1.2113		augustus_masked-Contig12-processed-gene-521.10-mRNA-1	augustus_masked-Contig1-processed-gene-296.20-mRNA-1	0.250826		Ot_Chr1_25848	Ot_Chr4_00152	0.478723		Sobic.001G308800.1.v3.1	Sobic.001G538600.1.v3.1	0.590297		Et_10A_000625	Et_10B_002777	0.14424
CDS:Zm00001d051759_T001	CDS:Zm00001d017926_T003	0.257966		CDS:OS11T0703900-01	CDS:OS01T0840100-01	0.9926		maker-Contig12-augustus-gene-523.0-mRNA-1	maker-Contig1-snap-gene-296.5-mRNA-1	0.185791		Ot_Chr1_27578	Ot_Chr4_00148	1.30573		Sobic.001G308900.2.v3.1	Sobic.001G538500.1.v3.1	2.84184		Et_10A_000629	Et_10B_002778	0.05312
CDS:Zm00001d051760_T001	CDS:Zm00001d017927_T001	0.190594		CDS:OS11T0705200-01	CDS:OS01T0842200-01	2.3128		maker-Contig12-snap-gene-523.53-mRNA-1	maker-Contig1-snap-gene-296.1-mRNA-1	3.08637		Ot_Chr1_n30631	Ot_Chr4_n35303	0.509438		Sobic.001G309000.1.v3.1	Sobic.001G538000.1.v3.1	0.532594		Et_10A_000665	Et_10B_002822	0.0256
CDS:Zm00001d053739_T001	CDS:Zm00001d015491_T001	0.0966857		CDS:OS11T0133500-00	CDS:OS01T0267800-00	1.3236		maker-Contig12-snap-gene-524.48-mRNA-1	maker-Contig1-augustus-gene-295.1-mRNA-1	0.178435		Ot_Chr1_n30629	Ot_Chr4_19919	0.373787		Sobic.001G033200.3.v3.1	Sobic.001G421900.1.v3.1	-1.02857		Et_10A_001963	Et_10B_004085	0.06672
CDS:Zm00001d053382_T001	CDS:Zm00001d016081_T002	0.237497		CDS:OS11T0134400-00	CDS:OS01T0267900-01	2.6647		maker-Contig12-augustus-gene-553.45-mRNA-1	maker-Contig1-augustus-gene-401.20-mRNA-1	0.536165		Ot_Chr1_19930	Ot_Chr4_00038	1.56814		Sobic.001G033400.1.v3.1	Sobic.001G421300.1.v3.1	2.62728		Et_10A_000664	Et_10B_002820	0.08616
CDS:Zm00001d052060_T001	CDS:Zm00001d018342_T001	0.162309		CDS:OS11T0135900-01	CDS:OS01T0268100-01	1.941		maker-Contig12-augustus-gene-555.18-mRNA-1	snap_masked-Contig1-processed-gene-400.50-mRNA-1	0.545948		Ot_Chr1_n30640	Ot_Chr4_n35284	0.594996		Sobic.001G034100.1.v3.1	Sobic.001G421000.1.v3.1	1.54491		Et_10A_000666	Et_10B_004090	0.37304
CDS:Zm00001d052069_T001	CDS:Zm00001d018319_T001	0.251897		CDS:OS11T0137100-01	CDS:OS01T0268600-01	2.2666		maker-Contig12-augustus-gene-556.71-mRNA-1	maker-Contig1-snap-gene-400.24-mRNA-1	0.0805304		Ot_Chr1_20926	Ot_Chr4_00169	0.60143		Sobic.001G034300.1.v3.1	Sobic.001G420300.1.v3.1	1.18543		Et_10A_001973	Et_10B_002824	0.2548
CDS:Zm00001d052268_T001	CDS:Zm00001d018028_T001	0.312171		CDS:OS11T0137200-01	CDS:OS01T0269000-01	1.4653		maker-Contig12-augustus-gene-556.72-mRNA-1	maker-Contig1-snap-gene-399.44-mRNA-1	0.0981391		Ot_Chr1_20929	Ot_Chr4_00173	1.2479		Sobic.001G034400.1.v3.1	Sobic.001G419400.1.v3.1	1.48875		Et_10A_000715	Et_10B_002821	0.72448
CDS:Zm00001d054016_T006	CDS:Zm00001d015007_T003	0.143897		CDS:OS11T0163100-01	CDS:OS01T0964133-01	1.0804		maker-Contig12-augustus-gene-556.73-mRNA-1	snap_masked-Contig1-processed-gene-399.16-mRNA-1	0.132026		Ot_Chr1_20964	Ot_Chr4_00209	1.01727		Sobic.001G055400.1.v3.1	Sobic.001G095500.1.v3.1	1.91623		Et_10A_001972	Et_10B_004088	0.07112
CDS:Zm00001d053354_T001	CDS:Zm00001d016063_T001	0.201086		CDS:OS11T0167800-01	CDS:OS01T0963600-01	0.2571		maker-Contig12-augustus-gene-556.84-mRNA-1	maker-Contig1-snap-gene-399.37-mRNA-1	0.16693		Ot_Chr1_20970	Ot_Chr4_00212	0.428936		Sobic.001G055600.1.v3.1	Sobic.001G095300.1.v3.1	0.645223		Et_10A_000717	Et_10B_002875	0.06864
CDS:Zm00001d054076_T045	CDS:Zm00001d014943_T001	0.334594		CDS:OS11T0168100-01	CDS:OS01T0963300-01	1.447		snap_masked-Contig12-processed-gene-556.63-mRNA-1	maker-Contig1-snap-gene-399.36-mRNA-1	0.126783		Ot_Chr1_n31044	Ot_Chr4_n35349	0.522306		Sobic.001G056100.1.v3.1	Sobic.001G094800.1.v3.1	1.12227		Et_10A_000718	Et_10B_002876	0.13144
CDS:Zm00001d014683_T002	CDS:Zm00001d036462_T020	0.177634		CDS:OS11T0169900-01	CDS:OS01T0962300-00	0.7435		maker-Contig12-augustus-gene-556.86-mRNA-1	maker-Contig1-snap-gene-399.35-mRNA-1	0.301539		Ot_Chr1_21720	Ot_Chr4_21402	0.542374		Sobic.001G057600.1.v3.1	Sobic.001G093900.1.v3.1	1.02137		Et_10A_000719	Et_10B_002877	0.08168
CDS:Zm00001d018089_T001	CDS:Zm00001d020275_T001	1.18183		CDS:OS11T0170300-01	CDS:OS01T0961200-01	1.2363		maker-Contig12-snap-gene-556.28-mRNA-1	augustus_masked-Contig1-processed-gene-399.56-mRNA-1	0.137661		Ot_Chr1_n31051	Ot_Chr4_n35344	0.416987		Sobic.001G057700.1.v3.1	Sobic.001G093200.1.v3.1	-1.02857		Et_10A_000720	Et_10B_002879	0.8648
CDS:Zm00001d039014_T001	CDS:Zm00001d009570_T001	0.222583		CDS:OS11T0558100-00	CDS:OS10T0117400-00	0.6643		maker-Contig12-snap-gene-495.0-mRNA-1	maker-Contig1-snap-gene-316.7-mRNA-1	0.725713		Ot_Chr1_21715	Ot_Chr4_22558	0.34537		Sobic.001G057800.1.v3.1	Sobic.001G092600.1.v3.1	0.915634		Et_10A_000770	Et_10B_002881	0.03016
CDS:Zm00001d038333_T001	CDS:Zm00001d010195_T001	0.74808		CDS:OS11T0559200-00	CDS:OS10T0114400-01	-1		maker-Contig12-augustus-gene-496.18-mRNA-1	augustus_masked-Contig1-processed-gene-315.3-mRNA-1	0.89507		Ot_Chr1_21713	Ot_Chr4_22559	0.877404		Sobic.001G079300.1.v3.1	Sobic.001G464300.1.v3.1	1.19849		Et_10A_000771	Et_10B_002882	0.09864
CDS:Zm00001d036804_T001	CDS:Zm00001d046749_T001	2.2499		CDS:OS11T0565300-00	CDS:OS10T0111900-00	2.7069		maker-Contig12-snap-gene-497.41-mRNA-1	maker-Contig1-snap-gene-315.15-mRNA-1	0.734713		Ot_Chr1_n31054	Ot_Chr4_n35347	0.737311		Sobic.001G079600.1.v3.1	Sobic.001G463900.1.v3.1	0.575589		Et_10A_001988	Et_10B_004103	0.14376
CDS:Zm00001d036206_T001	CDS:Zm00001d045326_T001	0.243566		CDS:OS12T0149800-01	CDS:OS01T0857700-01	-1		maker-Contig12-augustus-gene-497.33-mRNA-1	maker-Contig1-augustus-gene-314.21-mRNA-1	0.79513		Ot_Chr1_21710	Ot_Chr4_22566	1.04814		Sobic.001G079900.1.v3.1	Sobic.001G463800.3.v3.1	1.57978		Et_10A_000833	Et_10B_002883	0.14752
CDS:Zm00001d031351_T001	CDS:Zm00001d031338_T002	-1.02857		CDS:OS12T0150200-01	CDS:OS01T0858350-01	0.5904		maker-Contig12-augustus-gene-498.45-mRNA-1	maker-Contig1-snap-gene-314.3-mRNA-1	0.676643		Ot_Chr1_21708	Ot_Chr4_22567	0.435294		Sobic.001G080100.1.v3.1	Sobic.001G463400.1.v3.1	0.778629		Et_10A_000829	Et_10B_002925	0.12688
CDS:Zm00001d031364_T001	CDS:Zm00001d031349_T001	0.0929829		CDS:OS12T0151500-01	CDS:OS01T0858900-01	0.5406		maker-Contig12-augustus-gene-498.47-mRNA-1	maker-Contig1-augustus-gene-314.18-mRNA-1	0.627809		Ot_Chr1_21707	Ot_Chr4_22568	0.315345		Sobic.001G081600.1.v3.1	Sobic.001G462800.1.v3.1	0.903394		Et_10A_002001	Et_10B_004122	0.1784
CDS:Zm00001d031395_T001	CDS:Zm00001d031351_T001	0.0919543		CDS:OS12T0152100-01	CDS:OS01T0859200-01	-1		maker-Contig12-augustus-gene-499.11-mRNA-1	maker-Contig1-augustus-gene-313.5-mRNA-1	1.60137		Ot_Chr1_22056	Ot_Chr4_21293	0.866374		Sobic.001G090200.1.v3.1	Sobic.001G498300.1.v3.1	0.756		Et_10A_000834	Et_10B_002926	0.15928
CDS:Zm00001d031398_T001	CDS:Zm00001d031359_T001	0.0585257		CDS:OS12T0152800-01	CDS:OS01T0859400-01	2.2675		maker-Contig12-augustus-gene-500.29-mRNA-1	maker-Contig1-augustus-gene-313.1-mRNA-1	0.727122		Ot_Chr1_n31023	Ot_Chr4_21297	0.859481		Sobic.001G090500.1.v3.1	Sobic.001G498200.1.v3.1	2.05241		Et_10A_002002	Et_10B_004134	0.15248
CDS:Zm00001d031400_T001	CDS:Zm00001d031362_T001	0.10872		CDS:OS12T0152900-01	CDS:OS01T0859500-01	1.3087		maker-Contig12-augustus-gene-232.33-mRNA-1	maker-Contig1119-snap-gene-2.27-mRNA-1	0.340043		Ot_Chr1_22051	Ot_Chr4_26809	0.778213		Sobic.001G091000.1.v3.1	Sobic.001G497700.1.v3.1	0.598937		Et_10A_000835	Et_10B_002983	0.1544
CDS:Zm00001d031402_T001	CDS:Zm00001d031364_T001	0.285017		CDS:OS12T0156000-00	CDS:OS01T0862600-01	1.397		maker-Contig12-augustus-gene-232.34-mRNA-1	maker-Contig1119-augustus-gene-2.1-mRNA-1	0.0492261		Ot_Chr1_22036	Ot_Chr4_26804	0.35257		Sobic.001G091600.1.v3.1	Sobic.001G497100.1.v3.1	0.705291		Et_10A_000837	Et_10B_004131	1.00024
CDS:Zm00001d031408_T001	CDS:Zm00001d031373_T001	0.102754		CDS:OS12T0156100-01	CDS:OS01T0862800-01	0.6363		maker-Contig12-augustus-gene-232.35-mRNA-1	maker-Contig1119-augustus-gene-3.0-mRNA-1	0.0864		Ot_Chr1_n31028	Ot_Chr4_21305	0.842706		Sobic.001G093200.1.v3.1	Sobic.001G496200.1.v3.1	0.66816		Et_10A_002003	Et_10B_004133	0.11616
CDS:Zm00001d029667_T001	CDS:Zm00001d027355_T001	0.770914		CDS:OS12T0157700-00	CDS:OS01T0863500-01	0.7025		maker-Contig12-snap-gene-234.18-mRNA-1	maker-Contig1119-snap-gene-3.52-mRNA-1	0.445852		Ot_Chr1_22032	Ot_Chr4_21308	0.520621		Sobic.001G516000.1.v3.1	Sobic.010G273600.1.v3.1	0.828823		Et_10A_000830	Et_10B_004132	0.10896
CDS:Zm00001d029673_T001	CDS:Zm00001d027361_T001	0.90864		CDS:OS12T0158300-01	CDS:OS01T0863800-00	0.7217		snap_masked-Contig12-processed-gene-235.7-mRNA-1	augustus_masked-Contig1119-processed-gene-3.27-mRNA-1	0.0253565		Ot_Chr1_n31031	Ot_Chr4_21312	0.938221		Sobic.001G517700.2.v3.1	Sobic.010G274500.2.v3.1	-1.02857		Et_10A_000831	Et_10B_002981	0.22088
CDS:Zm00001d029675_T001	CDS:Zm00001d027365_T001	0.640491		CDS:OS12T0158900-00	CDS:OS01T0864300-01	0.6871		maker-Contig12-augustus-gene-235.21-mRNA-1	maker-Contig1119-snap-gene-3.62-mRNA-1	0.0349826		Ot_Chr1_21042	Ot_Chr4_00324	0.708281		Sobic.001G518000.1.v3.1	Sobic.010G274900.1.v3.1	2.09335		Et_10A_000832	Et_10B_002982	0.05392
CDS:Zm00001d029679_T001	CDS:Zm00001d027369_T002	0.750446		CDS:OS12T0160400-01	CDS:OS01T0865600-01	1.6729		maker-Contig138-augustus-gene-1.56-mRNA-1	maker-Contig1-augustus-gene-99.45-mRNA-1	0.0537652		Ot_Chr1_21049	Ot_Chr4_n35220	0.542298		Sobic.001G518400.1.v3.1	Sobic.010G275500.1.v3.1	2.46662		Et_10A_000838	Et_10B_002985	0.092
CDS:Zm00001d029680_T001	CDS:Zm00001d027370_T001	0.900103		CDS:OS12T0161100-00	CDS:OS01T0865700-00	0.6175		maker-Contig138-snap-gene-1.72-mRNA-1	snap_masked-Contig1-processed-gene-99.38-mRNA-1	0.0433565		Ot_Chr1_21058	Ot_Chr4_n35218	0.761515		Sobic.001G520100.1.v3.1	Sobic.010G276200.1.v3.1	0.988046		Et_10A_002023	Et_10B_003051	0.62032
CDS:Zm00001d029681_T001	CDS:Zm00001d027375_T001	0.26352		CDS:OS12T0163400-01	CDS:OS01T0866800-01	2.8264		augustus_masked-Contig139-processed-gene-1.18-mRNA-1	maker-Contig12-augustus-gene-314.32-mRNA-1	0.414235		Ot_Chr1_n30723	Ot_Chr4_00352	1.10321		Sobic.001G521001.1.v3.1	Sobic.010G276850.1.v3.1	-1.02857		Et_10A_000907	Et_10B_004152	0.12688
CDS:Zm00001d033378_T020	CDS:Zm00001d031182_T001	-1.02857		CDS:OS12T0541300-01	CDS:OS01T0360200-01	4.1205		maker-Contig139-augustus-gene-1.24-mRNA-1	maker-Contig12-augustus-gene-315.23-mRNA-1	0.0651913		Ot_Chr1_n30728	Ot_Chr4_n35215	0.592774		Sobic.001G373700.1.v3.1	Sobic.002G411600.1.v3.1	0.923349		Et_10A_000904	Et_10B_003053	0.07552
CDS:Zm00001d033380_T001	CDS:Zm00001d031183_T001	2.59025		CDS:OS12T0542000-01	CDS:OS01T0357900-01	0.5391		maker-Contig139-snap-gene-1.7-mRNA-1	maker-Contig12-augustus-gene-315.28-mRNA-1	0.0252		Ot_Chr1_n30734	Ot_Chr4_00369	0.769174		Sobic.001G374400.1.v3.1	Sobic.002G412400.1.v3.1	0.627223		Et_10A_000905	Et_10B_003054	0.06752
CDS:Zm00001d033386_T001	CDS:Zm00001d031184_T001	2.52525		CDS:OS12T0542200-00	CDS:OS01T0356900-01	0.7262		snap_masked-Contig139-processed-gene-1.46-mRNA-1	maker-Contig12-augustus-gene-315.27-mRNA-1	0.0973565		Ot_Chr1_26087	Ot_Chr4_00465	0.827694		Sobic.001G374900.1.v3.1	Sobic.002G412600.1.v3.1	0.670834		Et_10A_000910	Et_10B_003058	0.57936
CDS:Zm00001d033389_T001	CDS:Zm00001d031189_T001	0.768034		CDS:OS12T0548200-02	CDS:OS01T0355500-02	1.3286		maker-Contig145-augustus-gene-0.57-mRNA-1	maker-Contig1-snap-gene-292.3-mRNA-1	0.132887		Ot_Chr1_n30783	Ot_Chr4_00478	0.922443		Sobic.001G375100.1.v3.1	Sobic.002G413000.2.v3.1	1.08525		Et_10A_002020	Et_10B_003059	1.06736
CDS:Zm00001d033390_T001	CDS:Zm00001d031194_T001	0.7416		CDS:OS12T0552300-00	CDS:OS01T0355100-01	2.0976		maker-Contig145-augustus-gene-0.50-mRNA-1	maker-Contig1-augustus-gene-292.26-mRNA-1	0.148696		Ot_Chr1_n30786	Ot_Chr4_00491	1.47094		Sobic.001G375200.1.v3.1	Sobic.002G413100.1.v3.1	0.567874		Et_10A_000906	Et_10B_003055	0.10144
CDS:Zm00001d033391_T001	CDS:Zm00001d031195_T001	0.774411		CDS:OS12T0552900-01	CDS:OS01T0350300-00	1.8557		maker-Contig145-augustus-gene-0.59-mRNA-1	maker-Contig1-augustus-gene-292.20-mRNA-1	0.146504		Ot_Chr1_04684	Ot_Chr4_00087	1.39902		Sobic.001G375300.1.v3.1	Sobic.002G413600.1.v3.1	1.11446		Et_10A_000999	Et_10B_003060	0.14776
CDS:Zm00001d033395_T001	CDS:Zm00001d031196_T001	1.14202		CDS:OS12T0100100-01	CDS:OS11T0100200-00	0.0245		maker-Contig145-snap-gene-0.36-mRNA-1	maker-Contig1-augustus-gene-292.25-mRNA-1	0.160357		Ot_Chr1_04677	Ot_Chr4_00089	0.413694		Sobic.001G376600.1.v3.1	Sobic.002G414700.1.v3.1	0.454114		Et_10A_002038	Et_10B_003137	0.30256
CDS:Zm00001d033455_T001	CDS:Zm00001d031155_T001	0.404331		CDS:OS12T0100200-00	CDS:OS11T0100300-00	0		maker-Contig145-augustus-gene-0.61-mRNA-1	maker-Contig1-augustus-gene-292.19-mRNA-1	0.0828783		Ot_Chr1_11423	Ot_Chr5_05023	1.63448		Sobic.001G377300.1.v3.1	Sobic.002G415100.1.v3.1	0.781509		Et_10A_001000	Et_10B_003138	0.06616
CDS:Zm00001d033456_T001	CDS:Zm00001d031148_T001	0.968811		CDS:OS12T0100500-01	CDS:OS11T0100600-01	0		maker-Contig145-snap-gene-0.39-mRNA-1	maker-Contig12-snap-gene-530.6-mRNA-1	0.122478		Ot_Chr1_n30497	Ot_Chr5_05013	1.56922		Sobic.001G377800.2.v3.1	Sobic.002G415500.1.v3.1	0.509143		Et_10A_000998	Et_10B_003134	0.04528
CDS:Zm00001d033462_T001	CDS:Zm00001d031146_T001	0.624034		CDS:OS12T0100700-00	CDS:OS11T0100800-01	0.0079		maker-Contig148-augustus-gene-0.11-mRNA-1	maker-Contig12-augustus-gene-543.34-mRNA-1	0.137191		Ot_Chr1_11389	Ot_Chr5_04979	0.630919		Sobic.001G378600.1.v3.1	Sobic.002G416300.1.v3.1	0.845794		Et_10A_001001	Et_10B_003139	0.10456
CDS:Zm00001d033475_T001	CDS:Zm00001d031131_T001	0.900103		CDS:OS12T0101000-01	CDS:OS11T0101200-01	0		maker-Contig148-augustus-gene-0.14-mRNA-1	maker-Contig12-augustus-gene-543.40-mRNA-1	0.0160435		Ot_Chr1_11369	Ot_Chr5_n36564	1.37229		Sobic.001G379100.1.v3.1	Sobic.002G416400.1.v3.1	0.876034		Et_10A_001002	Et_10B_003140	0.1852
CDS:Zm00001d033478_T001	CDS:Zm00001d031129_T001	1.31791		CDS:OS12T0101600-00	CDS:OS11T0102100-00	0		maker-Contig162-augustus-gene-0.9-mRNA-1	maker-Contig12-snap-gene-397.11-mRNA-1	0.0913304		Ot_Chr1_n30512	Ot_Chr5_n36056	0.535021		Sobic.001G379300.1.v3.1	Sobic.002G416500.1.v3.1	0.491966		Et_10A_001083	Et_10B_003136	0.72528
CDS:Zm00001d033480_T002	CDS:Zm00001d031128_T001	0.707349		CDS:OS12T0101800-01	CDS:OS11T0102200-00	0		snap_masked-Contig162-processed-gene-2.5-mRNA-1	augustus_masked-Contig12-processed-gene-396.23-mRNA-1	0.0673826		Ot_Chr1_n31219	Ot_Chr5_03727	2.84898		Sobic.001G379500.1.v3.1	Sobic.002G417000.1.v3.1	1.33941		Et_10A_001091	Et_10B_003233	0.14984
CDS:Zm00001d033489_T001	CDS:Zm00001d031127_T001	0.9		CDS:OS12T0102100-02	CDS:OS11T0102500-01	0		maker-Contig162-snap-gene-2.1-mRNA-1	maker-Contig12-snap-gene-395.7-mRNA-1	0.0115043		Ot_Chr1_19075	Ot_Chr5_03721	2.32905		Sobic.001G379600.1.v3.1	Sobic.002G417201.1.v3.1	-1.02857		Et_10A_001085	Et_10B_003223	0.15112
CDS:Zm00001d033493_T001	CDS:Zm00001d031120_T002	1.00728		CDS:OS12T0102200-01	CDS:OS11T0102600-01	0.0055		maker-Contig162-augustus-gene-2.26-mRNA-1	maker-Contig12-augustus-gene-395.36-mRNA-1	0.0406957		Ot_Chr1_19067	Ot_Chr5_03716	0.477728		Sobic.001G379900.2.v3.1	Sobic.002G417500.1.v3.1	0.843223		Et_10A_001086	Et_10B_003224	0.07088
CDS:Zm00001d033204_T001	CDS:Zm00001d031101_T002	2.18818		CDS:OS12T0102350-01	CDS:OS11T0102700-01	0.0274		maker-Contig162-augustus-gene-3.30-mRNA-1	maker-Contig12-augustus-gene-395.31-mRNA-1	0.0508696		Ot_Chr1_19063	Ot_Chr5_03713	1.0175		Sobic.001G380100.2.v3.1	Sobic.002G417700.1.v3.1	0.68472		Et_10A_001087	Et_10B_003225	0.05056
CDS:Zm00001d033207_T001	CDS:Zm00001d031100_T001	0.69984		CDS:OS12T0102400-01	CDS:OS11T0102800-00	0		snap_masked-Contig162-processed-gene-3.8-mRNA-1	snap_masked-Contig12-processed-gene-394.2-mRNA-1	0.0560348		Ot_Chr1_19059	Ot_Chr5_03712	1.28635		Sobic.001G380200.1.v3.1	Sobic.002G417900.3.v3.1	1.20775		Et_10A_001088	Et_10B_003226	0.12024
CDS:Zm00001d033211_T001	CDS:Zm00001d031098_T001	1.55057		CDS:OS12T0102500-01	CDS:OS11T0102900-01	0.0312		maker-Contig162-snap-gene-3.25-mRNA-1	maker-Contig12-augustus-gene-393.19-mRNA-1	0.135235		Ot_Chr1_20035	Ot_Chr6_12291	0.746579		Sobic.001G380700.1.v3.1	Sobic.002G418100.2.v3.1	0.860503		Et_10A_001183	Et_10B_003227	0.07016
CDS:Zm00001d033213_T001	CDS:Zm00001d031094_T001	0.882823		CDS:OS12T0102600-01	CDS:OS11T0103000-00	0.0199		augustus_masked-Contig168-processed-gene-0.0-mRNA-1	maker-Contig10-snap-gene-134.34-mRNA-1	0.0409304		Ot_Chr1_21095	Ot_Chr6_01513	-0.765957		Sobic.001G381200.1.v3.1	Sobic.002G418300.1.v3.1	0.820903		Et_10A_001184	Et_10B_003228	0.1104
CDS:Zm00001d033215_T001	CDS:Zm00001d031092_T001	0.851863		CDS:OS12T0102700-01	CDS:OS11T0103100-00	0.1037		maker-Contig168-snap-gene-0.33-mRNA-1	maker-Contig10-augustus-gene-135.5-mRNA-1	0.0200348		Ot_Chr1_21096	Ot_Chr6_n36996	0.372562		Sobic.001G381300.1.v3.1	Sobic.002G418500.1.v3.1	0.831497		Et_10A_001185	Et_10B_003229	0.11728
CDS:Zm00001d033217_T001	CDS:Zm00001d031088_T001	0.819257		CDS:OS12T0102900-00	CDS:OS11T0103400-00	0.0922		snap_masked-Contig168-processed-gene-0.22-mRNA-1	snap_masked-Contig10-processed-gene-135.31-mRNA-1	0.0272348		Ot_Chr1_02810	Ot_Chr6_12124	0.483396		Sobic.001G381800.1.v3.1	Sobic.002G418900.1.v3.1	1.24755		Et_10A_001187	Et_10B_003232	0.31208
CDS:Zm00001d029852_T001	CDS:Zm00001d027296_T002	1.49205		CDS:OS12T0103000-01	CDS:OS11T0103700-01	0.1828		maker-Contig168-augustus-gene-0.46-mRNA-1	maker-Contig10-snap-gene-135.19-mRNA-1	0.0456261		Ot_Chr1_02809	Ot_Chr6_12122	1.15177		Sobic.001G382000.1.v3.1	Sobic.002G419000.1.v3.1	0.94032		Et_10A_001192	Et_10B_003234	0.67584
CDS:Zm00001d029855_T001	CDS:Zm00001d027292_T001	0.577749		CDS:OS12T0103300-01	CDS:OS11T0104050-01	0.2302		maker-Contig177-snap-gene-0.34-mRNA-1	maker-Contig12-augustus-gene-91.14-mRNA-1	0.0330261		Ot_Chr1_02587	Ot_Chr6_22739	0.386579		Sobic.001G382200.1.v3.1	Sobic.002G419100.1.v3.1	1.18718		Et_10A_001188	Et_10B_003337	0.09912
CDS:Zm00001d029857_T001	CDS:Zm00001d027290_T001	0.638126		CDS:OS12T0104300-01	CDS:OS11T0104300-01	0.1415		maker-Contig177-snap-gene-0.35-mRNA-1	maker-Contig12-snap-gene-91.42-mRNA-1	0.0319304		Ot_Chr1_02559	Ot_Chr6_22684	0.398221		Sobic.001G382700.1.v3.1	Sobic.002G419200.1.v3.1	1.28746		Et_10A_001189	Et_10B_003338	0.06872
CDS:Zm00001d029862_T001	CDS:Zm00001d027287_T001	0.6192		CDS:OS12T0104400-01	CDS:OS11T0104400-01	0.0586		maker-Contig234-augustus-gene-0.6-mRNA-1	maker-Contig12-augustus-gene-400.10-mRNA-1	0.0190957		Ot_Chr1_02558	Ot_Chr6_20691	0.517557		Sobic.001G382900.1.v3.1	Sobic.002G419500.2.v3.1	0.596263		Et_10A_002088	Et_10B_003344	0.20456
CDS:Zm00001d029865_T001	CDS:Zm00001d027286_T001	1.89566		CDS:OS12T0104700-01	CDS:OS11T0104800-01	0.022		maker-Contig234-snap-gene-1.16-mRNA-1	augustus_masked-Contig12-processed-gene-400.44-mRNA-1	0.0770087		Ot_Chr1_02530	Ot_Chr6_20734	0.976672		Sobic.001G383400.1.v3.1	Sobic.002G419600.2.v3.1	1.69807		Et_10A_002113	Et_10B_003339	0.11336
CDS:Zm00001d029730_T001	CDS:Zm00001d027440_T001	0.602537		CDS:OS12T0104766-00	CDS:OS11T0104866-00	0.0073		maker-Contig234-augustus-gene-1.11-mRNA-1	maker-Contig12-augustus-gene-401.18-mRNA-1	0.0247304		Ot_Chr1_02528	Ot_Chr6_20741	0.535787		Sobic.001G383700.1.v3.1	Sobic.002G419700.1.v3.1	0.509863		Et_10A_000320	Et_10B_003340	-0.8
CDS:Zm00001d029736_T001	CDS:Zm00001d027435_T001	0.528377		CDS:OS12T0104800-01	CDS:OS11T0104900-00	0.0377		maker-Contig239-augustus-gene-0.12-mRNA-1	maker-Contig10-snap-gene-107.25-mRNA-1	0.0404609		Ot_Chr1_11470	Ot_Chr6_n36794	0.649532		Sobic.001G384200.1.v3.1	Sobic.002G420100.1.v3.1	1.05758		Et_10A_001285	Et_10B_004208	1.65128
CDS:Zm00001d029738_T001	CDS:Zm00001d027434_T001	0.694594		CDS:OS12T0104900-00	CDS:OS11T0105000-00	0.0095		snap_masked-Contig239-processed-gene-0.21-mRNA-1	snap_masked-Contig10-processed-gene-108.27-mRNA-1	0.0257478		Ot_Chr1_11468	Ot_Chr6_20814	0.659566		Sobic.001G384700.1.v3.1	Sobic.002G420300.1.v3.1	0.685646		Et_10A_001286	Et_10B_003342	0.13504
CDS:Zm00001d029740_T001	CDS:Zm00001d027427_T001	0.761657		CDS:OS12T0105150-00	CDS:OS11T0105350-00	1.7285		maker-Contig239-augustus-gene-0.4-mRNA-1	augustus_masked-Contig10-processed-gene-108.59-mRNA-1	0.0382696		Ot_Chr1_n30502	Ot_Chr6_n36758	0.190494		Sobic.001G384800.1.v3.1	Sobic.002G420500.2.v3.1	1.3931		Et_10A_001287	Et_10B_003343	0.09624
CDS:Zm00001d029744_T001	CDS:Zm00001d027423_T002	0.397131		CDS:OS12T0105200-00	CDS:OS11T0105400-01	0.0683		augustus_masked-Contig239-processed-gene-0.75-mRNA-1	maker-Contig10-snap-gene-108.25-mRNA-1	0.623974		Ot_Chr1_11385	Ot_Chr6_n36757	0.905745		Sobic.001G385000.1.v3.1	Sobic.002G420600.1.v3.1	0.87336		Et_10A_001289	Et_10B_003345	0.15544
CDS:Zm00001d033222_T001	CDS:Zm00001d031086_T001	0.4824		CDS:OS12T0105300-01	CDS:OS11T0105750-01	0.0485		maker-Contig25-augustus-gene-212.9-mRNA-1	maker-Contig10-snap-gene-556.10-mRNA-1	1.13024		Ot_Chr1_11318	Ot_Chr6_n36735	0.598519		Sobic.001G385800.1.v3.1	Sobic.002G420700.1.v3.1	0.495771		Et_10A_001290	Et_10B_003346	0.07928
CDS:Zm00001d033223_T003	CDS:Zm00001d031081_T004	0.846926		CDS:OS12T0105500-01	CDS:OS11T0105800-01	0.1546		maker-Contig25-augustus-gene-213.20-mRNA-1	maker-Contig10-augustus-gene-556.6-mRNA-1	1.67807		Ot_Chr1_11316	Ot_Chr6_n36738	1.11056		Sobic.001G385900.1.v3.1	Sobic.002G420800.1.v3.1	0.444343		Et_10A_001375	Et_10B_004238	1.39464
CDS:Zm00001d033227_T001	CDS:Zm00001d031075_T001	0.834686		CDS:OS12T0105600-01	CDS:OS11T0106100-00	0.6227		maker-Contig25-snap-gene-214.8-mRNA-1	maker-Contig10-snap-gene-557.60-mRNA-1	1.41057		Ot_Chr1_n30524	Ot_Chr6_08756	0.507217		Sobic.001G386200.1.v3.1	Sobic.002G421600.1.v3.1	1.06971		Et_10A_002145	Et_10B_004240	0.12296
CDS:Zm00001d033233_T002	CDS:Zm00001d031072_T001	1.73859		CDS:OS12T0105700-01	CDS:OS11T0106200-02	0.0099		maker-Contig25-augustus-gene-214.4-mRNA-1	maker-Contig10-augustus-gene-558.107-mRNA-1	1.00503		Ot_Chr1_n31693	Ot_Chr6_08775	0.868826		Sobic.001G386600.1.v3.1	Sobic.002G421800.1.v3.1	0.810411		Et_10A_002147	Et_10B_003477	0.15008
CDS:Zm00001d033234_T001	CDS:Zm00001d031068_T001	0.568594		CDS:OS12T0105975-00	CDS:OS11T0106400-01	0.1056		maker-Contig25-augustus-gene-215.26-mRNA-1	maker-Contig10-snap-gene-559.1-mRNA-1	1.38811		Ot_Chr1_11267	Ot_Chr6_08786	1.11945		Sobic.001G386700.1.v3.1	Sobic.002G422000.1.v3.1	4.11449		Et_10A_002148	Et_10B_004243	0.09408
CDS:Zm00001d026067_T001	CDS:Zm00001d029688_T002	0.690583		CDS:OS12T0106000-01	CDS:OS11T0106700-01	0.0709		maker-Contig25-augustus-gene-226.45-mRNA-1	maker-Contig112-snap-gene-0.2-mRNA-1	0.0697304		Ot_Chr1_11252	Ot_Chr6_08813	1.56355		Sobic.001G387600.1.v3.1	Sobic.002G422300.1.v3.1	0.980126		Et_10A_001376	Et_10B_003478	0.10344
CDS:Zm00001d026068_T001	CDS:Zm00001d029686_T001	0.779349		CDS:OS12T0106100-00	CDS:OS11T0106800-00	0.1144		maker-Contig25-augustus-gene-226.46-mRNA-1	maker-Contig112-augustus-gene-0.59-mRNA-1	0.0520435		Ot_Chr1_11225	Ot_Chr6_08849	0.648153		Sobic.001G354800.1.v3.1	Sobic.002G384100.2.v3.1	0.576926		Et_10A_002149	Et_10B_004244	0.13536
CDS:Zm00001d026072_T001	CDS:Zm00001d029681_T001	0.542674		CDS:OS12T0106200-01	CDS:OS11T0106900-01	0		maker-Contig25-snap-gene-228.41-mRNA-1	maker-Contig112-snap-gene-0.10-mRNA-1	0.255522		Ot_Chr1_n30545	Ot_Chr6_08873	1.35896		Sobic.001G355400.2.v3.1	Sobic.002G384700.2.v3.1	0.715063		Et_10A_001373	Et_10B_004241	0.1488
CDS:Zm00001d026076_T001	CDS:Zm00001d029677_T001	0.805371		CDS:OS12T0106300-01	CDS:OS11T0107000-01	0.0516		maker-Contig25-augustus-gene-66.2-mRNA-1	maker-Contig1122-augustus-gene-0.27-mRNA-1	0		Ot_Chr1_11154	Ot_Chr6_08973	0.706366		Sobic.001G355600.1.v3.1	Sobic.002G385300.1.v3.1	1.17741		Et_10A_002146	Et_10B_004242	0.10144
CDS:Zm00001d026078_T001	CDS:Zm00001d029673_T001	1.16434		CDS:OS12T0106500-00	CDS:OS11T0107400-01	0.037		maker-Contig25-augustus-gene-67.48-mRNA-1	snap_masked-Contig1122-processed-gene-0.6-mRNA-1	0.045313		Ot_Chr1_11147	Ot_Chr6_08991	0.546128		Sobic.001G356000.1.v3.1	Sobic.002G385450.1.v3.1	0.641623		Et_10A_001374	Et_10B_003475	0.0868
CDS:Zm00001d005884_T001	CDS:Zm00001d031790_T002	0.903806		CDS:OS12T0106550-01	CDS:OS11T0107450-01	0.31		snap_masked-Contig25-processed-gene-67.13-mRNA-1	snap_masked-Contig1122-processed-gene-0.10-mRNA-1	0.0627652		Ot_Chr1_19832	Ot_Chr6_12141	1.28528		Sobic.001G357200.1.v3.1	Sobic.002G386400.1.v3.1	0.890229		Et_10A_001386	Et_10B_003479	0.05424
CDS:Zm00001d005885_T001	CDS:Zm00001d031792_T001	0.50544		CDS:OS12T0107500-01	CDS:OS11T0107500-01	0.2208		maker-Contig25-snap-gene-234.53-mRNA-1	maker-Contig17-augustus-gene-4.17-mRNA-1	0.0329478		Ot_Chr1_19882	Ot_Chr6_n36897	-0.765957		Sobic.001G357400.1.v3.1	Sobic.002G386700.1.v3.1	0.644091		Et_10A_001383	Et_10B_003496	0.13632
CDS:Zm00001d005890_T001	CDS:Zm00001d031794_T001	0.583406		CDS:OS12T0107600-00	CDS:OS11T0107600-01	0.0554		snap_masked-Contig25-processed-gene-234.24-mRNA-1	maker-Contig17-snap-gene-4.33-mRNA-1	0.0169826		Ot_Chr1_n30619	Ot_Chr6_12091	1.19957		Sobic.001G357900.1.v3.1	Sobic.002G387100.1.v3.1	1.08309		Et_10A_002153	Et_10B_004253	0.27672
CDS:Zm00001d005892_T001	CDS:Zm00001d031796_T001	0.4896		CDS:OS12T0108000-01	CDS:OS11T0108650-00	0.2152		snap_masked-Contig25-processed-gene-234.35-mRNA-1	augustus_masked-Contig17-processed-gene-4.43-mRNA-1	0.0342783		Ot_Chr1_21689	Ot_Chr6_01455	0.550647		Sobic.001G358000.1.v3.1	Sobic.002G387200.1.v3.1	0.996377		Et_10A_001385	Et_10B_004255	0.49808
CDS:Zm00001d005897_T001	CDS:Zm00001d031797_T001	0.474994		CDS:OS12T0108100-01	CDS:OS11T0108800-00	0.0365		maker-Contig25-snap-gene-235.48-mRNA-1	maker-Contig17-snap-gene-4.20-mRNA-1	0.232904		Ot_Chr1_28379	Ot_Chr6_01429	0.532494		Sobic.001G358200.1.v3.1	Sobic.002G387400.1.v3.1	0.734709		Et_10A_001394	Et_10B_003500	0.06168
CDS:Zm00001d005909_T001	CDS:Zm00001d031805_T001	0.762994		CDS:OS12T0108500-01	CDS:OS11T0108932-01	0.0849		maker-Contig25-snap-gene-235.49-mRNA-1	maker-Contig17-snap-gene-1.31-mRNA-1	0.0386609		Ot_Chr1_n31081	Ot_Chr6_01428	0.986323		Sobic.001G358300.2.v3.1	Sobic.002G388000.3.v3.1	1.72615		Et_10A_002161	Et_10B_003509	1.2972
CDS:Zm00001d005917_T003	CDS:Zm00001d031807_T002	1.19859		CDS:OS12T0108600-00	CDS:OS11T0109000-01	0.1152		maker-Contig25-augustus-gene-236.12-mRNA-1	maker-Contig17-snap-gene-0.21-mRNA-1	1.76721		Ot_Chr1_09356	Ot_Chr6_n37141	0.857949		Sobic.001G358600.3.v3.1	Sobic.002G388200.1.v3.1	0.731829		Et_10A_001408	Et_10B_003516	0.15352
CDS:Zm00001d005918_T001	CDS:Zm00001d031810_T001	0.551211		CDS:OS12T0109150-00	CDS:OS11T0109400-01	0.0132		maker-Contig25-snap-gene-8.38-mRNA-1	maker-Contig174-augustus-gene-0.16-mRNA-1	0.0144783		Ot_Chr1_09355	Ot_Chr6_02090	0.459957		Sobic.001G358900.1.v3.1	Sobic.002G388700.1.v3.1	0.57528		Et_10A_002164	Et_10B_004260	0.15424
CDS:Zm00001d005919_T001	CDS:Zm00001d031818_T001	0.475509		CDS:OS12T0109200-01	CDS:OS11T0109500-01	0.2965		maker-Contig25-snap-gene-8.42-mRNA-1	maker-Contig174-augustus-gene-0.13-mRNA-1	0.00884348		Ot_Chr1_09439	Ot_Chr6_n36931	1.20523		Sobic.001G359100.1.v3.1	Sobic.002G389100.1.v3.1	1.11137		Et_10A_001407	Et_10B_003513	0.1116
CDS:Zm00001d005923_T001	CDS:Zm00001d031826_T001	0.746949		CDS:OS12T0109633-00	CDS:OS11T0109700-01	0.8823		augustus_masked-Contig25-processed-gene-91.38-mRNA-1	maker-Contig198-snap-gene-0.13-mRNA-1	0.0423391		Ot_Chr1_09429	Ot_Chr6_n36924	-0.765957		Sobic.001G359601.1.v3.1	Sobic.002G389400.1.v3.1	0.3096		Et_10A_000105	Et_10B_002437	0.10608
CDS:Zm00001d006936_T001	CDS:Zm00001d029280_T001	0.6516		CDS:OS12T0110000-00	CDS:OS11T0109933-01	0.0094		maker-Contig25-snap-gene-91.27-mRNA-1	maker-Contig198-snap-gene-0.18-mRNA-1	0.0598696		Ot_Chr1_02828	Ot_Chr6_02058	1.38592		Sobic.001G359800.1.v3.1	Sobic.002G389600.2.v3.1	0.771326		Et_10A_001412	Et_10B_003517	0.0836
CDS:Zm00001d006939_T001	CDS:Zm00001d029281_T001	2.26461		CDS:OS12T0110050-00	CDS:OS11T0109950-00	0.0198		snap_masked-Contig25-processed-gene-91.73-mRNA-1	maker-Contig198-augustus-gene-0.33-mRNA-1	0.0794348		Ot_Chr1_n31584	Ot_Chr6_n37130	0.769481		Sobic.001G359900.1.v3.1	Sobic.002G390400.1.v3.1	1.11384		Et_10A_002166	Et_10B_004268	0.14432
CDS:Zm00001d006941_T001	CDS:Zm00001d029286_T001	1.31822		CDS:OS12T0110100-01	CDS:OS11T0110000-01	0.1099		maker-Contig25-augustus-gene-201.11-mRNA-1	maker-Contig206-augustus-gene-0.33-mRNA-1	0		Ot_Chr1_02822	Ot_Chr6_02046	-0.765957		Sobic.001G360000.1.v3.1	Sobic.002G390500.1.v3.1	0.594926		Et_10A_002165	Et_10B_004264	0.79128
CDS:Zm00001d006945_T001	CDS:Zm00001d029287_T001	0.783874		CDS:OS12T0110300-01	CDS:OS11T0110066-01	0.0854		maker-Contig259-augustus-gene-0.9-mRNA-1	maker-Contig226-augustus-gene-0.17-mRNA-1	0.0230087		Ot_Chr1_02820	Ot_Chr6_02045	1.01551		Sobic.001G360200.1.v3.1	Sobic.002G390600.1.v3.1	1.36378		Et_10A_001413	Et_10B_003520	0.09056
CDS:Zm00001d006947_T001	CDS:Zm00001d029289_T001	0.890434		CDS:OS12T0110400-01	CDS:OS11T0110100-01	0.0572		maker-Contig259-augustus-gene-0.6-mRNA-1	maker-Contig226-snap-gene-0.5-mRNA-1	0.0930522		Ot_Chr1_02810	Ot_Chr6_02038	2.41399		Sobic.001G360500.2.v3.1	Sobic.002G391501.1.v3.1	0.688937		Et_10A_001431	Et_10B_003526	1.47656
CDS:Zm00001d007022_T001	CDS:Zm00001d029312_T001	-1.02857		CDS:OS12T0111400-01	CDS:OS11T0111800-00	0.0632		maker-Contig262-augustus-gene-0.82-mRNA-1	maker-Contig12-augustus-gene-134.23-mRNA-1	0.0238696		Ot_Chr1_n30864	Ot_Chr9_02170	0.59806		Sobic.001G361300.1.v3.1	Sobic.002G393200.1.v3.1	0.850834		Et_10A_001434	Et_10B_003524	0.08928
CDS:Zm00001d006059_T001	CDS:Zm00001d031545_T001	0.834377		CDS:OS12T0111500-02	CDS:OS11T0111900-01	0.0542		maker-Contig262-augustus-gene-0.85-mRNA-1	maker-Contig12-augustus-gene-133.52-mRNA-1	0.0326348		Ot_Chr1_04419	Ot_Chr9_02160	2.08095		Sobic.001G361600.1.v3.1	Sobic.002G393400.1.v3.1	0.400526		Et_10A_001438	Et_10B_003527	0.32112
CDS:Zm00001d006060_T001	CDS:Zm00001d031546_T001	0.707143		CDS:OS12T0111600-01	CDS:OS11T0112000-01	0.1267		maker-Contig262-snap-gene-0.52-mRNA-1	maker-Contig12-snap-gene-133.18-mRNA-1	2.55044		Ot_Chr1_19191	Ot_Chr9_20326	3.55037		Sobic.001G361700.1.v3.1	Sobic.002G394400.1.v3.1	0.838697		Et_10A_001439	Et_10B_003528	0.08968
CDS:Zm00001d006063_T001	CDS:Zm00001d031554_T003	0.950914		CDS:OS12T0111700-00	CDS:OS11T0112100-00	0.0391		snap_masked-Contig275-processed-gene-0.20-mRNA-1	snap_masked-Contig12-processed-gene-427.29-mRNA-1	0.0432783		Ot_Chr1_n31475	Ot_Chr9_20300	1.44567		Sobic.001G361800.1.v3.1	Sobic.002G394500.1.v3.1	1.03783		Et_10A_001440	Et_10B_004277	0.08456
CDS:Zm00001d006064_T001	CDS:Zm00001d031560_T001	0.544937		CDS:OS12T0111900-00	CDS:OS11T0112300-01	0.2321		augustus_masked-Contig28-processed-gene-7.5-mRNA-1	augustus_masked-Contig1011-processed-gene-2.38-mRNA-1	0.160826		Ot_Chr1_04677	Ot_Chr9_14451	-0.765957		Sobic.001G362100.1.v3.1	Sobic.002G395900.1.v3.1	1.78982		Et_10A_001441	Et_10B_003535	0.06096
CDS:Zm00001d006065_T001	CDS:Zm00001d031561_T002	0.97344		CDS:OS12T0112000-01	CDS:OS11T0112400-01	0.1051		maker-Contig28-augustus-gene-7.35-mRNA-1	maker-Contig1011-snap-gene-2.41-mRNA-1	0.0317739		Ot_Chr1_04281	Ot_Chr9_20379	1.77419		Sobic.001G343900.1.v3.1	Sobic.002G374100.1.v3.1	1.12001		Et_10A_001443	Et_10B_003538	0.10904
CDS:Zm00001d006066_T002	CDS:Zm00001d031570_T001	1.65878		CDS:OS12T0112200-01	CDS:OS11T0112800-01	0.1618		maker-Contig28-augustus-gene-8.30-mRNA-1	maker-Contig1011-snap-gene-1.12-mRNA-1	0.0418696		Ot_Chr1_18395	Ot_Chr9_02211	0.581438		Sobic.001G344300.1.v3.1	Sobic.002G374500.1.v3.1	1.4544		Et_10A_001442	Et_10B_003536	0.0552
CDS:Zm00001d006068_T001	CDS:Zm00001d031575_T001	0.381394		CDS:OS12T0112300-01	CDS:OS11T0112900-01	0.3229		maker-Contig28-augustus-gene-9.4-mRNA-1	maker-Contig1011-augustus-gene-1.0-mRNA-1	0.0569739		Ot_Chr1_18394	Ot_Chr9_02209	1.33323		Sobic.001G344400.1.v3.1	Sobic.002G374600.1.v3.1	0.85248		Et_10A_000106	Et_10B_003537	-0.8
CDS:Zm00001d006097_T001	CDS:Zm00001d031635_T001	0.584023		CDS:OS12T0112500-01	CDS:OS11T0113100-01	0.0665		maker-Contig28-snap-gene-9.16-mRNA-1	maker-Contig1011-augustus-gene-0.33-mRNA-1	0.0129913		Ot_Chr1_04243	Ot_Chr9_02344	0.797515		Sobic.001G344450.1.v3.1	Sobic.002G374900.1.v3.1	1.20898		Et_10A_001445	Et_10B_003540	0.734
CDS:Zm00001d006100_T001	CDS:Zm00001d031640_T001	0.659726		CDS:OS12T0112600-01	CDS:OS11T0113200-01	0.0121		augustus_masked-Contig28-processed-gene-9.28-mRNA-1	snap_masked-Contig1011-processed-gene-0.6-mRNA-1	0.0977478		Ot_Chr1_04238	Ot_Chr9_02345	0.556928		Sobic.001G345200.1.v3.1	Sobic.002G375701.1.v3.1	0.419554		Et_10A_001449	Et_10B_002648	0.6912
CDS:Zm00001d006102_T001	CDS:Zm00001d031648_T001	1.13894		CDS:OS12T0112800-00	CDS:OS11T0113300-01	0.1223		snap_masked-Contig28-processed-gene-375.53-mRNA-1	maker-Contig1055-snap-gene-0.28-mRNA-1	0.0486		Ot_Chr10_n30262	Ot_Chr4_00391	0.461566		Sobic.001G345400.1.v3.1	Sobic.002G376000.1.v3.1	0.530331		Et_10A_001460	Et_10B_003541	0.13896
CDS:Zm00001d006106_T001	CDS:Zm00001d031655_T002	0.740777		CDS:OS12T0113700-00	CDS:OS11T0113900-00	0.1269		maker-Contig28-augustus-gene-375.14-mRNA-1	maker-Contig1055-snap-gene-0.26-mRNA-1	0.0362348		Ot_Chr10_24163	Ot_Chr4_00382	0.559455		Sobic.001G346100.1.v3.1	Sobic.002G376100.1.v3.1	0.963051		Et_10A_001461	Et_10B_004281	0.05168
CDS:Zm00001d006107_T001	CDS:Zm00001d031659_T001	0.93312		CDS:OS12T0113900-01	CDS:OS11T0114150-01	0.1062		maker-Contig28-augustus-gene-398.56-mRNA-1	maker-Contig1130-augustus-gene-0.0-mRNA-1	0.115043		Ot_Chr10_18115	Ot_Chr4_08482	0.743591		Sobic.001G347400.1.v3.1	Sobic.002G376400.1.v3.1	1.86089		Et_10A_001458	Et_10B_003539	0.09768
CDS:Zm00001d005934_T001	CDS:Zm00001d027978_T001	0.960171		CDS:OS12T0114000-01	CDS:OS11T0114300-01	0.0891		maker-Contig28-augustus-gene-398.58-mRNA-1	maker-Contig1130-snap-gene-0.13-mRNA-1	0.0144783		Ot_Chr10_28196	Ot_Chr4_n35579	1.16969		Sobic.001G347600.1.v3.1	Sobic.002G376600.1.v3.1	1.05141		Et_10A_001462	Et_10B_003542	0.08728
CDS:Zm00001d005936_T001	CDS:Zm00001d027983_T001	0.829543		CDS:OS12T0114100-01	CDS:OS11T0114600-01	0.0621		augustus_masked-Contig28-processed-gene-398.8-mRNA-1	snap_masked-Contig1130-processed-gene-0.29-mRNA-1	0.233687		Ot_Chr10_28195	Ot_Chr4_08478	0.531651		Sobic.001G348600.1.v3.1	Sobic.002G377600.1.v3.1	0.792411		Et_10A_001459	Et_10B_003549	0.0916
CDS:Zm00001d005939_T001	CDS:Zm00001d027987_T001	0.937646		CDS:OS12T0114200-01	CDS:OS11T0114700-01	0.0368		maker-Contig28-augustus-gene-331.60-mRNA-1	maker-Contig1139-augustus-gene-0.6-mRNA-1	0.0314609		Ot_Chr10_18125	Ot_Chr4_08467	0.912102		Sobic.001G349400.1.v3.1	Sobic.002G377800.1.v3.1	0.959554		Et_10A_002185	Et_10B_004293	0.16048
CDS:Zm00001d005945_T001	CDS:Zm00001d027988_T001	0.640183		CDS:OS12T0114400-01	CDS:OS11T0114800-00	0.1151		snap_masked-Contig28-processed-gene-331.8-mRNA-1	augustus_masked-Contig1139-processed-gene-0.23-mRNA-1	0.0557217		Ot_Chr10_18126	Ot_Chr4_08463	0.680477		Sobic.001G349500.1.v3.1	Sobic.002G378300.1.v3.1	0.882		Et_10A_001467	Et_10B_003550	0.0712
CDS:Zm00001d005951_T001	CDS:Zm00001d027991_T001	0.539074		CDS:OS12T0115500-01	CDS:OS11T0116200-02	0.9338		maker-Contig28-augustus-gene-4.0-mRNA-1	maker-Contig213-augustus-gene-0.41-mRNA-1	0.125922		Ot_Chr10_18137	Ot_Chr4_08454	-0.765957		Sobic.001G349600.2.v3.1	Sobic.002G378600.1.v3.1	1.2095		Et_10A_001468	Et_10B_003551	0.05768
CDS:Zm00001d005653_T001	CDS:Zm00001d032283_T001	1.3896		CDS:OS12T0115700-01	CDS:OS11T0116300-01	0.1459		augustus_masked-Contig28-processed-gene-4.14-mRNA-1	maker-Contig213-augustus-gene-0.40-mRNA-1	0.0599478		Ot_Chr10_n30339	Ot_Chr4_n35572	0.563745		Sobic.001G350600.1.v3.1	Sobic.002G379000.1.v3.1	0.855874		Et_10A_001470	Et_10B_003553	0.05536
CDS:Zm00001d005654_T001	CDS:Zm00001d032287_T001	0.81		CDS:OS12T0115900-01	CDS:OS11T0116400-01	0.0176		maker-Contig28-snap-gene-4.53-mRNA-1	maker-Contig213-augustus-gene-0.39-mRNA-1	0.0249652		Ot_Chr10_18141	Ot_Chr4_n35570	1.01926		Sobic.001G350700.1.v3.1	Sobic.002G379400.1.v3.1	0.843737		Et_10A_002186	Et_10B_003554	0.06464
CDS:Zm00001d005656_T001	CDS:Zm00001d032291_T001	0.311863		CDS:OS12T0115950-00	CDS:OS11T0116500-01	0.1702		snap_masked-Contig28-processed-gene-4.38-mRNA-1	augustus_masked-Contig213-processed-gene-0.24-mRNA-1	0.00845217		Ot_Chr10_18142	Ot_Chr4_08449	0.527668		Sobic.001G351000.1.v3.1	Sobic.002G379600.1.v3.1	0.904114		Et_10A_001471	Et_10B_003555	0.07888
CDS:Zm00001d005657_T001	CDS:Zm00001d032292_T003	-1.02857		CDS:OS12T0116000-01	CDS:OS11T0116550-01	0.0451		maker-Contig28-augustus-gene-18.51-mRNA-1	maker-Contig25-augustus-gene-78.1-mRNA-1	0.758504		Ot_Chr10_n30343	Ot_Chr4_n35565	0.412315		Sobic.001G351600.1.v3.1	Sobic.002G379800.1.v3.1	0.671554		Et_10A_001472	Et_10B_003556	0.36536
CDS:Zm00001d005658_T001	CDS:Zm00001d032298_T001	0.458537		CDS:OS12T0116400-00	CDS:OS11T0116900-01	0.0411		maker-Contig28-snap-gene-18.47-mRNA-1	augustus_masked-Contig25-processed-gene-80.1-mRNA-1	0.623661		Ot_Chr10_18170	Ot_Chr4_08430	0.90383		Sobic.001G351700.1.v3.1	Sobic.002G380200.1.v3.1	0.837977		Et_10A_001476	Et_10B_003557	0.03728
CDS:Zm00001d007762_T001	CDS:Zm00001d034508_T001	1.18378		CDS:OS12T0117200-00	CDS:OS11T0118000-01	0.0476		maker-Contig28-snap-gene-18.44-mRNA-1	augustus_masked-Contig25-processed-gene-80.2-mRNA-1	0.294417		Ot_Chr10_18171	Ot_Chr4_08428	1.50135		Sobic.001G352300.1.v3.1	Sobic.002G380500.1.v3.1	0.752709		Et_10A_001477	Et_10B_003558	0.13952
CDS:Zm00001d007766_T001	CDS:Zm00001d034506_T001	0.481886		CDS:OS12T0117300-00	CDS:OS11T0118200-01	0.0606		augustus_masked-Contig28-processed-gene-19.10-mRNA-1	augustus_masked-Contig25-processed-gene-80.7-mRNA-1	1.01457		Ot_Chr10_18177	Ot_Chr4_08420	0.609243		Sobic.001G352600.1.v3.1	Sobic.002G380700.1.v3.1	1.12947		Et_10A_002188	Et_10B_004294	0.10072
CDS:Zm00001d007767_T001	CDS:Zm00001d034505_T001	1.06457		CDS:OS12T0117600-01	CDS:OS11T0118500-00	0.0643		augustus_masked-Contig28-processed-gene-19.15-mRNA-1	augustus_masked-Contig25-processed-gene-81.41-mRNA-1	0.37033		Ot_Chr10_n30352	Ot_Chr4_08418	0.760749		Sobic.001G352700.2.v3.1	Sobic.002G381300.1.v3.1	0.909771		Et_10A_002187	Et_10B_004298	0.10672
CDS:Zm00001d007768_T001	CDS:Zm00001d034503_T001	0.949371		CDS:OS12T0118200-01	CDS:OS11T0118800-01	0.0333		augustus_masked-Contig28-processed-gene-20.38-mRNA-1	snap_masked-Contig25-processed-gene-81.35-mRNA-1	0.329243		Ot_Chr10_18183	Ot_Chr4_08416	0.714945		Sobic.001G353300.1.v3.1	Sobic.002G381600.1.v3.1	0.962331		Et_10A_001473	Et_10B_003563	-0.8
CDS:Zm00001d007769_T002	CDS:Zm00001d034502_T003	1.03639		CDS:OS12T0118400-02	CDS:OS11T0119100-01	0.175		maker-Contig28-snap-gene-21.15-mRNA-1	maker-Contig25-augustus-gene-83.4-mRNA-1	0.788713		Ot_Chr10_18195	Ot_Chr4_n35542	1.12826		Sobic.001G353400.1.v3.1	Sobic.002G381700.2.v3.1	1.49523		Et_10A_001475	Et_10B_003561	0.0212
CDS:Zm00001d007773_T001	CDS:Zm00001d034501_T001	0.429943		CDS:OS12T0118700-01	CDS:OS11T0119200-01	0.1491		snap_masked-Contig28-processed-gene-21.36-mRNA-1	maker-Contig25-augustus-gene-84.21-mRNA-1	0.433722		Ot_Chr10_n30008	Ot_Chr4_n35540	-0.765957		Sobic.001G353501.1.v3.1	Sobic.002G382100.1.v3.1	0.994011		Et_10A_000347	Et_10B_002651	0.02976
CDS:Zm00001d005867_T002	CDS:Zm00001d031773_T003	0.54504		CDS:OS12T0119000-01	CDS:OS11T0119700-00	0.0291		maker-Contig28-augustus-gene-21.2-mRNA-1	maker-Contig25-snap-gene-84.29-mRNA-1	1.62783		Ot_Chr10_n30011	Ot_Chr4_08398	0.784494		Sobic.001G333300.1.v3.1	Sobic.002G363600.1.v3.1	1.22626		Et_10A_001483	Et_10B_003565	0.0916
CDS:Zm00001d005869_T001	CDS:Zm00001d031760_T001	0.805577		CDS:OS12T0119350-00	CDS:OS11T0119900-01	0.0428		augustus_masked-Contig28-processed-gene-22.7-mRNA-1	snap_masked-Contig25-processed-gene-84.12-mRNA-1	0.393965		Ot_Chr10_18212	Ot_Chr4_08394	0.629081		Sobic.001G333700.1.v3.1	Sobic.002G364700.1.v3.1	0.951634		Et_10A_001482	Et_10B_003566	0.06504
CDS:Zm00001d005871_T002	CDS:Zm00001d031759_T001	0.495977		CDS:OS12T0119800-01	CDS:OS11T0120100-01	0.0651		maker-Contig28-snap-gene-23.42-mRNA-1	augustus_masked-Contig25-processed-gene-84.8-mRNA-1	2.85848		Ot_Chr10_18220	Ot_Chr4_n35536	0.911566		Sobic.001G334900.1.v3.1	Sobic.002G366000.1.v3.1	0.701177		Et_10A_002189	Et_10B_004295	0.6484
CDS:Zm00001d005874_T001	CDS:Zm00001d031753_T001	1.1773		CDS:OS12T0120000-01	CDS:OS11T0120200-01	0.0325		maker-Contig28-augustus-gene-38.5-mRNA-1	maker-Contig25-snap-gene-102.53-mRNA-1	0.437165		Ot_Chr10_18225	Ot_Chr4_27667	0.455745		Sobic.001G335400.1.v3.1	Sobic.002G367100.1.v3.1	1.14069		Et_10A_002191	Et_10B_003562	0.10528
CDS:Zm00001d005875_T001	CDS:Zm00001d031745_T001	0.557486		CDS:OS12T0120100-01	CDS:OS11T0120300-01	0.0293		augustus_masked-Contig28-processed-gene-38.14-mRNA-1	maker-Contig25-snap-gene-103.40-mRNA-1	2.83398		Ot_Chr10_18232	Ot_Chr4_27669	0.57217		Sobic.001G335500.1.v3.1	Sobic.002G367200.2.v3.1	1.61712		Et_10A_002190	Et_10B_004297	0.1272
CDS:Zm00001d002589_T001	CDS:Zm00001d026056_T001	0.146777		CDS:OS12T0120400-01	CDS:OS11T0120600-00	1.039		maker-Contig28-augustus-gene-39.5-mRNA-1	maker-Contig25-augustus-gene-103.73-mRNA-1	1.00659		Ot_Chr10_18245	Ot_Chr4_08358	-0.765957		Sobic.001G335800.1.v3.1	Sobic.002G367300.1.v3.1	1.14665		Et_10A_001479	Et_10B_003568	0.17544
CDS:Zm00001d002592_T001	CDS:Zm00001d026060_T002	0.111189		CDS:OS12T0120500-01	CDS:OS11T0121000-00	0.0777		maker-Contig28-snap-gene-40.42-mRNA-1	maker-Contig25-snap-gene-103.50-mRNA-1	0.383635		Ot_Chr10_18258	Ot_Chr4_08353	0.693191		Sobic.001G336200.1.v3.1	Sobic.002G367600.1.v3.1	0.50976		Et_10A_002198	Et_10B_003569	0.15344
CDS:Zm00001d002594_T001	CDS:Zm00001d026061_T001	0.196766		CDS:OS12T0121000-01	CDS:OS11T0121300-01	0.1135		maker-Contig28-snap-gene-40.44-mRNA-1	maker-Contig25-snap-gene-104.35-mRNA-1	0.641817		Ot_Chr10_n30363	Ot_Chr4_08350	0.971004		Sobic.001G336500.1.v3.1	Sobic.002G368000.1.v3.1	1.07897		Et_10A_001498	Et_10B_004305	0.6096
CDS:Zm00001d002599_T002	CDS:Zm00001d026063_T001	0.257451		CDS:OS12T0121100-01	CDS:OS11T0121400-01	0.0376		maker-Contig28-snap-gene-40.50-mRNA-1	maker-Contig25-snap-gene-104.36-mRNA-1	0.719922		Ot_Chr10_18268	Ot_Chr4_08347	0.359081		Sobic.001G336600.2.v3.1	Sobic.002G368100.1.v3.1	1.44021		Et_10A_002200	Et_10B_002653	0.04744
CDS:Zm00001d002609_T001	CDS:Zm00001d026066_T001	0.532286		CDS:OS12T0121300-01	CDS:OS11T0123400-00	0.055		maker-Contig28-augustus-gene-41.33-mRNA-1	maker-Contig25-snap-gene-106.43-mRNA-1	1.73207		Ot_Chr10_n30031	Ot_Chr4_n35531	0.625481		Sobic.001G337200.1.v3.1	Sobic.002G368400.1.v3.1	0.669909		Et_10A_001499	Et_10B_003576	0.05304
CDS:Zm00001d002610_T001	CDS:Zm00001d026067_T001	0.318857		CDS:OS12T0121400-00	CDS:OS11T0123500-01	0.2286		maker-Contig28-augustus-gene-41.34-mRNA-1	maker-Contig25-augustus-gene-106.60-mRNA-1	0.691278		Ot_Chr10_18280	Ot_Chr4_n35834	0.601966		Sobic.001G338700.1.v3.1	Sobic.002G369800.1.v3.1	0.418011		Et_10A_001500	Et_10B_003577	0.08304
CDS:Zm00001d002611_T002	CDS:Zm00001d026069_T001	0.147909		CDS:OS12T0121600-01	CDS:OS11T0123600-00	0.0919		augustus_masked-Contig28-processed-gene-26.17-mRNA-1	maker-Contig25-snap-gene-87.28-mRNA-1	1.21101		Ot_Chr10_26141	Ot_Chr4_08286	0.920834		Sobic.001G339400.1.v3.1	Sobic.002G370100.1.v3.1	0.780686		Et_10A_001501	Et_10B_003578	0.04824
CDS:Zm00001d002614_T001	CDS:Zm00001d026070_T002	0.265063		CDS:OS12T0122000-01	CDS:OS11T0124300-01	0.0857		maker-Contig28-augustus-gene-27.39-mRNA-1	augustus_masked-Contig25-processed-gene-88.18-mRNA-1	2.04535		Ot_Chr10_26134	Ot_Chr4_08282	0.477038		Sobic.001G339700.1.v3.1	Sobic.002G370400.1.v3.1	0.604697		Et_10A_001502	Et_10B_003579	0.09104
CDS:Zm00001d004125_T085	CDS:Zm00001d024998_T083	0.166011		CDS:OS12T0122100-01	CDS:OS11T0124500-01	0.0284		maker-Contig28-augustus-gene-27.49-mRNA-1	maker-Contig25-snap-gene-88.17-mRNA-1	0.65473		Ot_Chr10_26002	Ot_Chr4_08222	1.21519		Sobic.001G340200.1.v3.1	Sobic.002G370800.1.v3.1	1.09049		Et_10A_002201	Et_10B_004306	0.07776
CDS:Zm00001d004125_T004	CDS:Zm00001d024998_T003	0.154903		CDS:OS12T0122400-02	CDS:OS11T0124900-01	0.2589		augustus_masked-Contig28-processed-gene-27.17-mRNA-1	maker-Contig25-snap-gene-89.27-mRNA-1	0.720704		Ot_Chr10_n30040	Ot_Chr4_27893	0.946723		Sobic.001G340500.1.v3.1	Sobic.002G371200.1.v3.1	0.901954		Et_10A_002202	Et_10B_003581	0.1356
CDS:Zm00001d004125_T096	CDS:Zm00001d024998_T099	0.146469		CDS:OS12T0123100-01	CDS:OS11T0125500-01	0.2044		maker-Contig28-augustus-gene-28.53-mRNA-1	maker-Contig25-snap-gene-91.27-mRNA-1	0.646904		Ot_Chr10_26010	Ot_Chr4_08212	0.801498		Sobic.001G341400.1.v3.1	Sobic.002G372100.1.v3.1	0.684309		Et_10A_001504	Et_10B_003582	0.12024
CDS:Zm00001d004125_T111	CDS:Zm00001d024998_T114	0.162514		CDS:OS12T0123200-01	CDS:OS11T0125601-00	0.2029		maker-Contig28-snap-gene-28.7-mRNA-1	maker-Contig25-snap-gene-91.29-mRNA-1	0.902504		Ot_Chr10_26011	Ot_Chr4_08211	0.610162		Sobic.001G341600.1.v3.1	Sobic.002G372800.1.v3.1	0.622183		Et_10A_002204	Et_10B_004308	0.11456
CDS:Zm00001d004125_T069	CDS:Zm00001d024998_T086	0.17568		CDS:OS12T0123300-00	CDS:OS11T0125700-00	0.0546		augustus_masked-Contig28-processed-gene-52.46-mRNA-1	maker-Contig25-augustus-gene-113.0-mRNA-1	0.752713		Ot_Chr10_26013	Ot_Chr4_08210	0.785796		Sobic.001G341800.1.v3.1	Sobic.002G373600.1.v3.1	0.761966		Et_10A_001506	Et_10B_003583	1.70048
CDS:Zm00001d004125_T126	CDS:Zm00001d024998_T128	0.165394		CDS:OS12T0123600-01	CDS:OS11T0126400-00	0.6815		maker-Contig28-snap-gene-53.38-mRNA-1	snap_masked-Contig25-processed-gene-113.60-mRNA-1	0.492183		Ot_Chr10_18188	Ot_Chr4_n35445	2.95277		Sobic.001G342000.1.v3.1	Sobic.002G373700.1.v3.1	0.882206		Et_10A_001507	Et_10B_004309	0.08808
CDS:Zm00001d004125_T101	CDS:Zm00001d024998_T104	0.163851		CDS:OS12T0123800-01	CDS:OS11T0127600-01	0.3188		maker-Contig28-snap-gene-53.39-mRNA-1	maker-Contig25-snap-gene-113.18-mRNA-1	0.520904		Ot_Chr10_n30027	Ot_Chr4_n35287	0.308221		Sobic.001G342300.2.v3.1	Sobic.002G373800.1.v3.1	0.812983		Et_10A_001509	Et_10B_003589	0.09848
CDS:Zm00001d002782_T001	CDS:Zm00001d025982_T001	0.161074		CDS:OS12T0123900-01	CDS:OS11T0127700-01	0.109		maker-Contig28-snap-gene-53.45-mRNA-1	maker-Contig25-augustus-gene-113.9-mRNA-1	0.875661		Ot_Chr10_n30140	Ot_Chr6_01559	0.749489		Sobic.001G404900.1.v3.1	Sobic.002G428800.1.v3.1	0.999669		Et_10A_002208	Et_10B_004310	0.12768
CDS:Zm00001d002784_T001	CDS:Zm00001d025985_T001	0.381086		CDS:OS12T0124000-01	CDS:OS11T0127800-01	0.1235		snap_masked-Contig28-processed-gene-54.39-mRNA-1	maker-Contig25-augustus-gene-114.48-mRNA-1	1.2247		Ot_Chr10_16901	Ot_Chr6_01561	1.14541		Sobic.001G405000.1.v3.1	Sobic.002G428900.2.v3.1	1.26319		Et_10A_001511	Et_10B_003585	0.10992
CDS:Zm00001d002789_T001	CDS:Zm00001d025987_T001	-1.02857		CDS:OS12T0124200-01	CDS:OS11T0127900-01	0.0936		maker-Contig28-snap-gene-54.8-mRNA-1	maker-Contig25-augustus-gene-114.53-mRNA-1	0.851478		Ot_Chr10_16922	Ot_Chr6_01571	0.65206		Sobic.001G405500.1.v3.1	Sobic.002G429000.2.v3.1	1.19109		Et_10A_001512	Et_10B_003586	0.11864
CDS:Zm00001d002790_T001	CDS:Zm00001d025988_T001	0.187406		CDS:OS12T0124400-01	CDS:OS11T0128000-01	0.0996		maker-Contig28-augustus-gene-32.47-mRNA-1	maker-Contig25-augustus-gene-95.6-mRNA-1	0.634774		Ot_Chr10_16934	Ot_Chr6_01593	1.07272		Sobic.001G406700.1.v3.1	Sobic.002G429800.1.v3.1	0.665383		Et_10A_001517	Et_10B_003590	0.11096
CDS:Zm00001d002791_T001	CDS:Zm00001d025989_T002	-1.02857		CDS:OS12T0124500-01	CDS:OS11T0128300-01	0.0257		augustus_masked-Contig28-processed-gene-33.22-mRNA-1	snap_masked-Contig25-processed-gene-95.49-mRNA-1	0.520043		Ot_Chr10_18254	Ot_Chr7_26960	0.570715		Sobic.001G407100.3.v3.1	Sobic.002G429900.1.v3.1	-1.02857		Et_10A_001516	Et_10B_003587	1.59776
CDS:Zm00001d002796_T001	CDS:Zm00001d025991_T001	0.237703		CDS:OS12T0124700-01	CDS:OS11T0128400-01	0.0696		maker-Contig28-snap-gene-35.65-mRNA-1	maker-Contig25-augustus-gene-96.60-mRNA-1	0.739487		Ot_Chr10_18264	Ot_Chr7_28375	1.07196		Sobic.001G407300.4.v3.1	Sobic.002G430000.2.v3.1	1.44946		Et_10A_001519	Et_10B_003594	0.13744
CDS:Zm00001d002747_T001	CDS:Zm00001d026184_T001	0.863383		CDS:OS12T0125000-01	CDS:OS11T0128500-01	0.0581		maker-Contig28-augustus-gene-35.2-mRNA-1	maker-Contig25-snap-gene-96.41-mRNA-1	0.68627		Ot_Chr10_n30363	Ot_Chr7_n37814	0.986247		Sobic.001G407600.1.v3.1	Sobic.002G430100.1.v3.1	1.05686		Et_10A_001520	Et_10B_002439	0.13576
CDS:Zm00001d002750_T001	CDS:Zm00001d026186_T001	0.175783		CDS:OS12T0125200-01	CDS:OS11T0128600-00	0.1047		augustus_masked-Contig28-processed-gene-35.52-mRNA-1	maker-Contig25-snap-gene-97.59-mRNA-1	0.535696		Ot_Chr10_n30105	Ot_Chr7_n38437	0.0140936		Sobic.001G408001.1.v3.1	Sobic.002G430500.1.v3.1	0.945257		Et_10A_001521	Et_10B_003595	0.106
CDS:Zm00001d002757_T001	CDS:Zm00001d026189_T001	0.426343		CDS:OS12T0125300-01	CDS:OS11T0128700-00	0.0452		maker-Contig28-snap-gene-36.41-mRNA-1	maker-Contig25-augustus-gene-98.0-mRNA-1	0.957835		Ot_Chr10_24086	Ot_Chr7_n38091	0.0154723		Sobic.001G409100.1.v3.1	Sobic.002G430700.1.v3.1	0.860194		Et_10A_001518	Et_10B_003591	0.06056
CDS:Zm00001d002758_T001	CDS:Zm00001d026190_T001	0.377074		CDS:OS12T0125400-01	CDS:OS11T0128800-01	0.0389		maker-Contig28-augustus-gene-123.8-mRNA-1	snap_masked-Contig25-processed-gene-76.12-mRNA-1	0.458296		Ot_Chr10_n30399	Ot_Chr7_n38428	0		Sobic.001G409900.1.v3.1	Sobic.002G431000.1.v3.1	0.602743		Et_10A_002209	Et_10B_004313	0.06872
CDS:Zm00001d002760_T001	CDS:Zm00001d026191_T001	0.875211		CDS:OS12T0126000-01	CDS:OS11T0129000-00	0.3718		augustus_masked-Contig28-processed-gene-125.10-mRNA-1	snap_masked-Contig25-processed-gene-74.21-mRNA-1	0.910878		Ot_Chr10_n30398	Ot_Chr7_n38427	0		Sobic.001G410200.1.v3.1	Sobic.002G431100.1.v3.1	0.929314		Et_10A_002210	Et_10B_003592	0.04632
CDS:Zm00001d004543_T001	CDS:Zm00001d024933_T001	0.0810514		CDS:OS12T0126100-00	CDS:OS11T0129500-01	1.2854		augustus_masked-Contig28-processed-gene-125.18-mRNA-1	augustus_masked-Contig25-processed-gene-74.31-mRNA-1	0.989296		Ot_Chr10_n30393	Ot_Chr7_n38429	0.124545		Sobic.001G411600.1.v3.1	Sobic.002G431600.1.v3.1	1.60951		Et_10A_001523	Et_10B_003596	0.15456
CDS:Zm00001d004545_T001	CDS:Zm00001d024934_T001	0.07704		CDS:OS12T0126200-01	CDS:OS11T0129600-01	0.0597		maker-Contig28-snap-gene-127.15-mRNA-1	maker-Contig25-augustus-gene-73.5-mRNA-1	0.745435		Ot_Chr10_n30396	Ot_Chr7_n38424	0		Sobic.001G325700.1.v3.1	Sobic.002G356200.1.v3.1	0.906583		Et_10A_002216	Et_10B_004317	0.21792
CDS:Zm00001d004546_T001	CDS:Zm00001d024935_T001	0.1188		CDS:OS12T0126300-00	CDS:OS11T0129700-01	0.8766		maker-Contig28-augustus-gene-127.10-mRNA-1	augustus_masked-Contig25-processed-gene-73.18-mRNA-1	0.415252		Ot_Chr2_05820	Ot_Chr2_17256	0.493353		Sobic.001G326000.1.v3.1	Sobic.002G356300.1.v3.1	0.654069		Et_10A_001530	Et_10B_004316	0.71776
CDS:Zm00001d004547_T001	CDS:Zm00001d024937_T001	0.0765257		CDS:OS12T0126800-01	CDS:OS11T0130100-01	0.0723		maker-Contig285-snap-gene-0.55-mRNA-1	maker-Contig25-snap-gene-213.1-mRNA-1	0.0994696		Ot_Chr2_n33059	Ot_Chr2_17262	0.553634		Sobic.001G326200.2.v3.1	Sobic.002G356500.1.v3.1	0.732754		Et_10A_001531	Et_10B_004321	0.16528
CDS:Zm00001d004551_T001	CDS:Zm00001d024938_T002	0.122811		CDS:OS12T0127100-00	CDS:OS11T0130300-01	0.0335		maker-Contig285-augustus-gene-0.5-mRNA-1	maker-Contig25-augustus-gene-213.19-mRNA-1	0.0511826		Ot_Chr2_05713	Ot_Chr2_17181	1.26697		Sobic.001G327700.1.v3.1	Sobic.002G357900.1.v3.1	1.10973		Et_10A_002222	Et_10B_004322	0.13224
CDS:Zm00001d002718_T001	CDS:Zm00001d026158_T001	0.182366		CDS:OS12T0127200-01	CDS:OS11T0130400-01	0.0455		maker-Contig285-snap-gene-0.64-mRNA-1	maker-Contig25-augustus-gene-213.20-mRNA-1	0.0769304		Ot_Chr2_15758	Ot_Chr2_n32577	-0.765957		Sobic.001G328200.1.v3.1	Sobic.002G358800.1.v3.1	0.999874		Et_10A_002223	Et_10B_004323	0.17216
CDS:Zm00001d002720_T001	CDS:Zm00001d026159_T001	0.258274		CDS:OS12T0127400-00	CDS:OS11T0130500-01	0.0692		snap_masked-Contig285-processed-gene-0.53-mRNA-1	maker-Contig25-augustus-gene-214.3-mRNA-1	0.0205826		Ot_Chr2_05640	Ot_Chr2_17124	1.47937		Sobic.001G328500.1.v3.1	Sobic.002G359700.1.v3.1	0.509966		Et_10A_002221	Et_10B_003621	1.1316
CDS:Zm00001d002721_T001	CDS:Zm00001d026163_T001	1.02261		CDS:OS12T0127500-01	CDS:OS11T0130600-01	0.7232		maker-Contig3-augustus-gene-169.45-mRNA-1	maker-Contig1-snap-gene-35.2-mRNA-1	0.888104		Ot_Chr2_17679	Ot_Chr3_17937	2.17823		Sobic.001G329600.1.v3.1	Sobic.002G360000.1.v3.1	0.814834		Et_10A_001532	Et_10B_003632	0.2464
CDS:Zm00001d002723_T001	CDS:Zm00001d026164_T001	0.662811		CDS:OS12T0127650-00	CDS:OS11T0130800-01	0.0254		maker-Contig3-augustus-gene-171.2-mRNA-1	maker-Contig1-snap-gene-35.9-mRNA-1	0.954626		Ot_Chr2_n32917	Ot_Chr3_n34178	0.529966		Sobic.001G331100.1.v3.1	Sobic.002G360500.1.v3.1	0.45		Et_10A_001535	Et_10B_003633	1.72016
CDS:Zm00001d002725_T001	CDS:Zm00001d026165_T001	0.181234		CDS:OS12T0127900-00	CDS:OS11T0131200-01	0.0637		maker-Contig3-augustus-gene-172.39-mRNA-1	maker-Contig1-augustus-gene-36.45-mRNA-1	0.78973		Ot_Chr2_17508	Ot_Chr3_27906	1.0355		Sobic.001G331200.1.v3.1	Sobic.002G361500.1.v3.1	0.358046		Et_10A_001541	Et_10B_004331	0.65056
CDS:Zm00001d002623_T001	CDS:Zm00001d026076_T001	0.13032		CDS:OS12T0128000-01	CDS:OS11T0131300-00	0.1415		snap_masked-Contig3-processed-gene-173.20-mRNA-1	maker-Contig1-snap-gene-36.18-mRNA-1	0.971765		Ot_Chr2_17511	Ot_Chr3_07257	0.912485		Sobic.001G332300.1.v3.1	Sobic.002G362500.1.v3.1	0.599554		Et_10A_002227	Et_10B_003634	0.17472
CDS:Zm00001d002624_T001	CDS:Zm00001d026078_T001	0.410811		CDS:OS12T0128200-01	CDS:OS11T0131400-00	0.0811		maker-Contig3-snap-gene-173.56-mRNA-1	maker-Contig1-augustus-gene-36.50-mRNA-1	0.807104		Ot_Chr2_n32843	Ot_Chr4_01003	0.8388		Sobic.001G367000.1.v3.1	Sobic.002G401700.1.v3.1	1.0223		Et_10A_001542	Et_10B_003635	0.1324
CDS:Zm00001d002629_T001	CDS:Zm00001d026083_T001	0.197589		CDS:OS12T0128450-00	CDS:OS11T0131600-00	0.0851		augustus_masked-Contig3-processed-gene-173.9-mRNA-1	snap_masked-Contig1-processed-gene-37.15-mRNA-1	0.831991		Ot_Chr2_22207	Ot_Chr4_01001	0.704221		Sobic.001G367100.1.v3.1	Sobic.002G402600.1.v3.1	0.902469		Et_10A_001536	Et_10B_003631	0.50584
CDS:Zm00001d002630_T001	CDS:Zm00001d026084_T001	0.323589		CDS:OS12T0128600-01	CDS:OS11T0131700-01	0.0199		augustus_masked-Contig3-processed-gene-174.26-mRNA-1	maker-Contig1-snap-gene-40.11-mRNA-1	0.624365		Ot_Chr2_n32791	Ot_Chr4_01210	1.66427		Sobic.001G367301.1.v3.1	Sobic.002G403100.1.v3.1	0.7776		Et_10A_002225	Et_10B_004335	0.10992
CDS:Zm00001d002639_T001	CDS:Zm00001d026091_T001	0.202526		CDS:OS12T0129100-00	CDS:OS11T0132100-00	0.3865		augustus_masked-Contig3-processed-gene-175.22-mRNA-1	maker-Contig1-augustus-gene-42.0-mRNA-1	0.611139		Ot_Chr2_22100	Ot_Chr4_01220	1.43571		Sobic.001G367600.1.v3.1	Sobic.002G403300.1.v3.1	0.573634		Et_10A_001539	Et_10B_004332	0.10864
CDS:Zm00001d004125_T029	CDS:Zm00001d024998_T037	0.16992		CDS:OS12T0129650-01	CDS:OS11T0132700-01	0.2593		maker-Contig3-augustus-gene-175.1-mRNA-1	maker-Contig1-snap-gene-42.26-mRNA-1	0.684626		Ot_Chr2_10712	Ot_Chr5_n36037	0.52537		Sobic.001G367700.1.v3.1	Sobic.002G403600.1.v3.1	0.893829		Et_10A_001544	Et_10B_003637	-0.8
CDS:Zm00001d004125_T035	CDS:Zm00001d024998_T046	0.13752		CDS:OS12T0130300-00	CDS:OS11T0133500-00	0.729		snap_masked-Contig3-processed-gene-176.29-mRNA-1	augustus_masked-Contig1-processed-gene-43.27-mRNA-1	0.38387		Ot_Chr2_n32658	Ot_Chr5_05069	2.862		Sobic.001G368000.1.v3.1	Sobic.002G404100.2.v3.1	0.790354		Et_10A_001546	Et_10B_003638	0.08304
CDS:Zm00001d004125_T036	CDS:Zm00001d024998_T074	0.132891		CDS:OS12T0131000-01	CDS:OS11T0133600-01	0.1391		maker-Contig3-augustus-gene-176.2-mRNA-1	augustus_masked-Contig1-processed-gene-44.33-mRNA-1	1.21085		Ot_Chr2_10741	Ot_Chr5_05059	0.394698		Sobic.001G368300.1.v3.1	Sobic.002G404300.1.v3.1	0.756514		Et_10A_002231	Et_10B_004334	0.14344
CDS:Zm00001d004125_T054	CDS:Zm00001d024998_T004	0.157166		CDS:OS12T0131200-00	CDS:OS11T0133800-00	0.0511		augustus_masked-Contig3-processed-gene-164.10-mRNA-1	augustus_masked-Contig1-processed-gene-24.14-mRNA-1	0.760774		Ot_Chr2_n32673	Ot_Chr5_n36038	0.391174		Sobic.001G368400.1.v3.1	Sobic.002G404400.1.v3.1	0.533623		Et_10A_002229	Et_10B_004340	0.11776
CDS:Zm00001d004125_T065	CDS:Zm00001d024998_T011	0.161383		CDS:OS12T0131266-01	CDS:OS11T0133900-00	0.6742		maker-Contig3-augustus-gene-165.5-mRNA-1	maker-Contig1-snap-gene-26.6-mRNA-1	0.925357		Ot_Chr2_10759	Ot_Chr5_05039	0.700545		Sobic.001G370600.1.v3.1	Sobic.002G405600.1.v3.1	0.419143		Et_10A_001551	Et_10B_004338	0.22296
CDS:Zm00001d002364_T001	CDS:Zm00001d024324_T001	0.629177		CDS:OS12T0131900-00	CDS:OS11T0134100-00	0.1215		maker-Contig3-augustus-gene-165.0-mRNA-1	maker-Contig1-snap-gene-26.0-mRNA-1	1.01395		Ot_Chr2_22086	Ot_Chr5_03376	-0.765957		Sobic.001G371100.1.v3.1	Sobic.002G406300.1.v3.1	0.913783		Et_10A_002230	Et_10B_003646	0.19008
CDS:Zm00001d002369_T001	CDS:Zm00001d024325_T001	1.27347		CDS:OS12T0132200-01	CDS:OS11T0134300-01	0.0251		maker-Contig3-augustus-gene-166.5-mRNA-1	snap_masked-Contig1-processed-gene-27.23-mRNA-1	0.576548		Ot_Chr2_22102	Ot_Chr5_03362	0.69074		Sobic.001G371800.1.v3.1	Sobic.002G407100.2.v3.1	1.16455		Et_10A_001547	Et_10B_003641	0.12952
CDS:Zm00001d002371_T001	CDS:Zm00001d024338_T003	1.03238		CDS:OS12T0132300-02	CDS:OS11T0134400-00	0.0426		maker-Contig3-snap-gene-167.55-mRNA-1	maker-Contig1-snap-gene-29.1-mRNA-1	1.48109		Ot_Chr2_n32799	Ot_Chr5_03356	1.59373		Sobic.001G371900.1.v3.1	Sobic.002G407900.1.v3.1	0.718663		Et_10A_001548	Et_10B_003642	0.15824
CDS:Zm00001d002372_T001	CDS:Zm00001d024339_T001	1.06179		CDS:OS12T0132400-01	CDS:OS11T0134500-01	0.0619		augustus_masked-Contig3-processed-gene-168.14-mRNA-1	maker-Contig1-augustus-gene-30.45-mRNA-1	0.672496		Ot_Chr2_22118	Ot_Chr5_03353	-0.765957		Sobic.001G372000.1.v3.1	Sobic.002G408300.1.v3.1	0.674743		Et_10A_001549	Et_10B_003643	0.04168
CDS:Zm00001d002373_T002	CDS:Zm00001d024342_T001	1.14408		CDS:OS12T0133050-00	CDS:OS11T0135400-00	0.0614		maker-Contig3-augustus-gene-148.2-mRNA-1	maker-Contig1-augustus-gene-5.2-mRNA-1	0.810078		Ot_Chr2_22131	Ot_Chr5_03337	-0.765957		Sobic.001G372100.1.v3.1	Sobic.002G408400.1.v3.1	0.530434		Et_10A_001550	Et_10B_004337	0.01328
CDS:Zm00001d001850_T001	CDS:Zm00001d026603_T002	0.196971		CDS:OS12T0133100-01	CDS:OS11T0135900-01	0.0845		maker-Contig3-snap-gene-149.37-mRNA-1	maker-Contig1-snap-gene-5.48-mRNA-1	1.66469		Ot_Chr2_n32805	Ot_Chr5_n36103	1.24951		Sobic.001G372700.1.v3.1	Sobic.002G408500.1.v3.1	1.13287		Et_10A_001562	Et_10B_003647	0.12528
CDS:Zm00001d001855_T001	CDS:Zm00001d026600_T001	0.631851		CDS:OS12T0133400-01	CDS:OS11T0136500-00	0.0712		maker-Contig3-snap-gene-151.22-mRNA-1	snap_masked-Contig1-processed-gene-5.28-mRNA-1	0.7956		Ot_Chr2_22173	Ot_Chr5_03315	-0.765957		Sobic.001G372900.1.v3.1	Sobic.002G408800.1.v3.1	0.677829		Et_10A_000355	Et_10B_004342	1.87752
CDS:Zm00001d001857_T001	CDS:Zm00001d026599_T001	0.157063		CDS:OS12T0133500-00	CDS:OS11T0136600-00	0.0214		augustus_masked-Contig3-processed-gene-151.4-mRNA-1	augustus_masked-Contig1-processed-gene-5.68-mRNA-1	0.563243		Ot_Chr2_n32879	Ot_Chr5_03191	0.827387		Sobic.001G373200.1.v3.1	Sobic.002G409500.3.v3.1	1.13935		Et_10A_001558	Et_10B_004346	0.10136
CDS:Zm00001d001862_T001	CDS:Zm00001d026597_T001	0.162		CDS:OS12T0133600-01	CDS:OS11T0136701-00	0.0213		maker-Contig3-augustus-gene-152.25-mRNA-1	maker-Contig1-snap-gene-6.36-mRNA-1	0.708104		Ot_Chr2_n32894	Ot_Chr5_03188	0.811226		Sobic.001G083200.1.v3.1	Sobic.002G007100.1.v3.1	0.805474		Et_10A_002234	Et_10B_004343	0.18088
CDS:Zm00001d001865_T001	CDS:Zm00001d026594_T001	0.378617		CDS:OS12T0133700-00	CDS:OS11T0136800-02	0.0434		maker-Contig3-augustus-gene-139.43-mRNA-1	maker-Contig1-augustus-gene-4.34-mRNA-1	0.687835		Ot_Chr2_17615	Ot_Chr5_03182	1.26138		Sobic.001G083500.1.v3.1	Sobic.002G007200.1.v3.1	0.525291		Et_10A_001563	Et_10B_003650	0.10072
CDS:Zm00001d001866_T004	CDS:Zm00001d026593_T002	0.287177		CDS:OS12T0133800-01	CDS:OS11T0137000-01	0.1098		maker-Contig3-snap-gene-139.39-mRNA-1	maker-Contig1-snap-gene-4.49-mRNA-1	0.98413		Ot_Chr2_17617	Ot_Chr5_03179	-0.765957		Sobic.001G084000.1.v3.1	Sobic.002G008600.2.v3.1	0.883234		Et_10A_002236	Et_10B_002660	0.0772
CDS:Zm00001d001871_T001	CDS:Zm00001d026591_T001	-1.02857		CDS:OS12T0133900-01	CDS:OS11T0137100-01	0.0358		maker-Contig3-augustus-gene-141.43-mRNA-1	maker-Contig1-snap-gene-4.58-mRNA-1	0.353113		Ot_Chr2_17627	Ot_Chr5_n36351	1.30672		Sobic.001G084100.3.v3.1	Sobic.002G008701.1.v3.1	1.83003		Et_10A_002235	Et_10B_004341	0.12808
CDS:Zm00001d001879_T008	CDS:Zm00001d026590_T027	0.122194		CDS:OS12T0134000-02	CDS:OS11T0137200-01	0.0483		maker-Contig3-augustus-gene-143.57-mRNA-1	maker-Contig1-snap-gene-3.47-mRNA-1	0.488191		Ot_Chr2_10906	Ot_Chr6_08643	0.443643		Sobic.001G085300.1.v3.1	Sobic.002G009900.1.v3.1	1.21145		Et_10A_001567	Et_10B_003657	0.1376
CDS:Zm00001d001879_T022	CDS:Zm00001d026590_T018	0.114789		CDS:OS12T0134200-01	CDS:OS11T0137300-01	2.1114		maker-Contig3-augustus-gene-143.58-mRNA-1	maker-Contig1-snap-gene-3.45-mRNA-1	1.18784		Ot_Chr2_10909	Ot_Chr6_08646	0.67657		Sobic.001G085500.1.v3.1	Sobic.002G010000.1.v3.1	2.52298		Et_10A_001565	Et_10B_003656	0.0884
CDS:Zm00001d001879_T012	CDS:Zm00001d026590_T002	0.121269		CDS:OS12T0134900-01	CDS:OS11T0138300-01	-1		maker-Contig3-augustus-gene-418.65-mRNA-1	maker-Contig10-snap-gene-300.10-mRNA-1	0.967304		Ot_Chr2_n32073	Ot_Chr6_01431	0.819268		Sobic.001G086500.1.v3.1	Sobic.002G010100.1.v3.1	0.947109		Et_10A_001568	Et_10B_003653	0.1892
CDS:Zm00001d001880_T003	CDS:Zm00001d026588_T003	0.367509		CDS:OS12T0135000-01	CDS:OS11T0138350-01	0.3166		maker-Contig3-augustus-gene-419.2-mRNA-1	maker-Contig10-snap-gene-301.33-mRNA-1	0.806791		Ot_Chr2_n32074	Ot_Chr6_01429	1.20018		Sobic.001G399300.1.v3.1	Sobic.002G427300.1.v3.1	0.795394		Et_10A_001569	Et_10B_003655	0.13432
CDS:Zm00001d001883_T001	CDS:Zm00001d026586_T003	1.5121		CDS:OS12T0135100-00	CDS:OS11T0138400-00	0.9068		maker-Contig3-augustus-gene-419.3-mRNA-1	augustus_masked-Contig10-processed-gene-301.23-mRNA-1	0.887478		Ot_Chr2_22131	Ot_Chr7_10196	2.35563		Sobic.001G399900.1.v3.1	Sobic.002G427400.1.v3.1	0.946183		Et_10A_002238	Et_10B_003662	0.11176
CDS:Zm00001d001884_T001	CDS:Zm00001d026585_T001	0.118697		CDS:OS12T0135200-01	CDS:OS11T0138700-01	0.0667		maker-Contig3-snap-gene-419.67-mRNA-1	maker-Contig10-snap-gene-302.53-mRNA-1	1.34178		Ot_Chr2_22134	Ot_Chr7_10198	1.36517		Sobic.001G400400.1.v3.1	Sobic.002G427500.1.v3.1	0.442594		Et_10A_001571	Et_10B_003663	0.04792
CDS:Zm00001d001887_T001	CDS:Zm00001d026584_T001	0.306926		CDS:OS12T0135500-00	CDS:OS11T0138900-01	0.2163		maker-Contig3-augustus-gene-419.10-mRNA-1	maker-Contig10-augustus-gene-302.66-mRNA-1	0.644165		Ot_Chr2_n32817	Ot_Chr7_10230	0.913481		Sobic.001G401900.2.v3.1	Sobic.002G427900.1.v3.1	0.55584		Et_10A_001570	Et_10B_003661	0.04704
CDS:Zm00001d001895_T009	CDS:Zm00001d026582_T005	0.16704		CDS:OS12T0135900-00	CDS:OS11T0139100-01	0.0638		maker-Contig3-augustus-gene-419.13-mRNA-1	maker-Contig10-snap-gene-302.56-mRNA-1	0.846626		Ot_Chr2_n33410	Ot_Chr8_25240	1.99915		Sobic.001G402400.1.v3.1	Sobic.002G428000.1.v3.1	1.44699		Et_10A_001573	Et_10B_003665	0.10896
CDS:Zm00001d001898_T001	CDS:Zm00001d026579_T001	0.144823		CDS:OS12T0136100-00	CDS:OS11T0139400-01	0.0999		maker-Contig3-augustus-gene-420.4-mRNA-1	maker-Contig10-snap-gene-303.4-mRNA-1	0.737296		Ot_Chr2_05967	Ot_Chr9_02314	1.08559		Sobic.001G402701.1.v3.1	Sobic.002G428400.1.v3.1	1.28571		Et_10A_002242	Et_10B_004353	0.13304
CDS:Zm00001d001899_T001	CDS:Zm00001d026578_T001	0.252103		CDS:OS12T0136200-01	CDS:OS11T0139500-02	0.0591		snap_masked-Contig3-processed-gene-420.55-mRNA-1	maker-Contig10-snap-gene-305.3-mRNA-1	0.388878		Ot_Chr2_05968	Ot_Chr9_02305	0.821106		Sobic.001G402900.2.v3.1	Sobic.002G428600.1.v3.1	0.703029		Et_10A_000361	Et_10B_004350	0.3556
CDS:Zm00001d001900_T004	CDS:Zm00001d026577_T003	1.07085		CDS:OS12T0136300-01	CDS:OS11T0139600-01	1.8288		maker-Contig3-augustus-gene-420.14-mRNA-1	maker-Contig10-augustus-gene-306.35-mRNA-1	0.731739		Ot_Chr2_06005	Ot_Chr9_02289	-0.765957		Sobic.001G061000.1.v3.1	Sobic.002G044100.2.v3.1	0.626194		Et_10A_000112	Et_10B_004348	1.08744
CDS:Zm00001d001901_T002	CDS:Zm00001d026575_T001	0.249634		CDS:OS12T0136600-01	CDS:OS11T0139900-00	1.6153		maker-Contig3-augustus-gene-421.47-mRNA-1	maker-Contig10-snap-gene-307.40-mRNA-1	0.414939		Ot_Chr2_06008	Ot_Chr9_02287	0.671209		Sobic.001G061400.1.v3.1	Sobic.002G045200.1.v3.1	0.844251		Et_10A_001578	Et_10B_003668	0.05704
CDS:Zm00001d001902_T001	CDS:Zm00001d026568_T002	-1.02857		CDS:OS12T0136900-00	CDS:OS11T0140400-01	0.0791		maker-Contig3-augustus-gene-423.1-mRNA-1	maker-Contig10-augustus-gene-308.17-mRNA-1	0.614191		Ot_Chr2_06034	Ot_Chr9_02260	0.906051		Sobic.001G061500.1.v3.1	Sobic.002G045300.1.v3.1	0.531771		Et_10A_001579	Et_10B_003669	0.06904
CDS:Zm00001d002819_T002	CDS:Zm00001d025950_T002	0.194914		CDS:OS12T0137100-01	CDS:OS11T0140600-01	0.0601		maker-Contig3-augustus-gene-423.7-mRNA-1	maker-Contig10-snap-gene-309.12-mRNA-1	0.363913		Ot_Chr2_06041	Ot_Chr9_02255	0.655813		Sobic.001G061700.1.v3.1	Sobic.002G045400.4.v3.1	0.705806		Et_10A_001580	Et_10B_003667	0.0544
CDS:Zm00001d002820_T001	CDS:Zm00001d025949_T001	0.166217		CDS:OS12T0137200-01	CDS:OS11T0140700-02	0.1578		maker-Contig3-augustus-gene-447.38-mRNA-1	maker-Contig10-augustus-gene-419.40-mRNA-1	1.15818		Ot_Chr2_n32088	Ot_Chr9_14563	0.984026		Sobic.001G061900.1.v3.1	Sobic.002G045800.1.v3.1	0.450926		Et_10A_000362	Et_10B_002444	0.85664
CDS:Zm00001d002822_T001	CDS:Zm00001d025948_T001	0.172594		CDS:OS12T0137300-01	CDS:OS11T0140800-01	0.088		augustus_masked-Contig3-processed-gene-448.13-mRNA-1	maker-Contig10-snap-gene-420.56-mRNA-1	0.327209		Ot_Chr2_06528	Ot_Chr9_14547	1.52671		Sobic.001G062200.2.v3.1	Sobic.002G046000.2.v3.1	1.03423		Et_10A_002243	Et_10B_004354	0.20736
CDS:Zm00001d002826_T001	CDS:Zm00001d025947_T001	0.16344		CDS:OS12T0137400-00	CDS:OS11T0140900-01	0.1727		maker-Contig3-augustus-gene-448.65-mRNA-1	maker-Contig10-snap-gene-420.58-mRNA-1	0.895461		Ot_Chr2_n32101	Ot_Chr9_14545	0.553098		Sobic.001G058500.1.v3.1	Sobic.002G048300.1.v3.1	1.38795		Et_10A_002244	Et_10B_003675	0.14056
CDS:Zm00001d002827_T001	CDS:Zm00001d025946_T001	0.176606		CDS:OS12T0137500-01	CDS:OS11T0141000-01	0.0895		maker-Contig3-augustus-gene-449.52-mRNA-1	maker-Contig10-snap-gene-420.59-mRNA-1	0.921365		Ot_Chr2_06473	Ot_Chr9_14517	0.718545		Sobic.001G058600.1.v3.1	Sobic.002G048700.1.v3.1	0.796937		Et_10A_001582	Et_10B_003672	0.0412
CDS:Zm00001d002829_T001	CDS:Zm00001d025944_T001	0.189051		CDS:OS12T0137700-01	CDS:OS11T0141333-00	0.5341		maker-Contig3-snap-gene-449.41-mRNA-1	augustus_masked-Contig10-processed-gene-421.49-mRNA-1	0.534835		Ot_Chr2_n33080	Ot_Chr9_n39285	0.798357		Sobic.001G058900.1.v3.1	Sobic.002G049300.1.v3.1	0.642343		Et_10A_000114	Et_10B_004355	0.52712
CDS:Zm00001d002830_T001	CDS:Zm00001d025943_T001	0.184834		CDS:OS12T0138050-00	CDS:OS11T0141700-00	0.8253		maker-Contig3-augustus-gene-449.55-mRNA-1	maker-Contig10-augustus-gene-421.8-mRNA-1	0.701139		Ot_Chr2_06409	Ot_Chr9_14510	0.556621		Sobic.001G059600.1.v3.1	Sobic.002G050100.2.v3.1	0.824503		Et_10A_002248	Et_10B_004359	0.11952
CDS:Zm00001d002836_T006	CDS:Zm00001d025933_T001	1.62957		CDS:OS12T0138500-01	CDS:OS11T0141900-00	0.0728		augustus_masked-Contig3-processed-gene-450.15-mRNA-1	maker-Contig10-snap-gene-421.24-mRNA-1	0.682826		Ot_Chr2_05526	Ot_Chr9_20263	0.521234		Sobic.001G059700.1.v3.1	Sobic.002G050400.1.v3.1	0.770091		Et_10A_001589	Et_10B_003679	0.1268
CDS:Zm00001d002842_T001	CDS:Zm00001d025932_T001	0.240274		CDS:OS12T0138800-01	CDS:OS11T0142300-00	0.0111		maker-Contig3-augustus-gene-450.39-mRNA-1	augustus_masked-Contig10-processed-gene-422.33-mRNA-1	0.787696		Ot_Chr2_05597	Ot_Chr9_20330	0.527974		Sobic.001G059900.1.v3.1	Sobic.002G050500.1.v3.1	0.967166		Et_10A_002249	Et_10B_004362	0.03768
CDS:Zm00001d002843_T001	CDS:Zm00001d025930_T001	0.2304		CDS:OS12T0138900-01	CDS:OS11T0142500-00	0.0234		maker-Contig3-augustus-gene-450.36-mRNA-1	maker-Contig10-snap-gene-424.4-mRNA-1	0.531704		Ot_Chr2_05607	Ot_Chr9_20331	1.2888		Sobic.001G056300.1.v3.1	Sobic.002G054600.3.v3.1	0.860709		Et_10A_001591	Et_10B_003680	0.07904
CDS:Zm00001d002844_T001	CDS:Zm00001d025926_T002	-1.02857		CDS:OS12T0139100-00	CDS:OS11T0142800-00	0.0889		maker-Contig3-augustus-gene-407.3-mRNA-1	maker-Contig10-snap-gene-281.5-mRNA-1	0.688461		Ot_Chr2_05628	Ot_Chr9_20375	0.574851		Sobic.001G056601.1.v3.1	Sobic.002G054700.1.v3.1	0.785417		Et_10A_001592	Et_10B_003681	0.12192
CDS:Zm00001d002848_T001	CDS:Zm00001d025921_T001	1.11333		CDS:OS12T0139300-01	CDS:OS11T0143200-01	0.0187		maker-Contig3-snap-gene-407.24-mRNA-1	maker-Contig10-snap-gene-282.14-mRNA-1	0.375887		Ot_Chr2_05629	Ot_Chr9_20377	0.713336		Sobic.001G056700.1.v3.1	Sobic.002G054800.2.v3.1	1.57094		Et_10A_002256	Et_10B_004363	0.12488
CDS:Zm00001d002849_T001	CDS:Zm00001d025918_T001	0.19368		CDS:OS12T0139400-01	CDS:OS11T0143300-01	0.0156		augustus_masked-Contig3-processed-gene-407.64-mRNA-1	augustus_masked-Contig10-processed-gene-282.60-mRNA-1	1.00589		Ot_Chr2_05649	Ot_Chr9_20397	0.751557		Sobic.001G056800.1.v3.1	Sobic.002G055200.1.v3.1	0.891154		Et_10A_001598	Et_10B_004365	0.18944
CDS:Zm00001d002851_T001	CDS:Zm00001d025917_T001	0.133303		CDS:OS12T0139500-01	CDS:OS11T0143400-00	0.0381		maker-Contig3-augustus-gene-408.0-mRNA-1	maker-Contig10-augustus-gene-282.22-mRNA-1	0.644322		Ot_Chr2_05653	Ot_Chr9_20398	1.66611		Sobic.001G057100.1.v3.1	Sobic.002G055400.1.v3.1	0.696034		Et_10A_001602	Et_10B_004368	0.04216
CDS:Zm00001d002856_T001	CDS:Zm00001d025916_T001	0.237806		CDS:OS12T0139600-01	CDS:OS11T0143500-01	0.0418		maker-Contig3-augustus-gene-408.9-mRNA-1	maker-Contig10-augustus-gene-282.25-mRNA-1	1.13369		Ot_Chr2_05687	Ot_Chr9_20416	1.12121		Sobic.001G395900.1.v3.1	Sobic.002G426201.1.v3.1	1.3535		Et_10A_001604	Et_10B_004369	0.04544
CDS:Zm00001d003518_T001	CDS:Zm00001d025538_T001	0.166011		CDS:OS12T0139700-00	CDS:OS11T0143600-00	0.0098		maker-Contig3-snap-gene-409.1-mRNA-1	augustus_masked-Contig10-processed-gene-284.30-mRNA-1	0.708652		Ot_Chr2_05696	Ot_Chr9_20419	1.03335		Sobic.001G396500.1.v3.1	Sobic.002G426400.1.v3.1	1.00306		Et_10A_001606	Et_10B_003689	0.05832
CDS:Zm00001d003521_T001	CDS:Zm00001d025534_T001	0.142663		CDS:OS12T0139800-00	CDS:OS11T0143700-00	0.0874		maker-Contig3-augustus-gene-409.62-mRNA-1	snap_masked-Contig10-processed-gene-285.2-mRNA-1	0.505722		Ot_Chr2_05731	Ot_Chr9_20433	1.2086		Sobic.001G397600.1.v3.1	Sobic.002G426700.1.v3.1	0.931989		Et_10A_001607	Et_10B_003690	0.08792
CDS:Zm00001d003525_T007	CDS:Zm00001d025528_T002	0.820697		CDS:OS12T0141000-01	CDS:OS11T0144900-01	0.1189		augustus_masked-Contig3-processed-gene-453.37-mRNA-1	maker-Contig10-snap-gene-405.18-mRNA-1	0.549313		Ot_Chr2_05733	Ot_Chr9_20439	0.468153		Sobic.001G397700.1.v3.1	Sobic.002G426900.1.v3.1	0.6408		Et_10A_001608	Et_10B_003701	0.03544
CDS:Zm00001d003530_T001	CDS:Zm00001d025526_T002	0.800949		CDS:OS12T0141100-01	CDS:OS11T0145000-01	0.0516		maker-Contig3-augustus-gene-453.10-mRNA-1	augustus_masked-Contig10-processed-gene-405.47-mRNA-1	0.932478		Ot_Chr2_05774	Ot_Chr9_n39355	0.769711		Sobic.001G397800.1.v3.1	Sobic.002G427100.1.v3.1	1.20168		Et_10A_001617	Et_10B_003698	0.03176
CDS:Zm00001d003533_T001	CDS:Zm00001d025524_T001	0.137726		CDS:OS12T0142600-01	CDS:OS11T0145100-00	0.0733		augustus_masked-Contig3-processed-gene-453.43-mRNA-1	maker-Contig10-augustus-gene-404.22-mRNA-1	0.40187		Ot_Chr2_n33505	Ot_Chr9_02148	0.628698		Sobic.001G045000.1.v3.1	Sobic.002G343500.1.v3.1	1.02806		Et_10A_001618	Et_10B_003699	0.0812
CDS:Zm00001d003535_T001	CDS:Zm00001d025522_T001	0.545554		CDS:OS12T0143100-01	CDS:OS11T0145400-01	0.0333		maker-Contig3-snap-gene-453.71-mRNA-1	snap_masked-Contig10-processed-gene-403.69-mRNA-1	-0.782609		Ot_Chr2_05819	Ot_Chr9_02167	0.643787		Sobic.001G045600.1.v3.1	Sobic.002G344700.1.v3.1	0.575383		Et_10A_001620	Et_10B_003707	0.14584
CDS:Zm00001d003543_T001	CDS:Zm00001d025520_T001	0.203863		CDS:OS12T0143200-01	CDS:OS11T0145700-00	0.096		maker-Contig3-snap-gene-453.73-mRNA-1	maker-Contig10-snap-gene-403.14-mRNA-1	1.45808		Ot_Chr2_05820	Ot_Chr9_02170	0.482094		Sobic.001G046000.1.v3.1	Sobic.002G345200.1.v3.1	0.978686		Et_10A_001623	Et_10B_003708	0.0476
CDS:Zm00001d003544_T001	CDS:Zm00001d025519_T001	0.15408		CDS:OS12T0143300-01	CDS:OS11T0146550-00	0.1536		augustus_masked-Contig3-processed-gene-454.13-mRNA-1	maker-Contig10-augustus-gene-402.13-mRNA-1	0.907513		Ot_Chr3_11697	Ot_Chr3_11839	0.795677		Sobic.001G046800.2.v3.1	Sobic.002G345800.1.v3.1	0.660446		Et_10A_001627	Et_10B_003712	0.08928
CDS:Zm00001d003545_T001	CDS:Zm00001d025518_T001	0.238423		CDS:OS12T0143400-00	CDS:OS11T0146700-02	0.1735		maker-Contig3-augustus-gene-454.52-mRNA-1	maker-Contig10-snap-gene-402.5-mRNA-1	0.902817		Ot_Chr3_11702	Ot_Chr3_11831	0.516715		Sobic.001G047900.1.v3.1	Sobic.002G347400.2.v3.1	1.96138		Et_10A_002263	Et_10B_004374	0.1636
CDS:Zm00001d003546_T001	CDS:Zm00001d025517_T001	0.257657		CDS:OS12T0143750-01	CDS:OS11T0146750-00	1.063		maker-Contig3-augustus-gene-454.54-mRNA-1	maker-Contig10-snap-gene-401.44-mRNA-1	0.61967		Ot_Chr3_18634	Ot_Chr4_01150	2.66461		Sobic.001G085200.1.v3.1	Sobic.002G366000.1.v3.1	0.98712		Et_10A_001631	Et_10B_003713	0.12288
CDS:Zm00001d003549_T001	CDS:Zm00001d025514_T001	0.207154		CDS:OS12T0143800-01	CDS:OS11T0146800-00	0.1425		snap_masked-Contig3-processed-gene-454.43-mRNA-1	maker-Contig10-snap-gene-401.41-mRNA-1	0.597678		Ot_Chr3_n34744	Ot_Chr4_23695	0.385123		Sobic.001G085300.1.v3.1	Sobic.002G366900.2.v3.1	1.91366		Et_10A_001632	Et_10B_003714	0.06824
CDS:Zm00001d003552_T001	CDS:Zm00001d025509_T001	0.137006		CDS:OS12T0143900-01	CDS:OS11T0147000-01	0.2168		maker-Contig3-augustus-gene-455.8-mRNA-1	maker-Contig10-augustus-gene-401.45-mRNA-1	1.01246		Ot_Chr3_18826	Ot_Chr4_00912	0.666536		Sobic.001G086000.1.v3.1	Sobic.002G368100.1.v3.1	2.23334		Et_10A_002264	Et_10B_003710	0.07712
CDS:Zm00001d003554_T001	CDS:Zm00001d025508_T001	0.231223		CDS:OS12T0144000-00	CDS:OS11T0147100-01	0.2736		maker-Contig3-augustus-gene-455.1-mRNA-1	maker-Contig10-augustus-gene-401.50-mRNA-1	0.712409		Ot_Chr3_18820	Ot_Chr4_00918	0.493736		Sobic.001G086500.1.v3.1	Sobic.002G368700.1.v3.1	1.90841		Et_10A_001628	Et_10B_004373	0.10824
CDS:Zm00001d002797_T001	CDS:Zm00001d025977_T001	1.87272		CDS:OS12T0144600-01	CDS:OS11T0147500-01	0.1232		maker-Contig3-augustus-gene-455.10-mRNA-1	maker-Contig10-snap-gene-398.33-mRNA-1	0.64307		Ot_Chr3_18783	Ot_Chr4_00991	0.53234		Sobic.001G087400.1.v3.1	Sobic.002G370100.1.v3.1	0.797554		Et_10A_001633	Et_10B_003715	0.06784
CDS:Zm00001d002798_T001	CDS:Zm00001d025967_T001	0.2484		CDS:OS12T0145100-01	CDS:OS11T0147800-01	0.2197		maker-Contig3-augustus-gene-455.11-mRNA-1	snap_masked-Contig10-processed-gene-397.34-mRNA-1	0.602687		Ot_Chr3_18773	Ot_Chr4_01003	0.464094		Sobic.001G347201.1.v3.1	Sobic.002G225200.1.v3.1	0.853303		Et_10A_002265	Et_10B_003711	0.35008
CDS:Zm00001d002799_T001	CDS:Zm00001d025964_T001	0.228446		CDS:OS12T0145400-01	CDS:OS11T0148200-01	0.4842		maker-Contig3-augustus-gene-441.8-mRNA-1	maker-Contig10-snap-gene-415.12-mRNA-1	0.422061		Ot_Chr3_18759	Ot_Chr4_01028	1.02991		Sobic.001G347700.1.v3.1	Sobic.002G226800.1.v3.1	1.23326		Et_10A_001635	Et_10B_003717	0.08344
CDS:Zm00001d002801_T001	CDS:Zm00001d025960_T002	0.205303		CDS:OS12T0145500-01	CDS:OS11T0148300-01	0.4682		maker-Contig3-snap-gene-442.7-mRNA-1	maker-Contig10-snap-gene-414.49-mRNA-1	0.75827		Ot_Chr3_18754	Ot_Chr4_01040	0.415455		Sobic.001G347800.1.v3.1	Sobic.002G227300.1.v3.1	1.51097		Et_10A_001636	Et_10B_003723	0.12816
CDS:Zm00001d002802_T001	CDS:Zm00001d025959_T001	0.146777		CDS:OS12T0145632-00	CDS:OS11T0148400-01	0.7753		maker-Contig3-augustus-gene-442.50-mRNA-1	maker-Contig10-augustus-gene-414.44-mRNA-1	0.536087		Ot_Chr3_22901	Ot_Chr4_n35043	0.677643		Sobic.001G348600.1.v3.1	Sobic.002G228700.1.v3.1	-1.02857		Et_10A_001629	Et_10B_003718	0.12744
CDS:Zm00001d002806_T001	CDS:Zm00001d025957_T001	0.17784		CDS:OS12T0145700-01	CDS:OS11T0148500-02	0.3339		augustus_masked-Contig3-processed-gene-443.24-mRNA-1	maker-Contig10-snap-gene-413.3-mRNA-1	0.39107		Ot_Chr3_n34289	Ot_Chr4_00822	-0.765957		Sobic.001G349400.1.v3.1	Sobic.002G229900.1.v3.1	1.4076		Et_10A_002266	Et_10B_004376	0.0836
CDS:Zm00001d002810_T001	CDS:Zm00001d025955_T001	0.21096		CDS:OS12T0146400-01	CDS:OS11T0148600-01	0.2979		maker-Contig3-snap-gene-443.62-mRNA-1	maker-Contig10-snap-gene-413.2-mRNA-1	0.486313		Ot_Chr3_12767	Ot_Chr4_00823	0.736851		Sobic.001G349600.2.v3.1	Sobic.002G230900.1.v3.1	2.66256		Et_10A_001630	Et_10B_004377	0.1048
CDS:Zm00001d002811_T003	CDS:Zm00001d025953_T001	0.97488		CDS:OS12T0147000-00	CDS:OS11T0149100-01	0.5095		augustus_masked-Contig3-processed-gene-443.18-mRNA-1	maker-Contig10-snap-gene-413.10-mRNA-1	1.05832		Ot_Chr3_12762	Ot_Chr4_00843	0.516868		Sobic.001G065500.1.v3.1	Sobic.002G036800.1.v3.1	1.07691		Et_10A_002267	Et_10B_004378	0.09808
CDS:Zm00001d002815_T001	CDS:Zm00001d025952_T002	0.310834		CDS:OS12T0147200-01	CDS:OS11T0149200-00	0.2134		maker-Contig3-snap-gene-444.20-mRNA-1	maker-Contig10-augustus-gene-413.12-mRNA-1	0.65653		Ot_Chr3_12760	Ot_Chr4_n35722	0.423191		Sobic.001G065600.1.v3.1	Sobic.002G036000.1.v3.1	0.635246		Et_10A_001637	Et_10B_003719	0.0536
CDS:Zm00001d002817_T030	CDS:Zm00001d025951_T034	0.132583		CDS:OS12T0147500-01	CDS:OS11T0149300-01	3.9676		maker-Contig3-augustus-gene-444.0-mRNA-1	maker-Contig10-augustus-gene-413.17-mRNA-1	1.1718		Ot_Chr3_18853	Ot_Chr4_00852	-0.765957		Sobic.001G065700.1.v3.1	Sobic.002G035900.2.v3.1	1.02549		Et_10A_001638	Et_10B_003720	0.0864
CDS:Zm00001d002817_T027	CDS:Zm00001d025951_T044	0.11088		CDS:OS12T0147800-01	CDS:OS11T0149400-01	0.3278		maker-Contig3-augustus-gene-446.39-mRNA-1	maker-Contig10-snap-gene-412.4-mRNA-1	0.434113		Ot_Chr3_n34060	Ot_Chr5_05082	0.872119		Sobic.001G066100.1.v3.1	Sobic.002G035500.1.v3.1	0.706011		Et_10A_001642	Et_10B_003724	0.17752
CDS:Zm00001d002817_T032	CDS:Zm00001d025951_T030	0.111909		CDS:OS12T0149100-01	CDS:OS11T0150450-01	0.4771		maker-Contig3-snap-gene-425.8-mRNA-1	maker-Contig10-snap-gene-258.28-mRNA-1	0.779322		Ot_Chr3_13038	Ot_Chr5_05080	0.50063		Sobic.001G066500.6.v3.1	Sobic.002G034600.1.v3.1	1.00296		Et_10A_001643	Et_10B_003725	0.0664
CDS:Zm00001d003852_T001	CDS:Zm00001d025310_T001	0.216926		CDS:OS12T0149700-01	CDS:OS11T0150700-00	0.1795		maker-Contig3-augustus-gene-425.54-mRNA-1	maker-Contig10-augustus-gene-258.41-mRNA-1	0.503922		Ot_Chr3_13036	Ot_Chr5_n36036	0.701311		Sobic.001G067000.1.v3.1	Sobic.002G033500.1.v3.1	0.985577		Et_10A_001639	Et_10B_003721	0.1112
CDS:Zm00001d003855_T005	CDS:Zm00001d025307_T004	0.158297		CDS:OS12T0149900-01	CDS:OS11T0151002-00	0.3459		maker-Contig3-augustus-gene-425.55-mRNA-1	maker-Contig10-augustus-gene-257.21-mRNA-1	0.959791		Ot_Chr3_13033	Ot_Chr5_n36037	0.477957		Sobic.001G067100.1.v3.1	Sobic.002G033400.1.v3.1	1.16465		Et_10A_001640	Et_10B_003722	0.13296
CDS:Zm00001d003857_T001	CDS:Zm00001d025305_T001	0.162		CDS:OS12T0150100-01	CDS:OS11T0151300-01	0.1343		maker-Contig3-augustus-gene-427.6-mRNA-1	maker-Contig10-augustus-gene-256.4-mRNA-1	-0.782609		Ot_Chr3_13032	Ot_Chr5_05071	0.726894		Sobic.001G067200.1.v3.1	Sobic.002G033300.1.v3.1	1.60437		Et_10A_001644	Et_10B_003726	0.39368
CDS:Zm00001d003859_T001	CDS:Zm00001d025303_T002	2.21071		CDS:OS12T0150200-01	CDS:OS11T0151400-01	0.1551		maker-Contig3-augustus-gene-427.8-mRNA-1	maker-Contig10-snap-gene-256.22-mRNA-1	0.771183		Ot_Chr3_13031	Ot_Chr5_05069	0.915166		Sobic.001G067500.1.v3.1	Sobic.002G031800.1.v3.1	0.483017		Et_10A_002269	Et_10B_004381	0.0808
CDS:Zm00001d003864_T002	CDS:Zm00001d025300_T003	0.118697		CDS:OS12T0151000-01	CDS:OS11T0151800-01	0.5927		augustus_masked-Contig3-processed-gene-427.42-mRNA-1	maker-Contig10-augustus-gene-255.6-mRNA-1	0.743713		Ot_Chr3_n34114	Ot_Chr5_05068	0.730264		Sobic.001G068301.1.v3.1	Sobic.002G031000.1.v3.1	1.35185		Et_10A_002270	Et_10B_003735	0.84376
CDS:Zm00001d003865_T001	CDS:Zm00001d025299_T001	1.60601		CDS:OS12T0151750-00	CDS:OS11T0152025-00	1.0886		augustus_masked-Contig3-processed-gene-428.31-mRNA-1	maker-Contig10-snap-gene-255.7-mRNA-1	0.673357		Ot_Chr3_13026	Ot_Chr5_n36034	0.764426		Sobic.001G068500.1.v3.1	Sobic.002G030800.1.v3.1	0.921086		Et_10A_001649	Et_10B_003736	0.71184
CDS:Zm00001d003871_T001	CDS:Zm00001d025298_T001	0.230091		CDS:OS12T0151900-01	CDS:OS11T0152500-00	2.7597		maker-Contig3-augustus-gene-428.4-mRNA-1	augustus_masked-Contig10-processed-gene-254.29-mRNA-1	0.69613		Ot_Chr3_13024	Ot_Chr5_05065	1.09907		Sobic.001G068700.1.v3.1	Sobic.002G030500.1.v3.1	-1.02857		Et_10A_002271	Et_10B_004384	0.15232
CDS:Zm00001d003872_T001	CDS:Zm00001d025294_T001	0.1548		CDS:OS12T0152900-01	CDS:OS11T0152700-01	0.5471		maker-Contig3-augustus-gene-397.8-mRNA-1	maker-Contig10-augustus-gene-270.31-mRNA-1	0.729783		Ot_Chr3_13018	Ot_Chr5_05061	0.755234		Sobic.001G069900.1.v3.1	Sobic.002G029600.1.v3.1	0.762069		Et_10A_001650	Et_10B_003732	0.06848
CDS:Zm00001d003875_T001	CDS:Zm00001d025291_T001	0.206229		CDS:OS12T0153200-01	CDS:OS11T0153000-01	0.7634		maker-Contig3-augustus-gene-397.3-mRNA-1	maker-Contig10-augustus-gene-269.44-mRNA-1	1.97397		Ot_Chr3_13012	Ot_Chr5_05060	0.98977		Sobic.001G071000.1.v3.1	Sobic.002G029400.1.v3.1	0.716091		Et_10A_001659	Et_10B_003737	1.7588
CDS:Zm00001d003877_T001	CDS:Zm00001d025287_T001	0.208286		CDS:OS12T0153500-01	CDS:OS11T0153200-01	0.3233		maker-Contig3-snap-gene-398.44-mRNA-1	maker-Contig10-snap-gene-269.32-mRNA-1	1.15419		Ot_Chr3_12997	Ot_Chr5_05052	0.8712		Sobic.001G071600.1.v3.1	Sobic.002G029100.1.v3.1	1.05408		Et_10A_001660	Et_10B_003743	0.07256
CDS:Zm00001d003879_T007	CDS:Zm00001d025286_T001	0.185349		CDS:OS12T0153900-00	CDS:OS11T0153300-01	0.4121		augustus_masked-Contig3-processed-gene-398.8-mRNA-1	maker-Contig10-augustus-gene-269.40-mRNA-1	0.71053		Ot_Chr3_12995	Ot_Chr5_05050	0.973609		Sobic.001G071700.1.v3.1	Sobic.002G029000.1.v3.1	0.593897		Et_10A_001666	Et_10B_003747	0.81104
CDS:Zm00001d003884_T001	CDS:Zm00001d025281_T001	0.193989		CDS:OS12T0155100-01	CDS:OS11T0153500-01	0.3227		maker-Contig3-augustus-gene-399.59-mRNA-1	maker-Contig10-snap-gene-267.34-mRNA-1	1.37903		Ot_Chr3_12991	Ot_Chr5_05047	0.335183		Sobic.001G072000.1.v3.1	Sobic.002G028700.1.v3.1	0.867189		Et_10A_001669	Et_10B_003745	1.4252
CDS:Zm00001d003730_T001	CDS:Zm00001d025381_T001	0.446709		CDS:OS12T0156000-00	CDS:OS11T0154300-01	0.628		maker-Contig3-augustus-gene-432.42-mRNA-1	snap_masked-Contig10-processed-gene-240.63-mRNA-1	0.607539		Ot_Chr3_12990	Ot_Chr5_05046	0.569336		Sobic.001G388300.1.v3.1	Sobic.002G425600.2.v3.1	0.603463		Et_10A_001670	Et_10B_003757	0.0808
CDS:Zm00001d003742_T001	CDS:Zm00001d025375_T001	0.28224		CDS:OS12T0156100-01	CDS:OS11T0154500-01	0.407		maker-Contig3-augustus-gene-432.48-mRNA-1	maker-Contig10-augustus-gene-240.34-mRNA-1	0.637826		Ot_Chr3_12985	Ot_Chr5_n36041	0.730877		Sobic.001G388700.1.v3.1	Sobic.002G425200.1.v3.1	1.10242		Et_10A_001667	Et_10B_003758	0.03792
CDS:Zm00001d003743_T001	CDS:Zm00001d025374_T001	0.187817		CDS:OS12T0156400-01	CDS:OS11T0155000-01	0.6562		maker-Contig3-augustus-gene-433.54-mRNA-1	maker-Contig10-snap-gene-239.60-mRNA-1	1.12523		Ot_Chr3_n34242	Ot_Chr5_27618	0.729651		Sobic.001G389100.2.v3.1	Sobic.002G425101.1.v3.1	1.03238		Et_10A_001668	Et_10B_003759	0.13008
CDS:Zm00001d003749_T001	CDS:Zm00001d025373_T001	0.290983		CDS:OS12T0156500-00	CDS:OS11T0155100-01	0.3415		maker-Contig3-augustus-gene-434.55-mRNA-1	maker-Contig10-snap-gene-239.63-mRNA-1	-0.782609		Ot_Chr3_12965	Ot_Chr5_05036	0.464477		Sobic.001G389700.1.v3.1	Sobic.002G425000.2.v3.1	0.670011		Et_10A_001671	Et_10B_003760	0.09368
CDS:Zm00001d003751_T001	CDS:Zm00001d025371_T001	0.186994		CDS:OS12T0156866-00	CDS:OS11T0155500-01	0.2662		maker-Contig3-augustus-gene-434.62-mRNA-1	maker-Contig10-snap-gene-239.55-mRNA-1	0.312652		Ot_Chr3_12961	Ot_Chr5_05035	1.44352		Sobic.001G389800.1.v3.1	Sobic.002G424600.1.v3.1	0.955234		Et_10A_001672	Et_10B_003762	0.09192
CDS:Zm00001d003754_T002	CDS:Zm00001d025369_T002	0.214766		CDS:OS12T0157000-01	CDS:OS11T0156000-01	0.7316		augustus_masked-Contig3-processed-gene-71.22-mRNA-1	augustus_masked-Contig1065-processed-gene-0.52-mRNA-1	0.509322		Ot_Chr3_n34244	Ot_Chr5_05034	0.479643		Sobic.001G390200.1.v3.1	Sobic.002G424500.1.v3.1	1.06447		Et_10A_001673	Et_10B_003763	0.0964
CDS:Zm00001d003761_T001	CDS:Zm00001d025367_T001	0.436423		CDS:OS12T0158300-01	CDS:OS11T0156300-01	0.5269		augustus_masked-Contig3-processed-gene-20.36-mRNA-1	maker-Contig1105-snap-gene-0.23-mRNA-1	0.057287		Ot_Chr3_12953	Ot_Chr5_05032	-0.765957		Sobic.001G390300.1.v3.1	Sobic.002G424350.1.v3.1	0.753223		Et_10A_001674	Et_10B_003764	0.15128
CDS:Zm00001d003763_T001	CDS:Zm00001d025361_T001	0.158297		CDS:OS12T0158600-00	CDS:OS11T0156600-00	0.7745		augustus_masked-Contig3-processed-gene-20.40-mRNA-1	maker-Contig1105-augustus-gene-0.29-mRNA-1	0.0536087		Ot_Chr3_12950	Ot_Chr5_05031	0.357779		Sobic.001G390500.1.v3.1	Sobic.002G424200.2.v3.1	1.04657		Et_10A_002275	Et_10B_004389	0.05088
CDS:Zm00001d003769_T001	CDS:Zm00001d025360_T001	0.529303		CDS:OS12T0158700-01	CDS:OS11T0156700-01	0.4935		maker-Contig3-augustus-gene-224.7-mRNA-1	maker-Contig135-augustus-gene-0.78-mRNA-1	0.0472696		Ot_Chr3_27788	Ot_Chr5_05028	1.20891		Sobic.001G390800.5.v3.1	Sobic.002G424000.1.v3.1	0.79632		Et_10A_001677	Et_10B_004390	0.24736
CDS:Zm00001d003773_T001	CDS:Zm00001d025359_T001	0.227417		CDS:OS12T0158900-00	CDS:OS11T0157200-03	0.4815		maker-Contig3-augustus-gene-31.7-mRNA-1	maker-Contig247-augustus-gene-1.17-mRNA-1	0.0295826		Ot_Chr3_12939	Ot_Chr5_05023	0.773923		Sobic.001G391300.1.v3.1	Sobic.002G423600.1.v3.1	0.457406		Et_10A_001680	Et_10B_003770	0.48216
CDS:Zm00001d003776_T001	CDS:Zm00001d025354_T001	0.278846		CDS:OS12T0159700-00	CDS:OS11T0157400-01	0.7494		maker-Contig3-augustus-gene-31.9-mRNA-1	snap_masked-Contig247-processed-gene-1.101-mRNA-1	0.0416348		Ot_Chr3_12936	Ot_Chr5_05021	0.568187		Sobic.001G391500.1.v3.1	Sobic.002G423300.1.v3.1	0.577749		Et_10A_001682	Et_10B_003773	0.18128
CDS:Zm00001d002967_T001	CDS:Zm00001d025892_T001	0.122297		CDS:OS12T0160100-01	CDS:OS11T0157701-00	0.5881		maker-Contig3-augustus-gene-31.10-mRNA-1	maker-Contig247-snap-gene-1.39-mRNA-1	0.024887		Ot_Chr3_12930	Ot_Chr5_05018	0.724902		Sobic.001G392600.3.v3.1	Sobic.002G423100.1.v3.1	1.15745		Et_10A_001686	Et_10B_003777	0.18576
CDS:Zm00001d002969_T001	CDS:Zm00001d025891_T001	0.190903		CDS:OS12T0160200-00	CDS:OS11T0158000-01	0.7411		augustus_masked-Contig3-processed-gene-32.57-mRNA-1	augustus_masked-Contig247-processed-gene-1.50-mRNA-1	0.140713		Ot_Chr3_12928	Ot_Chr5_05015	0.673047		Sobic.001G075600.1.v3.1	Sobic.002G022700.1.v3.1	0.84312		Et_10A_001683	Et_10B_003774	0.07968
CDS:Zm00001d002974_T001	CDS:Zm00001d025887_T001	0.937029		CDS:OS12T0160400-01	CDS:OS11T0158500-01	0.9402		augustus_masked-Contig3-processed-gene-32.50-mRNA-1	maker-Contig247-snap-gene-1.35-mRNA-1	0.0376435		Ot_Chr3_n34257	Ot_Chr5_05013	0.677183		Sobic.001G075700.1.v3.1	Sobic.002G022600.1.v3.1	0.616937		Et_10A_001684	Et_10B_003775	0.06816
CDS:Zm00001d002984_T001	CDS:Zm00001d025886_T001	0.568389		CDS:OS12T0160500-01	CDS:OS11T0158666-00	1.4282		maker-Contig3-augustus-gene-33.45-mRNA-1	maker-Contig247-snap-gene-0.0-mRNA-1	0.0105652		Ot_Chr3_n34256	Ot_Chr5_n36048	0.590094		Sobic.001G075800.1.v3.1	Sobic.002G022400.1.v3.1	2.05694		Et_10A_002276	Et_10B_002669	0.05344
CDS:Zm00001d002989_T001	CDS:Zm00001d025885_T001	0.147086		CDS:OS12T0161700-01	CDS:OS11T0160100-01	2.1939		augustus_masked-Contig3-processed-gene-10.49-mRNA-1	augustus_masked-Contig25-processed-gene-0.2-mRNA-1	0.0222261		Ot_Chr3_12907	Ot_Chr5_05002	0.58994		Sobic.001G075900.1.v3.1	Sobic.002G021300.1.v3.1	0.732754		Et_10A_001687	Et_10B_003778	0.06384
CDS:Zm00001d002996_T001	CDS:Zm00001d025874_T001	0.190594		CDS:OS12T0162100-02	CDS:OS11T0160300-01	1.3827		maker-Contig3-augustus-gene-11.0-mRNA-1	maker-Contig25-snap-gene-0.47-mRNA-1	0.0289565		Ot_Chr3_12906	Ot_Chr5_05000	0.642945		Sobic.001G076000.1.v3.1	Sobic.002G021000.2.v3.1	1.57927		Et_10A_001688	Et_10B_003779	0.06472
CDS:Zm00001d003009_T001	CDS:Zm00001d025872_T001	0.1476		CDS:OS12T0162500-01	CDS:OS11T0160500-01	0.5585		augustus_masked-Contig3-processed-gene-344.40-mRNA-1	snap_masked-Contig25-processed-gene-66.32-mRNA-1	0.411417		Ot_Chr3_12905	Ot_Chr5_04995	0.672128		Sobic.001G076100.1.v3.1	Sobic.002G020800.1.v3.1	0.612411		Et_10A_001706	Et_10B_003783	1.3148
CDS:Zm00001d003011_T001	CDS:Zm00001d025871_T001	0.346011		CDS:OS12T0162700-00	CDS:OS11T0160550-00	2.7421		maker-Contig3-augustus-gene-344.61-mRNA-1	maker-Contig25-augustus-gene-66.2-mRNA-1	0.663574		Ot_Chr3_12903	Ot_Chr5_04992	0.729574		Sobic.001G076400.1.v3.1	Sobic.002G020600.1.v3.1	1.8359		Et_10A_001703	Et_10B_003787	1.1284
CDS:Zm00001d003012_T001	CDS:Zm00001d025869_T002	0.139783		CDS:OS12T0163700-01	CDS:OS11T0163100-01	1.4166		maker-Contig3-augustus-gene-344.58-mRNA-1	maker-Contig25-augustus-gene-66.4-mRNA-1	0.622722		Ot_Chr3_12901	Ot_Chr5_04988	1.07801		Sobic.001G076700.1.v3.1	Sobic.002G020500.3.v3.1	1.33611		Et_10A_001711	Et_10B_004396	0.1264
CDS:Zm00001d003013_T001	CDS:Zm00001d025868_T002	0.42912		CDS:OS12T0164450-01	CDS:OS11T0163800-01	1.0414		maker-Contig3-snap-gene-345.15-mRNA-1	maker-Contig25-snap-gene-66.10-mRNA-1	1.54111		Ot_Chr3_n34259	Ot_Chr5_n36054	0.652672		Sobic.001G076800.1.v3.1	Sobic.002G020200.1.v3.1	0.685029		Et_10A_001712	Et_10B_004397	0.0836
CDS:Zm00001d003014_T001	CDS:Zm00001d025866_T001	0.167143		CDS:OS12T0165700-01	CDS:OS11T0166800-01	0.881		snap_masked-Contig3-processed-gene-345.51-mRNA-1	augustus_masked-Contig25-processed-gene-65.15-mRNA-1	0.526383		Ot_Chr3_12899	Ot_Chr5_04985	0.652443		Sobic.001G054300.1.v3.1	Sobic.002G057600.1.v3.1	0.662709		Et_10A_002288	Et_10B_004400	0.1016
CDS:Zm00001d003331_T001	CDS:Zm00001d025669_T001	0.205406		CDS:OS12T0167900-01	CDS:OS11T0168200-01	0.5686		maker-Contig3-augustus-gene-361.76-mRNA-1	maker-Contig3-snap-gene-33.38-mRNA-1	1.48445		Ot_Chr3_12898	Ot_Chr5_04984	0.572017		Sobic.001G054700.1.v3.1	Sobic.002G056900.1.v3.1	0.82152		Et_10A_001716	Et_10B_003789	0.0388
CDS:Zm00001d003333_T001	CDS:Zm00001d025668_T001	0.171874		CDS:OS12T0168100-01	CDS:OS11T0168500-00	0.5781		maker-Contig3-augustus-gene-362.2-mRNA-1	maker-Contig3-augustus-gene-33.45-mRNA-1	0.754983		Ot_Chr3_n34258	Ot_Chr5_n36055	0.873115		Sobic.001G054800.2.v3.1	Sobic.002G056300.1.v3.1	0.825737		Et_10A_001720	Et_10B_003794	0.044
CDS:Zm00001d003334_T001	CDS:Zm00001d025667_T001	0.23976		CDS:OS12T0168700-01	CDS:OS11T0169800-01	0.731		maker-Contig3-augustus-gene-364.6-mRNA-1	maker-Contig3-augustus-gene-33.43-mRNA-1	0.914713		Ot_Chr3_12896	Ot_Chr5_04981	0.983183		Sobic.001G054900.1.v3.1	Sobic.002G056200.1.v3.1	0.537429		Et_10A_001721	Et_10B_003795	0.05192
CDS:Zm00001d003342_T001	CDS:Zm00001d025666_T001	0.736046		CDS:OS12T0168900-01	CDS:OS11T0169900-01	0.3932		maker-Contig3-augustus-gene-365.33-mRNA-1	augustus_masked-Contig3-processed-gene-32.57-mRNA-1	-0.782609		Ot_Chr3_12894	Ot_Chr5_04977	0.561906		Sobic.001G055700.1.v3.1	Sobic.002G056000.1.v3.1	0.9684		Et_10A_001722	Et_10B_003796	0.20776
CDS:Zm00001d003343_T001	CDS:Zm00001d025665_T004	0.841989		CDS:OS12T0169000-00	CDS:OS11T0170000-01	0.7935		maker-Contig3-snap-gene-366.0-mRNA-1	maker-Contig3-snap-gene-32.20-mRNA-1	1.7305		Ot_Chr3_12887	Ot_Chr5_04971	0.9864		Sobic.001G056100.1.v3.1	Sobic.002G055900.1.v3.1	0.8712		Et_10A_002289	Et_10B_004402	0.05296
CDS:Zm00001d003345_T001	CDS:Zm00001d025663_T001	0.239451		CDS:OS12T0169100-01	CDS:OS11T0170200-01	1.1527		maker-Contig30-snap-gene-149.1-mRNA-1	snap_masked-Contig10-processed-gene-98.29-mRNA-1	0.561522		Ot_Chr3_12884	Ot_Chr5_04966	0.648766		Sobic.001G056800.1.v3.1	Sobic.002G055200.1.v3.1	0.891154		Et_10A_002291	Et_10B_004403	0.14688
CDS:Zm00001d003346_T001	CDS:Zm00001d025662_T001	0.0749829		CDS:OS12T0169400-01	CDS:OS11T0170300-01	0.6287		augustus_masked-Contig30-processed-gene-149.63-mRNA-1	maker-Contig10-augustus-gene-99.30-mRNA-1	0.613487		Ot_Chr3_12882	Ot_Chr5_n36564	0.980196		Sobic.001G057200.1.v3.1	Sobic.002G054400.1.v3.1	0.675669		Et_10A_001725	Et_10B_003792	0.0604
CDS:Zm00001d003347_T001	CDS:Zm00001d025660_T001	0.168789		CDS:OS12T0169600-01	CDS:OS11T0171300-01	3.5639		maker-Contig30-snap-gene-149.16-mRNA-1	snap_masked-Contig10-processed-gene-99.14-mRNA-1	0.429652		Ot_Chr3_12871	Ot_Chr5_n36056	0.379762		Sobic.001G057300.1.v3.1	Sobic.002G054000.1.v3.1	0.584126		Et_10A_001729	Et_10B_003799	0.5108
CDS:Zm00001d003352_T001	CDS:Zm00001d025658_T001	0.21024		CDS:OS12T0169800-00	CDS:OS11T0171500-01	0.3999		maker-Contig30-augustus-gene-150.3-mRNA-1	maker-Contig10-augustus-gene-100.65-mRNA-1	0.956035		Ot_Chr3_12866	Ot_Chr5_04954	1.05258		Sobic.001G057400.1.v3.1	Sobic.002G053000.2.v3.1	2.94459		Et_10A_001730	Et_10B_003800	0.08376
CDS:Zm00001d003364_T001	CDS:Zm00001d025654_T001	0.732857		CDS:OS12T0173125-01	CDS:OS11T0175700-00	1.6508		maker-Contig30-snap-gene-150.30-mRNA-1	maker-Contig10-snap-gene-100.48-mRNA-1	0.629687		Ot_Chr3_12863	Ot_Chr5_04950	0.54046		Sobic.001G057700.1.v3.1	Sobic.002G051900.1.v3.1	1.38538		Et_10A_001737	Et_10B_003801	0.07672
CDS:Zm00001d001766_T001	CDS:Zm00001d026665_T001	0.338811		CDS:OS12T0174100-01	CDS:OS11T0176300-01	0.7799		maker-Contig30-augustus-gene-151.59-mRNA-1	maker-Contig10-augustus-gene-100.69-mRNA-1	0.59987		Ot_Chr3_12851	Ot_Chr5_n36059	1.08383		Sobic.001G057800.1.v3.1	Sobic.002G051700.1.v3.1	0.684		Et_10A_001726	Et_10B_003793	1.36432
CDS:Zm00001d001772_T001	CDS:Zm00001d026662_T001	0.220526		CDS:OS12T0174200-01	CDS:OS11T0177200-01	0.6505		maker-Contig30-snap-gene-151.8-mRNA-1	maker-Contig10-snap-gene-100.59-mRNA-1	0.72047		Ot_Chr3_12842	Ot_Chr5_n36063	1.0715		Sobic.001G058300.1.v3.1	Sobic.002G050900.2.v3.1	0.577646		Et_10A_001738	Et_10B_003802	0.0756
CDS:Zm00001d001773_T001	CDS:Zm00001d026659_T001	1.76071		CDS:OS12T0174300-00	CDS:OS11T0177301-00	1.4084		maker-Contig30-snap-gene-152.1-mRNA-1	maker-Contig10-augustus-gene-102.44-mRNA-1	0.667096		Ot_Chr3_12841	Ot_Chr5_04936	0.467081		Sobic.001G059600.1.v3.1	Sobic.002G050100.2.v3.1	0.824503		Et_10A_001731	Et_10B_003804	0.08344
CDS:Zm00001d001774_T001	CDS:Zm00001d026657_T001	0.245829		CDS:OS12T0174700-00	CDS:OS11T0180000-01	0.5382		maker-Contig30-snap-gene-152.7-mRNA-1	maker-Contig10-snap-gene-102.36-mRNA-1	0.288157		Ot_Chr3_12837	Ot_Chr5_n36064	0.2376		Sobic.001G059700.1.v3.1	Sobic.002G049400.2.v3.1	0.890023		Et_10A_001741	Et_10B_003810	0.06432
CDS:Zm00001d001780_T001	CDS:Zm00001d026653_T001	0.192754		CDS:OS12T0174800-01	CDS:OS11T0180200-01	1.0442		maker-Contig30-snap-gene-152.8-mRNA-1	maker-Contig10-snap-gene-102.37-mRNA-1	1.21101		Ot_Chr3_12830	Ot_Chr5_04934	0.483932		Sobic.001G060100.1.v3.1	Sobic.002G047700.1.v3.1	0.851863		Et_10A_001732	Et_10B_003805	0.06688
CDS:Zm00001d001784_T002	CDS:Zm00001d026652_T001	0.260537		CDS:OS12T0175400-01	CDS:OS11T0180900-00	1.4215		maker-Contig30-snap-gene-154.41-mRNA-1	maker-Contig10-augustus-gene-103.47-mRNA-1	1.13416		Ot_Chr3_n34272	Ot_Chr5_n36061	1.66358		Sobic.001G060500.1.v3.1	Sobic.002G047000.2.v3.1	1.22709		Et_10A_002295	Et_10B_004407	0.10528
CDS:Zm00001d001785_T001	CDS:Zm00001d026650_T001	0.17568		CDS:OS12T0175700-01	CDS:OS11T0181100-01	0.7981		maker-Contig30-snap-gene-155.40-mRNA-1	maker-Contig10-augustus-gene-104.33-mRNA-1	0.756783		Ot_Chr3_12821	Ot_Chr5_n36062	0.667072		Sobic.001G061900.1.v3.1	Sobic.002G045800.1.v3.1	0.450926		Et_10A_001733	Et_10B_003806	0.10032
CDS:Zm00001d001787_T001	CDS:Zm00001d026647_T005	0.277714		CDS:OS12T0176200-01	CDS:OS11T0181500-01	1.033		maker-Contig30-snap-gene-156.50-mRNA-1	snap_masked-Contig10-processed-gene-104.17-mRNA-1	0.534052		Ot_Chr3_12814	Ot_Chr5_04931	0.5544		Sobic.001G050500.1.v3.1	Sobic.002G068800.1.v3.1	1.27481		Et_10A_001734	Et_10B_003807	0.06944
CDS:Zm00001d001788_T003	CDS:Zm00001d026645_T007	0.250457		CDS:OS12T0176700-00	CDS:OS11T0183700-01	0.8588		maker-Contig30-augustus-gene-156.47-mRNA-1	snap_masked-Contig10-processed-gene-104.30-mRNA-1	0.510652		Ot_Chr3_12810	Ot_Chr5_04928	2.2726		Sobic.001G050900.1.v3.1	Sobic.002G068600.2.v3.1	-1.02857		Et_10A_001735	Et_10B_003808	0.07344
CDS:Zm00001d001788_T017	CDS:Zm00001d026645_T049	-1.02857		CDS:OS12T0177500-01	CDS:OS11T0183900-01	1.1446		maker-Contig30-augustus-gene-156.41-mRNA-1	maker-Contig10-snap-gene-105.9-mRNA-1	0.571852		Ot_Chr3_12795	Ot_Chr5_04922	0.610009		Sobic.001G051100.1.v3.1	Sobic.002G068400.1.v3.1	0.688731		Et_10A_001736	Et_10B_003809	0.11888
CDS:Zm00001d003229_T002	CDS:Zm00001d025727_T006	0.23184		CDS:OS12T0178000-01	CDS:OS11T0186200-01	1.5586		maker-Contig30-snap-gene-157.2-mRNA-1	maker-Contig10-snap-gene-105.11-mRNA-1	0.715617		Ot_Chr3_12794	Ot_Chr5_n36068	0.566043		Sobic.001G051200.1.v3.1	Sobic.002G068300.1.v3.1	0.93312		Et_10A_001742	Et_10B_003811	0.13728
CDS:Zm00001d003245_T001	CDS:Zm00001d025726_T001	0.348891		CDS:OS12T0178300-00	CDS:OS11T0186300-01	0.4992		maker-Contig30-augustus-gene-157.54-mRNA-1	maker-Contig10-augustus-gene-105.7-mRNA-1	0.362661		Ot_Chr3_12791	Ot_Chr5_04919	0.81406		Sobic.001G051400.1.v3.1	Sobic.002G068100.2.v3.1	1.21001		Et_10A_001746	Et_10B_003812	0.06024
CDS:Zm00001d003248_T003	CDS:Zm00001d025724_T001	0.232046		CDS:OS12T0180100-01	CDS:OS11T0186800-01	0.8578		maker-Contig30-augustus-gene-157.51-mRNA-1	maker-Contig10-snap-gene-105.15-mRNA-1	0.549391		Ot_Chr3_n34284	Ot_Chr5_04917	0.592085		Sobic.001G051600.1.v3.1	Sobic.002G067200.1.v3.1	1.21197		Et_10A_002299	Et_10B_004406	0.112
CDS:Zm00001d003249_T001	CDS:Zm00001d025721_T001	0.357326		CDS:OS12T0556200-01	CDS:OS11T0664800-00	2.4538		maker-Contig30-augustus-gene-158.9-mRNA-1	snap_masked-Contig10-processed-gene-106.39-mRNA-1	0.745043		Ot_Chr3_n34285	Ot_Chr5_04915	1.3199		Sobic.001G051800.1.v3.1	Sobic.002G066400.1.v3.1	0.733577		Et_10A_001743	Et_10B_003813	0.07312
CDS:Zm00001d003250_T001	CDS:Zm00001d025717_T001	0.188434		CDS:OS12T0556500-01	CDS:OS11T0668300-00	1.7075		maker-Contig30-augustus-gene-158.3-mRNA-1	maker-Contig10-augustus-gene-106.2-mRNA-1	1.06748		Ot_Chr3_n34280	Ot_Chr5_04914	0.91754		Sobic.001G052300.1.v3.1	Sobic.002G066300.1.v3.1	0.734297		Et_10A_001744	Et_10B_003814	0.0796
CDS:Zm00001d003251_T001	CDS:Zm00001d025716_T001	0.26064		CDS:OS12T0556900-00	CDS:OS11T0672900-01	0.5792		maker-Contig30-snap-gene-158.52-mRNA-1	maker-Contig10-augustus-gene-106.3-mRNA-1	0.581165		Ot_Chr3_12783	Ot_Chr5_04913	0.903523		Sobic.001G052800.1.v3.1	Sobic.002G064900.1.v3.1	0.91944		Et_10A_001745	Et_10B_002450	0.8932
CDS:Zm00001d003254_T008	CDS:Zm00001d025715_T001	0.163131		CDS:OS12T0557400-01	CDS:OS11T0673100-01	1.0074		maker-Contig30-snap-gene-158.53-mRNA-1	maker-Contig10-snap-gene-106.17-mRNA-1	0.582496		Ot_Chr3_12781	Ot_Chr5_04911	0.8892		Sobic.001G479900.1.v3.1	Sobic.002G376600.1.v3.1	2.76933		Et_10A_001748	Et_10B_004410	0.10848
CDS:Zm00001d003256_T001	CDS:Zm00001d025714_T001	0.23976		CDS:OS12T0560400-01	CDS:OS11T0676650-00	1.3061		maker-Contig30-snap-gene-200.67-mRNA-1	maker-Contig10-augustus-gene-137.59-mRNA-1	1.41637		Ot_Chr3_12777	Ot_Chr5_04904	2.14912		Sobic.001G480800.1.v3.1	Sobic.002G376100.1.v3.1	1.91438		Et_10A_001752	Et_10B_003822	0.23512
CDS:Zm00001d003257_T002	CDS:Zm00001d025713_T001	1.93855		CDS:OS12T0561500-00	CDS:OS11T0677400-01	0.6165		maker-Contig30-snap-gene-201.1-mRNA-1	maker-Contig10-snap-gene-137.47-mRNA-1	0.992974		Ot_Chr3_n34288	Ot_Chr5_04902	0.611617		Sobic.001G481600.2.v3.1	Sobic.002G375400.1.v3.1	3.1176		Et_10A_001754	Et_10B_003825	0.07424
CDS:Zm00001d003261_T001	CDS:Zm00001d025712_T001	0.144206		CDS:OS12T0563000-00	CDS:OS11T0679700-01	0.7001		maker-Contig30-snap-gene-201.8-mRNA-1	maker-Contig10-snap-gene-137.54-mRNA-1	0.481226		Ot_Chr3_12767	Ot_Chr5_04899	0.636281		Sobic.001G481850.1.v3.1	Sobic.002G374900.1.v3.1	-1.02857		Et_10A_001755	Et_10B_003826	0.02016
CDS:Zm00001d003167_T001	CDS:Zm00001d025763_T002	0.277097		CDS:OS12T0563600-03	CDS:OS11T0683600-00	-1		maker-Contig30-augustus-gene-202.19-mRNA-1	maker-Contig10-snap-gene-137.55-mRNA-1	1.92788		Ot_Chr3_12761	Ot_Chr5_27185	0.637583		Sobic.001G482200.1.v3.1	Sobic.002G374300.3.v3.1	2.61915		Et_10A_001749	Et_10B_003818	0.06096
CDS:Zm00001d003172_T001	CDS:Zm00001d025762_T001	0.16848		CDS:OS12T0563700-01	CDS:OS11T0683800-02	0.5449		maker-Contig30-augustus-gene-204.10-mRNA-1	maker-Contig10-snap-gene-138.25-mRNA-1	0.631565		Ot_Chr3_12757	Ot_Chr5_04893	0.682009		Sobic.001G482700.1.v3.1	Sobic.002G374100.1.v3.1	1.34373		Et_10A_001756	Et_10B_002449	0.11256
CDS:Zm00001d003173_T001	CDS:Zm00001d025761_T001	0.228137		CDS:OS12T0564100-01	CDS:OS11T0684000-01	0.9904		maker-Contig30-augustus-gene-205.18-mRNA-1	maker-Contig10-augustus-gene-138.9-mRNA-1	0.479739		Ot_Chr3_n34290	Ot_Chr5_04889	0.8388		Sobic.001G483100.1.v3.1	Sobic.002G373300.1.v3.1	1.07578		Et_10A_002300	Et_10B_004415	0.52376
CDS:Zm00001d003175_T001	CDS:Zm00001d025759_T001	0.315257		CDS:OS12T0564800-01	CDS:OS11T0686900-00	-1		maker-Contig30-snap-gene-205.9-mRNA-1	maker-Contig10-snap-gene-139.26-mRNA-1	0.773922		Ot_Chr3_n34296	Ot_Chr5_04886	0.701617		Sobic.001G483300.1.v3.1	Sobic.002G373001.1.v3.1	0.527863		Et_10A_001750	Et_10B_003827	0.04832
CDS:Zm00001d003176_T001	CDS:Zm00001d025757_T001	0.205509		CDS:OS12T0565300-01	CDS:OS11T0689300-02	1.3288		maker-Contig30-augustus-gene-206.25-mRNA-1	maker-Contig10-snap-gene-139.27-mRNA-1	1.02686		Ot_Chr3_18845	Ot_Chr5_04885	0.684		Sobic.001G483600.1.v3.1	Sobic.002G372800.1.v3.1	0.568594		Et_10A_000123	Et_10B_002451	0.14776
CDS:Zm00001d003179_T001	CDS:Zm00001d025756_T002	0.54648		CDS:OS12T0566200-01	CDS:OS11T0689650-00	1.7338		maker-Contig30-snap-gene-207.5-mRNA-1	maker-Contig10-snap-gene-139.36-mRNA-1	0.85993		Ot_Chr3_18841	Ot_Chr5_04884	0.573319		Sobic.001G483900.1.v3.1	Sobic.002G372200.1.v3.1	1.41696		Et_10A_001751	Et_10B_003828	0.07832
CDS:Zm00001d003185_T001	CDS:Zm00001d025754_T001	0.586389		CDS:OS12T0566300-01	CDS:OS11T0693800-01	0.928		maker-Contig30-snap-gene-207.0-mRNA-1	maker-Contig10-snap-gene-140.22-mRNA-1	0.718357		Ot_Chr3_n34298	Ot_Chr5_n36071	0.538774		Sobic.001G020700.1.v3.1	Sobic.002G095200.1.v3.1	0.748594		Et_10A_001760	Et_10B_003830	0.22104
CDS:Zm00001d003188_T001	CDS:Zm00001d025753_T001	0.27576		CDS:OS12T0568166-01	CDS:OS11T0697600-00	1.0608		maker-Contig30-snap-gene-162.41-mRNA-1	maker-Contig10-snap-gene-107.21-mRNA-1	0.643304		Ot_Chr3_18835	Ot_Chr5_04882	0.63766		Sobic.001G021500.1.v3.1	Sobic.002G094600.1.v3.1	0.943406		Et_10A_001762	Et_10B_003829	0.02392
CDS:Zm00001d003193_T001	CDS:Zm00001d025752_T003	1.44453		CDS:OS12T0197900-01	CDS:OS11T0240900-01	1.0212		maker-Contig30-snap-gene-163.49-mRNA-1	maker-Contig10-augustus-gene-107.10-mRNA-1	0.508148		Ot_Chr3_18833	Ot_Chr5_04881	0.432077		Sobic.001G021800.1.v3.1	Sobic.002G093900.1.v3.1	0.931783		Et_10A_001766	Et_10B_004413	0.07264
CDS:Zm00001d003563_T001	CDS:Zm00001d025489_T001	0.255703		CDS:OS12T0198000-01	CDS:OS11T0241832-00	0.3157		maker-Contig30-snap-gene-163.52-mRNA-1	maker-Contig10-augustus-gene-108.6-mRNA-1	0.724383		Ot_Chr3_18826	Ot_Chr5_04876	0.584502		Sobic.001G021900.1.v3.1	Sobic.002G093500.1.v3.1	1.16589		Et_10A_001767	Et_10B_003831	0.06544
CDS:Zm00001d003573_T001	CDS:Zm00001d025485_T001	0.125177		CDS:OS12T0198200-00	CDS:OS11T0242200-00	0.3422		augustus_masked-Contig30-processed-gene-164.23-mRNA-1	maker-Contig10-augustus-gene-108.2-mRNA-1	1.02467		Ot_Chr3_n34749	Ot_Chr5_04871	0.29206		Sobic.001G022100.1.v3.1	Sobic.002G093000.1.v3.1	-1.02857		Et_10A_001764	Et_10B_003832	0.1068
CDS:Zm00001d003583_T001	CDS:Zm00001d025483_T001	0.152229		CDS:OS12T0203000-01	CDS:OS11T0242500-01	0.9648		augustus_masked-Contig30-processed-gene-164.24-mRNA-1	augustus_masked-Contig10-processed-gene-108.58-mRNA-1	0.369704		Ot_Chr3_18820	Ot_Chr5_04870	0.582051		Sobic.001G022400.1.v3.1	Sobic.002G092700.1.v3.1	0.420891		Et_10A_001770	Et_10B_003833	0.07472
CDS:Zm00001d003594_T001	CDS:Zm00001d025474_T001	0.762789		CDS:OS12T0205100-00	CDS:OS11T0242600-00	1.6797		maker-Contig30-snap-gene-164.2-mRNA-1	augustus_masked-Contig10-processed-gene-108.59-mRNA-1	0.47927		Ot_Chr3_18812	Ot_Chr5_04869	2.42012		Sobic.001G023800.1.v3.1	Sobic.002G090800.1.v3.1	0.832937		Et_10A_001773	Et_10B_003837	0.05424
CDS:Zm00001d003598_T001	CDS:Zm00001d025472_T001	0.439406		CDS:OS12T0208900-00	CDS:OS11T0243300-01	0.6568		maker-Contig30-augustus-gene-164.83-mRNA-1	maker-Contig10-augustus-gene-108.11-mRNA-1	0.848661		Ot_Chr3_18810	Ot_Chr5_04866	0.442494		Sobic.001G038500.1.v3.1	Sobic.002G082900.1.v3.1	1.67163		Et_10A_001771	Et_10B_003834	0.12344
CDS:Zm00001d003599_T001	CDS:Zm00001d025470_T005	0.357326		CDS:OS12T0210200-01	CDS:OS11T0245100-01	2.3078		maker-Contig30-snap-gene-165.62-mRNA-1	maker-Contig10-snap-gene-109.27-mRNA-1	-0.782609		Ot_Chr3_18789	Ot_Chr5_n36080	-0.765957		Sobic.001G038900.1.v3.1	Sobic.002G082600.1.v3.1	0.879737		Et_10A_001772	Et_10B_003835	0.08752
CDS:Zm00001d003600_T001	CDS:Zm00001d025467_T001	0.376149		CDS:OS12T0210400-01	CDS:OS11T0245200-01	1.3963		maker-Contig30-snap-gene-165.55-mRNA-1	maker-Contig10-snap-gene-109.31-mRNA-1	0.524896		Ot_Chr3_18787	Ot_Chr5_04841	0.56566		Sobic.001G039200.1.v3.1	Sobic.002G082300.1.v3.1	0.751783		Et_10A_001777	Et_10B_003839	0.3144
CDS:Zm00001d003604_T001	CDS:Zm00001d025462_T001	0.264446		CDS:OS12T0210500-00	CDS:OS11T0247000-01	1.2405		maker-Contig30-snap-gene-113.63-mRNA-1	maker-Contig10-augustus-gene-176.49-mRNA-1	0.671087		Ot_Chr3_18784	Ot_Chr5_n36081	0.914553		Sobic.001G039800.1.v3.1	Sobic.002G081300.1.v3.1	1.14171		Et_10A_001778	Et_10B_003836	0.0828
CDS:Zm00001d003611_T010	CDS:Zm00001d025461_T006	0.282549		CDS:OS12T0180400-01	CDS:OS11T0194800-01	0.7904		snap_masked-Contig30-processed-gene-115.4-mRNA-1	maker-Contig10-snap-gene-178.19-mRNA-1	0.505174		Ot_Chr3_n34311	Ot_Chr5_n36082	0.554706		Sobic.001G039900.1.v3.1	Sobic.002G081100.1.v3.1	0.939806		Et_10A_002305	Et_10B_004416	0.14344
CDS:Zm00001d002332_T026	CDS:Zm00001d026290_T001	0.52056		CDS:OS12T0181200-00	CDS:OS11T0194900-01	2.4569		maker-Contig30-snap-gene-115.47-mRNA-1	augustus_masked-Contig10-processed-gene-178.59-mRNA-1	0.355304		Ot_Chr3_18781	Ot_Chr5_04839	0.533489		Sobic.001G040200.1.v3.1	Sobic.002G080100.1.v3.1	0.454731		Et_10A_001783	Et_10B_003843	0.49376
CDS:Zm00001d002333_T002	CDS:Zm00001d026289_T002	0.22248		CDS:OS12T0181500-01	CDS:OS11T0195600-01	0.3217		maker-Contig30-augustus-gene-116.33-mRNA-1	augustus_masked-Contig10-processed-gene-179.4-mRNA-1	0.967774		Ot_Chr3_n34315	Ot_Chr5_03308	0.71257		Sobic.001G040400.2.v3.1	Sobic.002G079200.1.v3.1	1.06797		Et_10A_001787	Et_10B_003851	0.1424
CDS:Zm00001d002338_T001	CDS:Zm00001d026287_T001	0.265577		CDS:OS12T0182000-00	CDS:OS11T0195700-01	0.3361		maker-Contig30-snap-gene-116.50-mRNA-1	maker-Contig10-snap-gene-179.51-mRNA-1	0.408678		Ot_Chr3_18750	Ot_Chr5_n36572	1.12986		Sobic.001G040800.1.v3.1	Sobic.002G078400.1.v3.1	0.620846		Et_10A_001789	Et_10B_003852	0.1452
CDS:Zm00001d002339_T001	CDS:Zm00001d026286_T001	0.288514		CDS:OS12T0182100-00	CDS:OS11T0195800-01	0.8359		maker-Contig30-augustus-gene-117.14-mRNA-1	maker-Contig10-snap-gene-179.57-mRNA-1	0.600496		Ot_Chr3_18744	Ot_Chr5_03310	0.643251		Sobic.001G063000.1.v3.1	Sobic.002G041666.1.v3.1	1.07589		Et_10A_001792	Et_10B_003846	0.15216
CDS:Zm00001d002341_T001	CDS:Zm00001d026285_T001	0.320606		CDS:OS12T0182500-01	CDS:OS11T0197500-01	0.6609		maker-Contig30-augustus-gene-117.15-mRNA-1	maker-Contig10-snap-gene-180.0-mRNA-1	0.929348		Ot_Chr3_18742	Ot_Chr5_03313	0.390485		Sobic.001G063200.1.v3.1	Sobic.002G040900.1.v3.1	0.826354		Et_10A_001799	Et_10B_003854	0.05376
CDS:Zm00001d002344_T001	CDS:Zm00001d026284_T001	0.174034		CDS:OS12T0569300-01	CDS:OS11T0702900-01	1.3568		maker-Contig30-snap-gene-117.10-mRNA-1	maker-Contig10-snap-gene-180.1-mRNA-1	0.663965		Ot_Chr3_n34751	Ot_Chr5_03315	2.17478		Sobic.001G063300.1.v3.1	Sobic.002G040800.1.v3.1	0.901234		Et_10A_001793	Et_10B_003847	0.07104
CDS:Zm00001d002347_T001	CDS:Zm00001d026282_T001	0.224126		CDS:OS12T0569700-01	CDS:OS11T0703900-01	1.3223		maker-Contig30-augustus-gene-179.19-mRNA-1	maker-Contig10-augustus-gene-117.19-mRNA-1	0.854609		Ot_Chr3_18734	Ot_Chr5_03316	0.688213		Sobic.001G063400.1.v3.1	Sobic.002G040600.1.v3.1	1.18903		Et_10A_001794	Et_10B_004421	0.35552
CDS:Zm00001d002348_T001	CDS:Zm00001d026281_T003	0.229371		CDS:OS12T0571000-01	CDS:OS11T0704500-01	0.771		maker-Contig30-snap-gene-179.15-mRNA-1	maker-Contig10-snap-gene-118.8-mRNA-1	0.326504		Ot_Chr3_18732	Ot_Chr5_03318	0.39646		Sobic.001G063500.1.v3.1	Sobic.002G039700.1.v3.1	0.593691		Et_10A_001795	Et_10B_004422	0.07224
CDS:Zm00001d002352_T001	CDS:Zm00001d026278_T001	0.203554		CDS:OS12T0572400-01	CDS:OS11T0704700-01	0.9989		maker-Contig30-augustus-gene-180.4-mRNA-1	augustus_masked-Contig10-processed-gene-118.62-mRNA-1	0.675157		Ot_Chr3_18729	Ot_Chr5_03319	0.52154		Sobic.001G063800.2.v3.1	Sobic.002G039000.1.v3.1	0.828926		Et_10A_001796	Et_10B_003848	0.09752
CDS:Zm00001d002051_T001	CDS:Zm00001d026472_T001	0.225051		CDS:OS12T0573200-01	CDS:OS11T0705200-01	0.8763		maker-Contig30-snap-gene-180.66-mRNA-1	snap_masked-Contig10-processed-gene-118.53-mRNA-1	0.324626		Ot_Chr3_18723	Ot_Chr5_03323	0.62977		Sobic.001G063900.1.v3.1	Sobic.002G038733.1.v3.1	0.476434		Et_10A_002307	Et_10B_004423	0.128
CDS:Zm00001d002057_T001	CDS:Zm00001d026470_T001	0.181954		CDS:OS12T0232300-00	CDS:OS11T0293800-00	1.1699		maker-Contig30-augustus-gene-180.5-mRNA-1	maker-Contig10-snap-gene-118.6-mRNA-1	1.15497		Ot_Chr3_18722	Ot_Chr5_03325	0.397991		Sobic.001G042800.1.v3.1	Sobic.002G077100.1.v3.1	0.868114		Et_10A_001800	Et_10B_004425	0.16168
CDS:Zm00001d002056_T006	CDS:Zm00001d026469_T001	0.125589		CDS:OS12T0233100-01	CDS:OS11T0294300-01	1.2751		maker-Contig30-snap-gene-180.67-mRNA-1	maker-Contig10-snap-gene-118.14-mRNA-1	0.732678		Ot_Chr3_18717	Ot_Chr5_03327	0.649685		Sobic.001G042901.1.v3.1	Sobic.002G076700.1.v3.1	0.674331		Et_10A_001790	Et_10B_003855	0.22
CDS:Zm00001d002064_T001	CDS:Zm00001d026460_T001	0.1404		CDS:OS12T0233300-01	CDS:OS11T0295000-01	1.8817		augustus_masked-Contig30-processed-gene-181.40-mRNA-1	maker-Contig10-augustus-gene-119.51-mRNA-1	0.687678		Ot_Chr3_n34324	Ot_Chr5_n36102	1.6835		Sobic.001G044300.7.v3.1	Sobic.002G076100.2.v3.1	1.42241		Et_10A_001797	Et_10B_003849	0.18352
CDS:Zm00001d002065_T002	CDS:Zm00001d026458_T001	0.228857		CDS:OS12T0235700-00	CDS:OS11T0300600-01	0.481		maker-Contig30-snap-gene-181.7-mRNA-1	maker-Contig10-augustus-gene-119.53-mRNA-1	1.01802		Ot_Chr3_18715	Ot_Chr5_03330	0.445481		Sobic.001G044500.2.v3.1	Sobic.002G076000.1.v3.1	0.9072		Et_10A_001791	Et_10B_003856	0.11664
CDS:Zm00001d002072_T001	CDS:Zm00001d026454_T001	0.495257		CDS:OS12T0235800-01	CDS:OS11T0303050-00	0.9955		maker-Contig30-snap-gene-258.58-mRNA-1	maker-Contig10-snap-gene-457.43-mRNA-1	0.320791		Ot_Chr3_n34329	Ot_Chr5_n36103	0.463404		Sobic.001G044800.1.v3.1	Sobic.002G075800.1.v3.1	0.374091		Et_10A_001801	Et_10B_003850	0.15888
CDS:Zm00001d002075_T001	CDS:Zm00001d026448_T001	0.187303		CDS:OS02T0229800-00	CDS:OS01T0198500-01	0.5591		maker-Contig30-augustus-gene-168.34-mRNA-1	augustus_masked-Contig10-processed-gene-113.37-mRNA-1	0.908843		Ot_Chr3_18695	Ot_Chr5_n36105	0.921983		Sobic.001G045700.1.v3.1	Sobic.002G075500.1.v3.1	0.820903		Et_10A_001802	Et_10B_003857	0.06784
CDS:Zm00001d002079_T001	CDS:Zm00001d026447_T001	0.134229		CDS:OS02T0229900-00	CDS:OS01T0199700-00	0.649		maker-Contig30-augustus-gene-168.37-mRNA-1	maker-Contig10-augustus-gene-113.11-mRNA-1	0.717652		Ot_Chr3_18693	Ot_Chr5_03346	0.711804		Sobic.001G476300.1.v3.1	Sobic.002G233800.1.v3.1	0.714857		Et_10A_001804	Et_10B_003860	0.09616
CDS:Zm00001d002080_T002	CDS:Zm00001d026445_T001	0.181337		CDS:OS02T0230875-00	CDS:OS01T0200600-01	0.9025		maker-Contig30-augustus-gene-168.38-mRNA-1	maker-Contig10-snap-gene-113.29-mRNA-1	0.677661		Ot_Chr3_18688	Ot_Chr5_03350	0.879702		Sobic.001G476500.1.v3.1	Sobic.002G232900.1.v3.1	0.968503		Et_10A_001803	Et_10B_003858	0.09704
CDS:Zm00001d001811_T001	CDS:Zm00001d026634_T001	0.247063		CDS:OS02T0232300-00	CDS:OS01T0202700-00	2.0323		maker-Contig30-snap-gene-168.51-mRNA-1	snap_masked-Contig10-processed-gene-114.4-mRNA-1	0.173739		Ot_Chr3_18682	Ot_Chr5_03360	0.371796		Sobic.001G476600.1.v3.1	Sobic.002G232800.1.v3.1	0.753531		Et_10A_001805	Et_10B_003861	0.1476
CDS:Zm00001d001814_T001	CDS:Zm00001d026630_T001	0.282034		CDS:OS02T0232900-01	CDS:OS01T0202800-00	0.8393		maker-Contig30-augustus-gene-170.31-mRNA-1	maker-Contig10-augustus-gene-114.52-mRNA-1	0.875113		Ot_Chr3_18681	Ot_Chr5_03361	0.366511		Sobic.001G476700.1.v3.1	Sobic.002G232200.1.v3.1	1.13832		Et_10A_001806	Et_10B_004426	-0.8
CDS:Zm00001d001819_T001	CDS:Zm00001d026629_T001	0.23328		CDS:OS02T0233200-00	CDS:OS01T0203000-01	1.7312		maker-Contig30-snap-gene-171.4-mRNA-1	maker-Contig10-snap-gene-115.32-mRNA-1	0.502591		Ot_Chr3_18677	Ot_Chr5_03364	0.301174		Sobic.001G477100.1.v3.1	Sobic.002G231900.2.v3.1	0.919749		Et_10A_002309	Et_10B_003859	1.05104
CDS:Zm00001d001824_T001	CDS:Zm00001d026628_T001	0.163543		CDS:OS02T0235600-01	CDS:OS01T0205500-01	0.6073		snap_masked-Contig30-processed-gene-171.48-mRNA-1	maker-Contig10-snap-gene-117.0-mRNA-1	1.42051		Ot_Chr3_n34335	Ot_Chr5_n36108	0.448162		Sobic.001G477300.1.v3.1	Sobic.002G231000.1.v3.1	-1.02857		Et_10A_001808	Et_10B_003877	0.54504
CDS:Zm00001d001825_T001	CDS:Zm00001d026627_T001	0.188949		CDS:OS02T0236200-01	CDS:OS01T0205700-01	1.222		maker-Contig30-snap-gene-196.51-mRNA-1	maker-Contig10-snap-gene-134.38-mRNA-1	0.868461		Ot_Chr3_n34342	Ot_Chr5_03375	0.619277		Sobic.001G152901.1.v3.1	Sobic.002G039400.1.v3.1	1.5265		Et_10A_001811	Et_10B_003878	0.13608
CDS:Zm00001d001826_T002	CDS:Zm00001d026625_T001	1.09563		CDS:OS02T0236600-01	CDS:OS01T0205900-01	0.4132		maker-Contig30-augustus-gene-197.69-mRNA-1	maker-Contig10-snap-gene-136.14-mRNA-1	1.00933		Ot_Chr3_18661	Ot_Chr5_03376	0.824553		Sobic.001G153500.1.v3.1	Sobic.002G039100.1.v3.1	0.76248		Et_10A_001814	Et_10B_003882	0.862
CDS:Zm00001d001828_T001	CDS:Zm00001d026621_T016	0.204171		CDS:OS02T0504800-01	CDS:OS01T0919900-01	-1		maker-Contig30-augustus-gene-197.79-mRNA-1	maker-Contig10-augustus-gene-136.5-mRNA-1	0.853043		Ot_Chr3_18660	Ot_Chr5_03378	0.422962		Sobic.001G153900.1.v3.1	Sobic.002G038733.1.v3.1	0.618789		Et_10A_001816	Et_10B_003883	0.0736
CDS:Zm00001d001828_T002	CDS:Zm00001d026621_T002	0.201086		CDS:OS02T0505400-02	CDS:OS01T0921400-01	0.8592		maker-Contig30-snap-gene-197.17-mRNA-1	maker-Contig10-snap-gene-136.22-mRNA-1	0.660287		Ot_Chr3_n34338	Ot_Chr5_03379	0.905285		Sobic.001G154300.4.v3.1	Sobic.002G038600.1.v3.1	0.92808		Et_10A_002318	Et_10B_004438	0.16456
CDS:Zm00001d002546_T001	CDS:Zm00001d026015_T001	0.199029		CDS:OS02T0506400-00	CDS:OS01T0921800-00	0.586		maker-Contig30-augustus-gene-198.45-mRNA-1	maker-Contig10-snap-gene-136.24-mRNA-1	2.33491		Ot_Chr3_18650	Ot_Chr5_n36117	0.923821		Sobic.001G154500.1.v3.1	Sobic.002G038500.1.v3.1	1.4149		Et_10A_001819	Et_10B_003885	0.60264
CDS:Zm00001d002548_T001	CDS:Zm00001d026014_T001	0.17496		CDS:OS02T0508801-00	CDS:OS01T0923200-01	0.168		maker-Contig30-snap-gene-198.58-mRNA-1	maker-Contig10-augustus-gene-137.65-mRNA-1	0.410791		Ot_Chr3_18647	Ot_Chr5_n36119	0.802647		Sobic.001G154600.1.v3.1	Sobic.002G038400.2.v3.1	0.931783		Et_10A_001820	Et_10B_003886	0.12976
CDS:Zm00001d002549_T001	CDS:Zm00001d026012_T001	0.104811		CDS:OS02T0510000-01	CDS:OS01T0923800-01	2.9302		maker-Contig30-augustus-gene-73.37-mRNA-1	maker-Contig10-augustus-gene-147.38-mRNA-1	0.268357		Ot_Chr3_n34756	Ot_Chr5_03399	1.80988		Sobic.001G155300.1.v3.1	Sobic.002G037400.1.v3.1	0.502046		Et_10A_001833	Et_10B_003889	2.0532
CDS:Zm00001d002553_T001	CDS:Zm00001d026010_T001	1.26237		CDS:OS02T0512000-01	CDS:OS01T0924966-00	0.5742		maker-Contig30-augustus-gene-74.33-mRNA-1	maker-Contig10-snap-gene-147.51-mRNA-1	0.488426		Ot_Chr3_18634	Ot_Chr5_n36123	0.68446		Sobic.001G046300.1.v3.1	Sobic.002G074200.1.v3.1	0.556046		Et_10A_001827	Et_10B_003890	0.14584
CDS:Zm00001d002562_T001	CDS:Zm00001d026005_T001	0.200263		CDS:OS02T0285300-01	CDS:OS01T0233000-01	0.9343		maker-Contig30-augustus-gene-74.38-mRNA-1	maker-Contig10-snap-gene-147.56-mRNA-1	1.79538		Ot_Chr3_n34355	Ot_Chr5_n36124	2.90757		Sobic.001G046600.1.v3.1	Sobic.002G073700.1.v3.1	1.89679		Et_10A_001834	Et_10B_003904	0.412
CDS:Zm00001d002564_T001	CDS:Zm00001d026003_T001	1.00101		CDS:OS02T0285700-01	CDS:OS01T0233800-01	0.9308		maker-Contig30-augustus-gene-75.14-mRNA-1	snap_masked-Contig10-processed-gene-148.0-mRNA-1	-0.782609		Ot_Chr3_18622	Ot_Chr5_03408	1.78499		Sobic.001G047200.1.v3.1	Sobic.002G072700.1.v3.1	0.88056		Et_10A_001831	Et_10B_003892	0.06712
CDS:Zm00001d002576_T001	CDS:Zm00001d026002_T001	0.633909		CDS:OS02T0288100-01	CDS:OS01T0234300-00	0.6115		maker-Contig30-snap-gene-76.64-mRNA-1	maker-Contig10-snap-gene-148.57-mRNA-1	0.717965		Ot_Chr3_18614	Ot_Chr5_03410	0.709353		Sobic.001G047800.1.v3.1	Sobic.002G072600.1.v3.1	0.514903		Et_10A_001832	Et_10B_003893	0.02816
CDS:Zm00001d002369_T001	CDS:Zm00001d026269_T001	0.190903		CDS:OS02T0290500-01	CDS:OS01T0234850-01	1.7355		snap_masked-Contig30-processed-gene-76.47-mRNA-1	maker-Contig10-snap-gene-149.39-mRNA-1	1.10794		Ot_Chr3_18613	Ot_Chr5_03413	0.793455		Sobic.001G048000.1.v3.1	Sobic.002G072100.1.v3.1	1.51889		Et_10A_002322	Et_10B_003895	0.2284
CDS:Zm00001d002370_T001	CDS:Zm00001d026268_T001	0.482091		CDS:OS02T0293400-01	CDS:OS01T0234900-01	1.5211		maker-Contig30-augustus-gene-208.6-mRNA-1	maker-Contig10-snap-gene-142.5-mRNA-1	0.447183		Ot_Chr3_18611	Ot_Chr5_03414	0.342077		Sobic.001G025300.1.v3.1	Sobic.002G091500.1.v3.1	0.937337		Et_10A_001849	Et_10B_003905	0.83152
CDS:Zm00001d002371_T001	CDS:Zm00001d026267_T001	0.204789		CDS:OS02T0244700-03	CDS:OS01T0208700-01	1.3071		maker-Contig30-augustus-gene-208.9-mRNA-1	maker-Contig10-snap-gene-142.14-mRNA-1	0.806165		Ot_Chr3_18603	Ot_Chr5_n36122	1.05817		Sobic.001G025500.1.v3.1	Sobic.002G090500.1.v3.1	0.797143		Et_10A_002334	Et_10B_003897	0.2216
CDS:Zm00001d002373_T002	CDS:Zm00001d026265_T001	0.198206		CDS:OS02T0247100-00	CDS:OS01T0211800-01	0.9878		maker-Contig30-augustus-gene-209.6-mRNA-1	maker-Contig10-snap-gene-143.52-mRNA-1	0.846157		Ot_Chr3_n34359	Ot_Chr5_n36125	0.601736		Sobic.001G026800.1.v3.1	Sobic.002G090400.1.v3.1	0.983109		Et_10A_001857	Et_10B_003906	0.10112
CDS:Zm00001d002374_T001	CDS:Zm00001d026262_T001	0.136903		CDS:OS02T0247800-01	CDS:OS01T0212400-01	0.7063		maker-Contig30-augustus-gene-210.38-mRNA-1	maker-Contig10-augustus-gene-144.39-mRNA-1	0.657939		Ot_Chr3_n34360	Ot_Chr5_03420	0.442494		Sobic.001G026900.1.v3.1	Sobic.002G090300.1.v3.1	2.23138		Et_10A_001858	Et_10B_003913	0.12512
CDS:Zm00001d002382_T002	CDS:Zm00001d026261_T001	0.251589		CDS:OS02T0248200-00	CDS:OS01T0213100-00	0.7505		maker-Contig30-snap-gene-211.2-mRNA-1	augustus_masked-Contig10-processed-gene-144.24-mRNA-1	0.555496		Ot_Chr3_18589	Ot_Chr5_n36129	0.780894		Sobic.001G028400.1.v3.1	Sobic.002G088700.1.v3.1	0.732651		Et_10A_002335	Et_10B_004445	0.17096
CDS:Zm00001d002386_T003	CDS:Zm00001d026260_T001	0.202731		CDS:OS02T0250300-01	CDS:OS01T0214300-01	2.4209		maker-Contig30-snap-gene-211.6-mRNA-1	augustus_masked-Contig10-processed-gene-145.61-mRNA-1	0.8118		Ot_Chr3_18582	Ot_Chr5_n36577	0.663243		Sobic.001G079600.1.v3.1	Sobic.002G011400.1.v3.1	0.52416		Et_10A_001864	Et_10B_003907	0.1124
CDS:Zm00001d002388_T001	CDS:Zm00001d026257_T023	0.676491		CDS:OS02T0679700-01	CDS:OS10T0532600-01	0.671		augustus_masked-Contig30-processed-gene-158.14-mRNA-1	maker-Contig10-augustus-gene-430.8-mRNA-1	2.89057		Ot_Chr3_n34362	Ot_Chr5_03430	0.831523		Sobic.001G079900.1.v3.1	Sobic.002G011000.1.v3.1	1.08237		Et_10A_001865	Et_10B_003908	0.28208
CDS:Zm00001d003492_T001	CDS:Zm00001d025568_T001	0.170023		CDS:OS02T0681100-01	CDS:OS10T0534700-01	0.5991		snap_masked-Contig30-processed-gene-158.35-mRNA-1	maker-Contig10-snap-gene-433.8-mRNA-1	1.47866		Ot_Chr3_18570	Ot_Chr5_03441	0.449464		Sobic.001G080100.1.v3.1	Sobic.002G010900.1.v3.1	0.934869		Et_10A_001861	Et_10B_003912	0.1184
CDS:Zm00001d003495_T006	CDS:Zm00001d025566_T001	0.496491		CDS:OS02T0682200-01	CDS:OS10T0536100-01	1.5159		maker-Contig30-augustus-gene-158.3-mRNA-1	maker-Contig10-augustus-gene-434.2-mRNA-1	1.04533		Ot_Chr3_18567	Ot_Chr5_03442	0.716094		Sobic.001G080200.1.v3.1	Sobic.002G010700.2.v3.1	0.717017		Et_10A_001871	Et_10B_003919	0.1872
CDS:Zm00001d003502_T001	CDS:Zm00001d025559_T001	0.41832		CDS:OS02T0683500-01	CDS:OS10T0537100-00	0.6157		maker-Contig30-snap-gene-158.52-mRNA-1	maker-Contig10-augustus-gene-435.1-mRNA-1	1.99706		Ot_Chr3_18552	Ot_Chr5_n36131	0.504077		Sobic.001G080700.1.v3.1	Sobic.002G010300.1.v3.1	0.866983		Et_10A_001868	Et_10B_003915	0.10704
CDS:Zm00001d003505_T001	CDS:Zm00001d025552_T001	0.64008		CDS:OS02T0683800-01	CDS:OS10T0537400-00	3.0096		maker-Contig30-augustus-gene-158.12-mRNA-1	augustus_masked-Contig10-processed-gene-435.41-mRNA-1	1.05237		Ot_Chr3_n34379	Ot_Chr5_03456	0.38926		Sobic.001G413700.1.v3.1	Sobic.003G348100.1.v3.1	0.507189		Et_10A_001873	Et_10B_004447	1.73272
CDS:Zm00001d003509_T008	CDS:Zm00001d025548_T003	0.178766		CDS:OS02T0683900-01	CDS:OS10T0537500-01	1.6714		maker-Contig30-snap-gene-158.53-mRNA-1	maker-Contig10-augustus-gene-435.5-mRNA-1	1.22463		Ot_Chr3_12751	Ot_Chr5_03457	1.33935		Sobic.001G414200.1.v3.1	Sobic.003G348300.1.v3.1	2.06095		Et_10A_001869	Et_10B_003916	0.06456
CDS:Zm00001d003510_T001	CDS:Zm00001d025547_T001	0.456377		CDS:OS02T0684150-00	CDS:OS10T0537600-01	-1		maker-Contig30-snap-gene-127.35-mRNA-1	maker-Contig10-snap-gene-182.19-mRNA-1	0.507678		Ot_Chr3_12736	Ot_Chr5_03459	0.411319		Sobic.001G414500.1.v3.1	Sobic.003G348400.1.v3.1	1.52136		Et_10A_000130	Et_10B_002455	0.05376
CDS:Zm00001d003512_T001	CDS:Zm00001d025545_T001	0.178457		CDS:OS02T0684500-00	CDS:OS10T0539500-01	0.179		maker-Contig30-snap-gene-127.38-mRNA-1	maker-Contig10-snap-gene-182.24-mRNA-1	0.768052		Ot_Chr3_n34387	Ot_Chr5_03462	0.413923		Sobic.001G414650.1.v3.1	Sobic.003G348800.1.v3.1	0.962537		Et_10A_001875	Et_10B_003921	0.04288
CDS:Zm00001d003515_T001	CDS:Zm00001d025541_T001	0.776366		CDS:OS02T0685900-00	CDS:OS10T0539600-01	2.4492		maker-Contig30-snap-gene-129.0-mRNA-1	maker-Contig10-snap-gene-184.31-mRNA-1	0.596426		Ot_Chr3_12727	Ot_Chr5_03463	0.42097		Sobic.001G414800.1.v3.1	Sobic.003G348900.1.v3.1	1.0585		Et_10A_001870	Et_10B_003917	0.08336
CDS:Zm00001d003661_T001	CDS:Zm00001d025421_T001	0.20664		CDS:OS02T0640100-00	CDS:OS10T0502300-00	1.4378		maker-Contig30-augustus-gene-129.41-mRNA-1	maker-Contig10-snap-gene-184.36-mRNA-1	-0.782609		Ot_Chr3_12724	Ot_Chr5_03464	0.925123		Sobic.001G415200.1.v3.1	Sobic.003G349100.1.v3.1	0.663737		Et_10A_001877	Et_10B_003922	0.0432
CDS:Zm00001d003663_T001	CDS:Zm00001d025420_T001	0.443109		CDS:OS02T0640300-01	CDS:OS10T0502500-04	0.8602		maker-Contig30-augustus-gene-130.58-mRNA-1	augustus_masked-Contig10-processed-gene-184.23-mRNA-1	1.02623		Ot_Chr3_n34389	Ot_Chr5_03467	0.720613		Sobic.001G416200.1.v3.1	Sobic.003G349600.1.v3.1	0.850423		Et_10A_002338	Et_10B_003918	1.10296
CDS:Zm00001d003664_T001	CDS:Zm00001d025419_T001	0.214251		CDS:OS02T0641000-00	CDS:OS10T0503100-01	1.0349		maker-Contig30-snap-gene-228.5-mRNA-1	maker-Contig10-snap-gene-40.36-mRNA-1	0.818765		Ot_Chr3_12716	Ot_Chr5_03468	0.732868		Sobic.001G417000.1.v3.1	Sobic.003G350100.1.v3.1	0.402171		Et_10A_002340	Et_10B_003927	1.57784
CDS:Zm00001d003666_T001	CDS:Zm00001d025416_T001	0.209829		CDS:OS02T0641800-01	CDS:OS10T0503700-01	1.8246		maker-Contig30-snap-gene-228.12-mRNA-1	maker-Contig10-augustus-gene-40.42-mRNA-1	-0.782609		Ot_Chr3_12505	Ot_Chr5_03565	1.70326		Sobic.001G401800.1.v3.1	Sobic.003G340900.1.v3.1	3.06442		Et_10A_002341	Et_10B_004449	0.24488
CDS:Zm00001d003669_T001	CDS:Zm00001d025414_T001	0.161897		CDS:OS02T0642200-01	CDS:OS10T0503800-01	1.2369		maker-Contig30-snap-gene-229.5-mRNA-1	augustus_masked-Contig10-processed-gene-39.64-mRNA-1	0.478017		Ot_Chr3_12478	Ot_Chr5_03590	0.634289		Sobic.001G403000.1.v3.1	Sobic.003G341200.1.v3.1	0.745303		Et_10A_002343	Et_10B_003929	1.4744
CDS:Zm00001d003672_T001	CDS:Zm00001d025413_T001	0.183806		CDS:OS02T0642300-01	CDS:OS10T0504200-01	1.7953		maker-Contig30-augustus-gene-229.53-mRNA-1	maker-Contig10-augustus-gene-39.9-mRNA-1	0.55213		Ot_Chr3_12475	Ot_Chr5_03593	0.804715		Sobic.001G403100.1.v3.1	Sobic.003G341500.1.v3.1	0.612206		Et_10A_001882	Et_10B_003930	0.10312
CDS:Zm00001d003675_T001	CDS:Zm00001d025412_T001	0.221246		CDS:OS02T0643000-01	CDS:OS10T0507600-01	1.5277		maker-Contig30-snap-gene-230.63-mRNA-1	augustus_masked-Contig10-processed-gene-39.60-mRNA-1	0.272504		Ot_Chr3_12472	Ot_Chr5_03599	0.624638		Sobic.001G403300.1.v3.1	Sobic.003G342000.3.v3.1	0.80568		Et_10A_001883	Et_10B_003935	0.1272
CDS:Zm00001d003393_T001	CDS:Zm00001d025628_T001	0.167863		CDS:OS02T0643200-01	CDS:OS10T0508300-00	0.7896		maker-Contig30-augustus-gene-230.5-mRNA-1	maker-Contig10-augustus-gene-39.4-mRNA-1	0.87073		Ot_Chr3_12462	Ot_Chr5_03604	0.669217		Sobic.001G404500.1.v3.1	Sobic.003G342500.2.v3.1	1.33334		Et_10A_000404	Et_10B_002685	0.66232
CDS:Zm00001d003398_T001	CDS:Zm00001d025622_T001	0.25416		CDS:OS02T0643800-01	CDS:OS10T0510500-01	0.4069		maker-Contig30-snap-gene-231.53-mRNA-1	maker-Contig10-augustus-gene-38.8-mRNA-1	1.06403		Ot_Chr3_12457	Ot_Chr5_n36170	0.378766		Sobic.001G396900.1.v3.1	Sobic.003G144500.1.v3.1	0.774617		Et_10A_002344	Et_10B_004456	0.18808
CDS:Zm00001d003399_T001	CDS:Zm00001d025621_T001	0.417497		CDS:OS02T0645100-01	CDS:OS10T0512800-01	2.4092		maker-Contig30-snap-gene-231.54-mRNA-1	maker-Contig10-snap-gene-38.18-mRNA-1	0.655826		Ot_Chr3_12454	Ot_Chr5_n36171	0.834051		Sobic.001G397200.1.v3.1	Sobic.003G144700.1.v3.1	0.948446		Et_10A_001886	Et_10B_003942	0.06904
CDS:Zm00001d003401_T001	CDS:Zm00001d025617_T001	0.207566		CDS:OS02T0695600-01	CDS:OS10T0575900-00	1.2134		maker-Contig30-snap-gene-231.56-mRNA-1	augustus_masked-Contig10-processed-gene-38.53-mRNA-1	0.565043		Ot_Chr3_12439	Ot_Chr5_03614	1.405		Sobic.001G397600.1.v3.1	Sobic.003G144900.1.v3.1	1.39783		Et_10A_002345	Et_10B_003943	0.13216
CDS:Zm00001d003411_T001	CDS:Zm00001d025616_T001	0.338503		CDS:OS02T0696500-01	CDS:OS10T0577500-01	0.7071		maker-Contig30-snap-gene-231.48-mRNA-1	augustus_masked-Contig10-processed-gene-38.50-mRNA-1	1.57891		Ot_Chr3_12437	Ot_Chr5_03615	1.25977		Sobic.001G397900.1.v3.1	Sobic.003G145100.2.v3.1	0.916663		Et_10A_000427	Et_10B_003940	0.07424
CDS:Zm00001d003418_T001	CDS:Zm00001d025613_T001	0.110057		CDS:OS02T0696700-01	CDS:OS10T0577600-01	3.2574		maker-Contig30-augustus-gene-232.57-mRNA-1	maker-Contig10-augustus-gene-37.26-mRNA-1	3.21104		Ot_Chr3_12434	Ot_Chr5_03617	0.721685		Sobic.001G398700.1.v3.1	Sobic.003G145300.1.v3.1	1.04822		Et_10A_000429	Et_10B_003944	1.3084
CDS:Zm00001d003420_T001	CDS:Zm00001d025612_T001	1.29415		CDS:OS02T0697300-01	CDS:OS10T0578000-01	2.8297		maker-Contig30-snap-gene-232.84-mRNA-1	maker-Contig10-snap-gene-36.17-mRNA-1	2.05951		Ot_Chr3_12423	Ot_Chr5_n36179	0.494579		Sobic.001G379600.1.v3.1	Sobic.003G339700.1.v3.1	2.26862		Et_10A_000433	Et_10B_004459	0.20784
CDS:Zm00001d002144_T001	CDS:Zm00001d026401_T001	0.26424		CDS:OS02T0697400-01	CDS:OS10T0578950-00	1.2417		augustus_masked-Contig30-processed-gene-241.58-mRNA-1	snap_masked-Contig10-processed-gene-32.6-mRNA-1	0.342861		Ot_Chr3_n34430	Ot_Chr5_03624	0.489447		Sobic.001G380100.2.v3.1	Sobic.003G339100.2.v3.1	0.976526		Et_10A_000434	Et_10B_003947	0.03656
CDS:Zm00001d002145_T001	CDS:Zm00001d026396_T001	0.123634		CDS:OS02T0698800-01	CDS:OS10T0579400-01	-1		maker-Contig30-snap-gene-242.38-mRNA-1	maker-Contig10-snap-gene-32.57-mRNA-1	0.7002		Ot_Chr3_12422	Ot_Chr5_03625	0.414077		Sobic.001G381100.1.v3.1	Sobic.003G338200.1.v3.1	1.66474		Et_10A_000435	Et_10B_004457	0.08296
CDS:Zm00001d002150_T001	CDS:Zm00001d026395_T001	0.168377		CDS:OS02T0699000-01	CDS:OS10T0579600-01	1.491		maker-Contig30-snap-gene-242.44-mRNA-1	maker-Contig10-augustus-gene-32.38-mRNA-1	0.856487		Ot_Chr3_n34433	Ot_Chr5_n36181	1.15721		Sobic.001G381300.1.v3.1	Sobic.003G337600.1.v3.1	1.55448		Et_10A_000430	Et_10B_003946	0.0836
CDS:Zm00001d002149_T008	CDS:Zm00001d026394_T001	0.234514		CDS:OS02T0699300-01	CDS:OS10T0580200-01	2.18		maker-Contig30-snap-gene-243.47-mRNA-1	maker-Contig10-augustus-gene-31.47-mRNA-1	0.413061		Ot_Chr3_12417	Ot_Chr5_n36182	0.718009		Sobic.001G382400.1.v3.1	Sobic.003G336700.1.v3.1	3.11945		Et_10A_000436	Et_10B_003945	0.04944
CDS:Zm00001d002155_T001	CDS:Zm00001d026392_T002	0.181543		CDS:OS02T0672500-01	CDS:OS10T0519750-00	1.029		maker-Contig30-augustus-gene-243.39-mRNA-1	maker-Contig10-augustus-gene-31.43-mRNA-1	0.743165		Ot_Chr3_12416	Ot_Chr5_n36174	1.00969		Sobic.001G312801.1.v3.1	Sobic.004G279000.1.v3.1	0.957086		Et_10A_000440	Et_10B_004461	0.13864
CDS:Zm00001d002156_T001	CDS:Zm00001d026391_T001	0.313406		CDS:OS02T0675700-01	CDS:OS10T0522000-01	0.9114		snap_masked-Contig30-processed-gene-244.35-mRNA-1	snap_masked-Contig10-processed-gene-30.48-mRNA-1	0.448748		Ot_Chr3_12405	Ot_Chr5_03637	0.689974		Sobic.001G313100.1.v3.1	Sobic.004G279100.1.v3.1	1.94225		Et_10A_000443	Et_10B_003948	0.10312
CDS:Zm00001d002161_T001	CDS:Zm00001d026390_T001	0.830983		CDS:OS02T0675800-01	CDS:OS10T0522400-01	1.1176		maker-Contig30-snap-gene-244.53-mRNA-1	maker-Contig10-augustus-gene-30.17-mRNA-1	0.640409		Ot_Chr3_27295	Ot_Chr5_n36183	1.62774		Sobic.001G313200.1.v3.1	Sobic.004G279601.1.v3.1	0.23112		Et_10A_000445	Et_10B_003952	0.03632
CDS:Zm00001d002424_T002	CDS:Zm00001d026245_T001	0.227109		CDS:OS02T0676800-01	CDS:OS10T0523900-00	0.6964		maker-Contig30-augustus-gene-245.9-mRNA-1	augustus_masked-Contig10-processed-gene-30.25-mRNA-1	1.02553		Ot_Chr3_n34435	Ot_Chr5_03642	0.593694		Sobic.001G313400.1.v3.1	Sobic.004G279900.1.v3.1	-1.02857		Et_10A_000444	Et_10B_003953	0.092
CDS:Zm00001d002425_T001	CDS:Zm00001d026244_T001	0.481269		CDS:OS02T0678300-01	CDS:OS10T0524500-01	0.5663		maker-Contig30-augustus-gene-246.1-mRNA-1	maker-Contig10-augustus-gene-30.9-mRNA-1	0.485922		Ot_Chr3_12378	Ot_Chr5_03648	1.10765		Sobic.001G313500.1.v3.1	Sobic.004G280200.1.v3.1	1.34136		Et_10A_001898	Et_10B_004464	0.1324
CDS:Zm00001d002426_T001	CDS:Zm00001d026243_T002	0.175474		CDS:OS02T0621300-01	CDS:OS10T0471100-01	1.3849		maker-Contig30-augustus-gene-247.8-mRNA-1	maker-Contig10-snap-gene-29.9-mRNA-1	0.821348		Ot_Chr3_12372	Ot_Chr5_03649	0.667915		Sobic.001G313600.1.v3.1	Sobic.004G280301.1.v3.1	0.551314		Et_10A_001901	Et_10B_003950	1.59008
CDS:Zm00001d002427_T001	CDS:Zm00001d026242_T001	0.22752		CDS:OS02T0621600-01	CDS:OS10T0472501-00	1.0515		maker-Contig30-augustus-gene-247.7-mRNA-1	snap_masked-Contig10-processed-gene-29.22-mRNA-1	1.6585		Ot_Chr3_17985	Ot_Chr5_03184	0.519472		Sobic.001G313800.1.v3.1	Sobic.004G280500.1.v3.1	0.94104		Et_10A_001899	Et_10B_003954	0.11008
CDS:Zm00001d002429_T003	CDS:Zm00001d026240_T002	1.43671		CDS:OS02T0621800-01	CDS:OS10T0475100-00	0.5748		maker-Contig30-augustus-gene-140.5-mRNA-1	augustus_masked-Contig10-processed-gene-29.27-mRNA-1	0.836296		Ot_Chr3_n34169	Ot_Chr5_03200	0.671055		Sobic.001G314400.1.v3.1	Sobic.004G281000.1.v3.1	1.278		Et_10A_001900	Et_10B_004467	0.48288
CDS:Zm00001d002431_T001	CDS:Zm00001d026239_T004	0.237806		CDS:OS02T0622100-01	CDS:OS10T0476300-02	1.8698		maker-Contig30-snap-gene-140.38-mRNA-1	augustus_masked-Contig10-processed-gene-28.35-mRNA-1	0.559565		Ot_Chr3_17958	Ot_Chr5_03203	0.745736		Sobic.001G315000.1.v3.1	Sobic.004G281500.1.v3.1	0.655303		Et_10A_000452	Et_10B_003955	0.23944
CDS:Zm00001d002432_T001	CDS:Zm00001d026237_T001	0.230091		CDS:OS02T0623300-01	CDS:OS10T0477600-01	1.4852		maker-Contig30-augustus-gene-141.5-mRNA-1	maker-Contig10-augustus-gene-28.0-mRNA-1	0.469096		Ot_Chr3_17952	Ot_Chr5_n36354	0.634979		Sobic.001G316300.1.v3.1	Sobic.004G282200.2.v3.1	0.751577		Et_10A_000453	Et_10B_004466	0.09528
CDS:Zm00001d003975_T001	CDS:Zm00001d025228_T001	0.125383		CDS:OS02T0623400-00	CDS:OS10T0478000-01	0.4747		maker-Contig30-augustus-gene-141.2-mRNA-1	maker-Contig10-augustus-gene-28.6-mRNA-1	0.914243		Ot_Chr3_17947	Ot_Chr5_03210	0.382902		Sobic.001G281900.1.v3.1	Sobic.004G271700.1.v3.1	1.19181		Et_10A_000458	Et_10B_003962	0.1504
CDS:Zm00001d003981_T001	CDS:Zm00001d025225_T001	0.249634		CDS:OS02T0624300-01	CDS:OS10T0478300-01	0.6679		maker-Contig30-augustus-gene-141.7-mRNA-1	maker-Contig10-augustus-gene-27.46-mRNA-1	0.909313		Ot_Chr3_17935	Ot_Chr5_n36365	0.597217		Sobic.001G282400.1.v3.1	Sobic.004G271800.1.v3.1	1.38291		Et_10A_000455	Et_10B_003960	0.0664
CDS:Zm00001d003984_T001	CDS:Zm00001d025222_T001	0.216		CDS:OS02T0628000-00	CDS:OS10T0479500-01	1.4428		augustus_masked-Contig30-processed-gene-142.27-mRNA-1	augustus_masked-Contig10-processed-gene-27.13-mRNA-1	0.793565		Ot_Chr3_n34193	Ot_Chr5_03221	0.459957		Sobic.001G283500.1.v3.1	Sobic.004G272800.4.v3.1	1.81718		Et_10A_000456	Et_10B_004470	0.29312
CDS:Zm00001d003993_T001	CDS:Zm00001d025218_T001	0.207566		CDS:OS02T0628200-01	CDS:OS10T0479700-01	1.1511		maker-Contig30-snap-gene-142.53-mRNA-1	maker-Contig10-snap-gene-27.34-mRNA-1	0.602374		Ot_Chr3_26343	Ot_Chr5_03655	0.544979		Sobic.001G284400.1.v3.1	Sobic.004G273100.1.v3.1	1.90625		Et_10A_000139	Et_10B_004471	-0.8
CDS:Zm00001d003996_T001	CDS:Zm00001d025208_T002	0.231737		CDS:OS02T0628600-01	CDS:OS10T0479900-01	1.176		maker-Contig30-snap-gene-144.10-mRNA-1	maker-Contig10-snap-gene-26.11-mRNA-1	0.738078		Ot_Chr3_26339	Ot_Chr5_03659	0.45383		Sobic.001G284600.1.v3.1	Sobic.004G273200.1.v3.1	0.656846		Et_10A_000457	Et_10B_003966	0.06408
CDS:Zm00001d004007_T001	CDS:Zm00001d025205_T001	0.205509		CDS:OS02T0629000-01	CDS:OS10T0481000-00	1.372		maker-Contig30-snap-gene-85.74-mRNA-1	maker-Contig10-snap-gene-153.23-mRNA-1	0.434583		Ot_Chr3_26333	Ot_Chr5_03665	0.417064		Sobic.001G199200.1.v3.1	Sobic.004G302700.1.v3.1	0.864		Et_10A_000462	Et_10B_004473	0.15168
CDS:Zm00001d002252_T001	CDS:Zm00001d026344_T001	0.299211		CDS:OS02T0658600-00	CDS:OS10T0556100-01	0.5724		maker-Contig30-snap-gene-85.83-mRNA-1	maker-Contig10-snap-gene-153.17-mRNA-1	0.991722		Ot_Chr3_n34462	Ot_Chr5_03666	0.974987		Sobic.001G199800.1.v3.1	Sobic.004G302800.1.v3.1	1.70115		Et_10A_000003	Et_10B_002462	0.11856
CDS:Zm00001d002253_T001	CDS:Zm00001d026343_T001	0.199646		CDS:OS02T0659100-01	CDS:OS10T0555300-01	1.1622		maker-Contig30-augustus-gene-85.58-mRNA-1	maker-Contig10-snap-gene-153.22-mRNA-1	0.791374		Ot_Chr3_26321	Ot_Chr5_03669	0.572783		Sobic.001G201100.1.v3.1	Sobic.004G303200.1.v3.1	1.51262		Et_10A_000461	Et_10B_003969	0.05416
CDS:Zm00001d002254_T001	CDS:Zm00001d026339_T001	0.166731		CDS:OS02T0661100-01	CDS:OS10T0553300-01	2.0683		maker-Contig30-snap-gene-85.87-mRNA-1	maker-Contig10-snap-gene-153.13-mRNA-1	0.78793		Ot_Chr3_26320	Ot_Chr5_03671	1.21772		Sobic.001G201300.1.v3.1	Sobic.004G303300.1.v3.1	-1.02857		Et_10A_000464	Et_10B_003967	0.1072
CDS:Zm00001d002256_T003	CDS:Zm00001d026337_T012	0.24624		CDS:OS02T0662000-01	CDS:OS10T0551700-01	0.4698		snap_masked-Contig30-processed-gene-86.12-mRNA-1	snap_masked-Contig10-processed-gene-152.36-mRNA-1	0.503217		Ot_Chr3_n34473	Ot_Chr5_n36197	0.82823		Sobic.001G201500.1.v3.1	Sobic.004G303700.1.v3.1	-1.02857		Et_10A_000459	Et_10B_003968	0.13328
CDS:Zm00001d002256_T007	CDS:Zm00001d026337_T014	0.18504		CDS:OS02T0663100-01	CDS:OS10T0551200-01	1.9963		maker-Contig30-snap-gene-86.0-mRNA-1	maker-Contig10-snap-gene-152.7-mRNA-1	0.600339		Ot_Chr3_25767	Ot_Chr5_03688	1.46551		Sobic.001G202400.1.v3.1	Sobic.004G304800.1.v3.1	1.36214		Et_10A_001904	Et_10B_004475	0.07272
CDS:Zm00001d002256_T017	CDS:Zm00001d026337_T006	0.184937		CDS:OS02T0652000-01	CDS:OS10T0563900-01	0.6128		snap_masked-Contig30-processed-gene-86.14-mRNA-1	maker-Contig10-augustus-gene-152.14-mRNA-1	0.710765		Ot_Chr3_25760	Ot_Chr5_03698	0.604187		Sobic.001G502500.2.v3.1	Sobic.004G348500.1.v3.1	1.17494		Et_10A_000140	Et_10B_003970	0.63648
CDS:Zm00001d003947_T040	CDS:Zm00001d025240_T013	0.194606		CDS:OS02T0654300-01	CDS:OS10T0562500-01	0.9257		augustus_masked-Contig30-processed-gene-234.23-mRNA-1	maker-Contig10-snap-gene-36.23-mRNA-1	0.696052		Ot_Chr3_25751	Ot_Chr5_03701	0.676111		Sobic.001G502600.2.v3.1	Sobic.004G348600.1.v3.1	1.4832		Et_10A_000467	Et_10B_003973	1.1984
CDS:Zm00001d003947_T034	CDS:Zm00001d025240_T010	0.246137		CDS:OS02T0656100-01	CDS:OS10T0562000-01	0.9785		maker-Contig30-snap-gene-234.43-mRNA-1	maker-Contig10-snap-gene-36.15-mRNA-1	0.871983		Ot_Chr3_25750	Ot_Chr5_n36201	0.862545		Sobic.001G503000.1.v3.1	Sobic.004G348800.1.v3.1	0.533623		Et_10A_001906	Et_10B_004476	0.27208
CDS:Zm00001d003948_T001	CDS:Zm00001d025238_T001	0.282754		CDS:OS02T0656600-00	CDS:OS10T0560700-00	1.2505		maker-Contig30-snap-gene-236.0-mRNA-1	maker-Contig10-augustus-gene-36.5-mRNA-1	0.26953		Ot_Chr3_25743	Ot_Chr5_28215	0.703455		Sobic.001G503300.1.v3.1	Sobic.004G349300.1.v3.1	-1.02857		Et_10A_000469	Et_10B_004479	0.11536
CDS:Zm00001d003950_T001	CDS:Zm00001d025237_T001	0.524983		CDS:OS02T0658000-01	CDS:OS10T0560000-01	-1		maker-Contig30-snap-gene-236.12-mRNA-1	maker-Contig10-augustus-gene-35.49-mRNA-1	0.901565		Ot_Chr3_n34396	Ot_Chr5_n36143	1.0237		Sobic.001G504000.10.v3.1	Sobic.004G350000.1.v3.1	2.25555		Et_10A_000470	Et_10B_003978	0.07416
CDS:Zm00001d003957_T002	CDS:Zm00001d025236_T001	0.299931		CDS:OS02T0531600-01	CDS:OS11T0152500-00	2.2187		snap_masked-Contig30-processed-gene-236.31-mRNA-1	snap_masked-Contig10-processed-gene-35.10-mRNA-1	0.832617		Ot_Chr3_12685	Ot_Chr5_03482	0.843702		Sobic.001G217000.1.v3.1	Sobic.004G221900.1.v3.1	0.826149		Et_10A_001909	Et_10B_004478	0.52672
CDS:Zm00001d003958_T002	CDS:Zm00001d025235_T002	0.148114		CDS:OS02T0533300-01	CDS:OS11T0153200-01	-1		maker-Contig30-snap-gene-237.37-mRNA-1	maker-Contig10-snap-gene-35.35-mRNA-1	-0.782609		Ot_Chr3_12680	Ot_Chr5_03483	1.08467		Sobic.001G217300.1.v3.1	Sobic.004G221400.1.v3.1	1.19078		Et_10A_000473	Et_10B_003977	0.11672
CDS:Zm00001d002444_T002	CDS:Zm00001d026235_T001	1.29189		CDS:OS02T0534000-00	CDS:OS11T0153500-01	0.7129		maker-Contig30-augustus-gene-182.10-mRNA-1	snap_masked-Contig10-processed-gene-124.1-mRNA-1	1.2215		Ot_Chr3_12678	Ot_Chr5_03485	0.433685		Sobic.001G217500.1.v3.1	Sobic.004G221300.1.v3.1	1.02291		Et_10A_001910	Et_10B_004482	0.06848
CDS:Zm00001d002449_T001	CDS:Zm00001d026231_T001	0.185657		CDS:OS02T0535901-00	CDS:OS11T0155100-01	0.6526		maker-Contig30-snap-gene-183.2-mRNA-1	maker-Contig10-snap-gene-123.4-mRNA-1	-0.782609		Ot_Chr3_12672	Ot_Chr5_03489	0.724519		Sobic.001G217700.1.v3.1	Sobic.004G221100.1.v3.1	2.4624		Et_10A_000480	Et_10B_003984	0.06352
CDS:Zm00001d002450_T001	CDS:Zm00001d026224_T001	3.40755		CDS:OS02T0537800-00	CDS:OS11T0156800-01	2.4085		snap_masked-Contig30-processed-gene-183.44-mRNA-1	maker-Contig10-augustus-gene-123.17-mRNA-1	0.879887		Ot_Chr3_12671	Ot_Chr5_03491	0.823251		Sobic.001G219200.1.v3.1	Sobic.004G219800.1.v3.1	0.541954		Et_10A_000479	Et_10B_003979	0.06744
CDS:Zm00001d002451_T001	CDS:Zm00001d026223_T001	0.15624		CDS:OS02T0538700-01	CDS:OS11T0157200-03	0.2524		augustus_masked-Contig30-processed-gene-183.31-mRNA-1	augustus_masked-Contig10-processed-gene-123.34-mRNA-1	0.728061		Ot_Chr3_12655	Ot_Chr5_03493	0.464936		Sobic.001G219400.1.v3.1	Sobic.004G219600.1.v3.1	0.449897		Et_10A_000481	Et_10B_002464	1.15248
CDS:Zm00001d002452_T001	CDS:Zm00001d026218_T001	0.323794		CDS:OS02T0539100-01	CDS:OS11T0158400-01	1.7953		maker-Contig30-snap-gene-183.6-mRNA-1	maker-Contig10-augustus-gene-123.20-mRNA-1	0.954704		Ot_Chr3_12651	Ot_Chr5_03496	0.641183		Sobic.001G220500.1.v3.1	Sobic.004G219000.1.v3.1	1.74847		Et_10A_000482	Et_10B_004481	0.27472
CDS:Zm00001d002456_T002	CDS:Zm00001d026212_T001	0.381291		CDS:OS02T0541700-01	CDS:OS11T0162200-01	-1		augustus_masked-Contig30-processed-gene-236.62-mRNA-1	maker-Contig129-snap-gene-0.16-mRNA-1	0.0361565		Ot_Chr3_12650	Ot_Chr5_03497	0.479719		Sobic.001G221400.1.v3.1	Sobic.004G218900.1.v3.1	0.681943		Et_10A_000488	Et_10B_003981	2.40432
CDS:Zm00001d002278_T001	CDS:Zm00001d026329_T001	0.272057		CDS:OS02T0542400-01	CDS:OS11T0163500-01	2.4847		maker-Contig30-augustus-gene-236.72-mRNA-1	maker-Contig129-augustus-gene-0.8-mRNA-1	0.036		Ot_Chr3_12645	Ot_Chr5_03509	0.705906		Sobic.001G222100.1.v3.1	Sobic.004G218500.10.v3.1	0.710537		Et_10A_001922	Et_10B_002698	0.22632
CDS:Zm00001d002279_T001	CDS:Zm00001d026326_T001	0.247166		CDS:OS02T0543000-03	CDS:OS11T0167800-01	0.5417		snap_masked-Contig30-processed-gene-237.21-mRNA-1	augustus_masked-Contig129-processed-gene-0.24-mRNA-1	0.110035		Ot_Chr3_12630	Ot_Chr5_03525	0.801421		Sobic.001G222700.1.v3.1	Sobic.004G218100.4.v3.1	0.954206		Et_10A_000489	Et_10B_003990	0.08368
CDS:Zm00001d002284_T003	CDS:Zm00001d026321_T001	0.416674		CDS:OS02T0546600-01	CDS:OS11T0168500-00	0.9112		snap_masked-Contig30-processed-gene-28.18-mRNA-1	snap_masked-Contig212-processed-gene-1.65-mRNA-1	0.079513		Ot_Chr3_17823	Ot_Chr5_03232	0.760519		Sobic.001G295000.1.v3.1	Sobic.004G298500.2.v3.1	0.410606		Et_10A_000491	Et_10B_003994	0.5436
CDS:Zm00001d002286_T001	CDS:Zm00001d026318_T001	0.269897		CDS:OS02T0550100-01	CDS:OS11T0169900-01	0.7737		maker-Contig30-snap-gene-28.2-mRNA-1	maker-Contig212-snap-gene-1.16-mRNA-1	0.120287		Ot_Chr3_17821	Ot_Chr5_n36373	0.451226		Sobic.001G295700.1.v3.1	Sobic.004G297600.1.v3.1	0.628869		Et_10A_000492	Et_10B_003995	0.10616
CDS:Zm00001d002288_T002	CDS:Zm00001d026317_T002	0.582274		CDS:OS02T0562400-01	CDS:OS11T0246900-01	3.5726		augustus_masked-Contig30-processed-gene-28.34-mRNA-1	maker-Contig212-snap-gene-1.15-mRNA-1	0.146035		Ot_Chr3_17814	Ot_Chr5_03246	0.594843		Sobic.001G296100.1.v3.1	Sobic.004G297200.2.v3.1	1.60766		Et_10A_000494	Et_10B_003996	1.09624
CDS:Zm00001d002292_T004	CDS:Zm00001d026311_T001	0.193063		CDS:OS02T0563000-00	CDS:OS11T0246200-00	0.7464		maker-Contig30-snap-gene-28.5-mRNA-1	maker-Contig212-augustus-gene-1.3-mRNA-1	0.039287		Ot_Chr3_17800	Ot_Chr5_n36379	1.28489		Sobic.001G296300.1.v3.1	Sobic.004G296900.1.v3.1	0.748903		Et_10A_000495	Et_10B_004000	0.06184
CDS:Zm00001d003911_T007	CDS:Zm00001d025268_T002	0.228034		CDS:OS02T0564000-01	CDS:OS11T0245100-01	1.7204		snap_masked-Contig30-processed-gene-28.16-mRNA-1	snap_masked-Contig212-processed-gene-1.77-mRNA-1	0.0287217		Ot_Chr3_n34736	Ot_Chr5_03267	0.61223		Sobic.001G297000.1.v3.1	Sobic.004G296100.1.v3.1	0.897737		Et_10A_000498	Et_10B_004006	0.03432
CDS:Zm00001d003913_T001	CDS:Zm00001d025265_T001	1.15776		CDS:OS02T0564100-01	CDS:OS11T0244800-01	1.6652		maker-Contig30-snap-gene-159.43-mRNA-1	maker-Contig239-augustus-gene-0.5-mRNA-1	-0.782609		Ot_Chr3_17792	Ot_Chr5_03268	1.06085		Sobic.001G298100.1.v3.1	Sobic.004G295700.1.v3.1	0.927874		Et_10A_000499	Et_10B_004008	0.13888
CDS:Zm00001d003923_T001	CDS:Zm00001d025258_T009	0.166011		CDS:OS02T0564300-01	CDS:OS11T0242300-00	1.4302		maker-Contig30-snap-gene-162.41-mRNA-1	maker-Contig239-snap-gene-0.90-mRNA-1	0.643304		Ot_Chr3_17791	Ot_Chr5_03271	0.987549		Sobic.001G298500.1.v3.1	Sobic.004G295200.1.v3.1	0.993291		Et_10A_001926	Et_10B_004488	0.15256
CDS:Zm00001d003928_T001	CDS:Zm00001d025252_T001	0.236674		CDS:OS02T0528100-01	CDS:OS12T0149000-01	0.4902		maker-Contig30-snap-gene-163.49-mRNA-1	maker-Contig239-augustus-gene-0.11-mRNA-1	0.493278		Ot_Chr3_17779	Ot_Chr5_03281	1.1016		Sobic.001G379100.1.v3.1	Sobic.005G009400.1.v3.1	1.11538		Et_10A_001927	Et_10B_002466	0.07528
CDS:Zm00001d003929_T001	CDS:Zm00001d025251_T001	0.19008		CDS:OS02T0529600-01	CDS:OS12T0149300-01	0.7117		maker-Contig30-snap-gene-163.52-mRNA-1	maker-Contig239-augustus-gene-0.13-mRNA-1	0.720626		Ot_Chr3_17772	Ot_Chr5_03299	0.512043		Sobic.001G379300.1.v3.1	Sobic.005G011200.1.v3.1	1.25187		Et_10A_000502	Et_10B_004012	0.09008
CDS:Zm00001d003930_T001	CDS:Zm00001d025247_T001	0.245211		CDS:OS02T0530500-01	CDS:OS12T0151600-00	0.4723		maker-Contig30-augustus-gene-163.41-mRNA-1	maker-Contig239-augustus-gene-0.14-mRNA-1	0.783939		Ot_Chr3_17771	Ot_Chr5_n36401	1.08666		Sobic.001G379600.1.v3.1	Sobic.005G012000.1.v3.1	-1.02857		Et_10A_000503	Et_10B_004490	0.15824
CDS:Zm00001d002119_T021	CDS:Zm00001d026426_T006	0.200777		CDS:OS02T0531600-01	CDS:OS12T0151900-01	2.5185		augustus_masked-Contig30-processed-gene-164.23-mRNA-1	maker-Contig239-augustus-gene-0.3-mRNA-1	0.871826		Ot_Chr3_17757	Ot_Chr5_14118	0.949021		Sobic.001G380200.1.v3.1	Sobic.005G012400.1.v3.1	2.74135		Et_10A_000504	Et_10B_004014	0.02952
CDS:Zm00001d002122_T007	CDS:Zm00001d026425_T003	0.174343		CDS:OS02T0532300-02	CDS:OS12T0152100-01	-1		augustus_masked-Contig30-processed-gene-164.24-mRNA-1	augustus_masked-Contig239-processed-gene-0.59-mRNA-1	0.369704		Ot_Chr3_n34738	Ot_Chr5_14115	-0.765957		Sobic.001G381200.1.v3.1	Sobic.005G013300.1.v3.1	1.2925		Et_10A_001928	Et_10B_004009	-0.8
CDS:Zm00001d002123_T001	CDS:Zm00001d026424_T001	0.160971		CDS:OS02T0533300-01	CDS:OS12T0153500-01	-1		maker-Contig30-snap-gene-164.2-mRNA-1	maker-Contig239-augustus-gene-0.4-mRNA-1	0.463539		Ot_Chr3_n34219	Ot_Chr5_n36409	1.35153		Sobic.001G381300.1.v3.1	Sobic.005G013600.2.v3.1	2.57102		Et_10A_000501	Et_10B_004010	0.07856
CDS:Zm00001d002124_T001	CDS:Zm00001d026422_T011	0.140914		CDS:OS02T0533700-01	CDS:OS12T0153900-00	0.8868		maker-Contig30-augustus-gene-245.9-mRNA-1	maker-Contig3-augustus-gene-447.38-mRNA-1	-0.782609		Ot_Chr3_19493	Ot_Chr5_03712	0.637047		Sobic.010G079100.1.v3.1	Sobic.002G222500.1.v3.1	1.29291		Et_10A_000506	Et_10B_004017	0.59632
CDS:Zm00001d002125_T002	CDS:Zm00001d026421_T002	0.171669		CDS:OS02T0534000-00	CDS:OS12T0155100-01	0.611		maker-Contig30-snap-gene-246.32-mRNA-1	augustus_masked-Contig3-processed-gene-448.9-mRNA-1	0.800765		Ot_Chr3_19508	Ot_Chr5_03721	0.86354		Sobic.010G079300.1.v3.1	Sobic.002G222700.1.v3.1	0.73656		Et_10A_000512	Et_10B_004021	0.03944
CDS:Zm00001d002089_T039	CDS:Zm00001d026439_T017	0.179177		CDS:OS02T0535901-00	CDS:OS12T0156500-00	0.7265		maker-Contig30-augustus-gene-247.8-mRNA-1	maker-Contig3-augustus-gene-448.65-mRNA-1	1.73074		Ot_Chr3_n33653	Ot_Chr5_03726	0.41423		Sobic.010G080200.1.v3.1	Sobic.002G223000.1.v3.1	1.28952		Et_10A_000510	Et_10B_004020	0.06224
CDS:Zm00001d002089_T080	CDS:Zm00001d026439_T001	0.171566		CDS:OS02T0536500-01	CDS:OS12T0157700-00	0.2545		maker-Contig30-snap-gene-247.59-mRNA-1	maker-Contig3-augustus-gene-449.52-mRNA-1	0.798965		Ot_Chr3_19512	Ot_Chr5_03727	0.645166		Sobic.010G080900.1.v3.1	Sobic.002G224100.1.v3.1	1.63419		Et_10A_000513	Et_10B_004022	0.024
CDS:Zm00001d002094_T001	CDS:Zm00001d026436_T001	0.213634		CDS:OS02T0537500-01	CDS:OS12T0158800-01	1.3172		maker-Contig30-snap-gene-248.51-mRNA-1	maker-Contig3-augustus-gene-449.57-mRNA-1	1.36346		Ot_Chr3_19516	Ot_Chr5_n36207	0.596757		Sobic.010G081800.1.v3.1	Sobic.002G225100.1.v3.1	1.07023		Et_10A_000145	Et_10B_004493	0.11816
CDS:Zm00001d002097_T001	CDS:Zm00001d026432_T001	0.593383		CDS:OS02T0538700-01	CDS:OS12T0158900-00	0.5336		maker-Contig304-augustus-gene-0.38-mRNA-1	maker-Contig1-snap-gene-280.2-mRNA-1	0.1746		Ot_Chr3_19517	Ot_Chr5_n36204	0.754391		Sobic.010G082000.1.v3.1	Sobic.002G225900.1.v3.1	0.681737		Et_10A_000522	Et_10B_004025	0.13064
CDS:Zm00001d002100_T001	CDS:Zm00001d026431_T001	0.33624		CDS:OS02T0540700-00	CDS:OS12T0161100-00	0.6267		maker-Contig304-snap-gene-0.34-mRNA-1	maker-Contig1-snap-gene-279.39-mRNA-1	0.170296		Ot_Chr3_19520	Ot_Chr5_03734	0.388187		Sobic.010G082600.1.v3.1	Sobic.002G226300.1.v3.1	0.497931		Et_10A_000525	Et_10B_004029	0.14576
CDS:Zm00001d002103_T002	CDS:Zm00001d026429_T001	0.261154		CDS:OS02T0542400-01	CDS:OS12T0163500-01	-1		maker-Contig304-augustus-gene-0.42-mRNA-1	maker-Contig1-augustus-gene-279.32-mRNA-1	0.173896		Ot_Chr3_19522	Ot_Chr5_03736	0.610621		Sobic.010G083500.1.v3.1	Sobic.002G227700.3.v3.1	0.872949		Et_10A_000526	Et_10B_004030	0.16488
CDS:Zm00001d001945_T010	CDS:Zm00001d026540_T001	0.313817		CDS:OS03T0327800-01	CDS:OS01T0816100-01	0.6683		maker-Contig304-snap-gene-0.36-mRNA-1	maker-Contig1-snap-gene-279.38-mRNA-1	-0.782609		Ot_Chr3_n33658	Ot_Chr5_03738	0.360919		Sobic.010G105350.1.v3.1	Sobic.002G195033.1.v3.1	0.242949		Et_10A_000523	Et_10B_004026	0.06512
CDS:Zm00001d001948_T001	CDS:Zm00001d026537_T001	0.261977		CDS:OS03T0329700-01	CDS:OS01T0816600-01	-1		augustus_masked-Contig304-processed-gene-0.61-mRNA-1	maker-Contig1-snap-gene-279.37-mRNA-1	0.235878		Ot_Chr3_19530	Ot_Chr5_03741	0.645396		Sobic.010G106601.1.v3.1	Sobic.002G196100.1.v3.1	0.770091		Et_10A_000527	Et_10B_004027	0.0424
CDS:Zm00001d001952_T001	CDS:Zm00001d026536_T002	0.255086		CDS:OS03T0330200-00	CDS:OS01T0817700-01	2.2542		augustus_masked-Contig304-processed-gene-0.61-mRNA-1	augustus_masked-Contig12-processed-gene-537.8-mRNA-1	0.0688696		Ot_Chr3_22902	Ot_Chr5_15425	0.495728		Sobic.010G107000.1.v3.1	Sobic.002G196600.1.v3.1	1.79157		Et_10A_000528	Et_10B_004028	0.07112
CDS:Zm00001d001953_T003	CDS:Zm00001d026535_T001	0.229783		CDS:OS03T0332900-01	CDS:OS01T0819100-01	2.8817		augustus_masked-Contig306-processed-gene-0.4-mRNA-1	snap_masked-Contig10-processed-gene-114.2-mRNA-1	0.132496		Ot_Chr3_n33913	Ot_Chr5_27053	0.917234		Sobic.010G107100.1.v3.1	Sobic.002G196900.1.v3.1	0.638434		Et_10A_000531	Et_10B_004042	0.05584
CDS:Zm00001d001959_T001	CDS:Zm00001d026531_T001	0.27936		CDS:OS03T0334200-01	CDS:OS01T0819700-01	1.7402		maker-Contig315-augustus-gene-0.13-mRNA-1	maker-Contig10-snap-gene-527.15-mRNA-1	0.0529043		Ot_Chr3_22926	Ot_Chr5_27347	0.981268		Sobic.010G108900.1.v3.1	Sobic.002G197100.1.v3.1	1.94904		Et_10A_000537	Et_10B_004496	1.54104
CDS:Zm00001d001961_T001	CDS:Zm00001d026530_T001	0.571269		CDS:OS03T0335200-01	CDS:OS01T0820700-00	1.1987		maker-Contig315-augustus-gene-0.15-mRNA-1	maker-Contig10-snap-gene-527.14-mRNA-1	0.0585391		Ot_Chr3_n33917	Ot_Chr5_15447	0.606179		Sobic.010G161000.1.v3.1	Sobic.003G024600.1.v3.1	0.777291		Et_10A_000540	Et_10B_004044	0.122
CDS:Zm00001d001982_T001	CDS:Zm00001d026510_T001	0.25272		CDS:OS03T0335500-01	CDS:OS01T0821900-01	2.3427		augustus_masked-Contig315-processed-gene-0.9-mRNA-1	augustus_masked-Contig10-processed-gene-527.40-mRNA-1	0.0553304		Ot_Chr3_n33921	Ot_Chr5_15452	0.809311		Sobic.010G161800.1.v3.1	Sobic.003G024700.1.v3.1	0.529303		Et_10A_000538	Et_10B_004045	1.4348
CDS:Zm00001d001988_T001	CDS:Zm00001d026506_T001	0.402171		CDS:OS03T0336400-01	CDS:OS01T0823100-01	0.4397		snap_masked-Contig320-processed-gene-0.63-mRNA-1	augustus_masked-Contig28-processed-gene-393.47-mRNA-1	0.3888		Ot_Chr3_22942	Ot_Chr5_n36016	0.5796		Sobic.010G163100.1.v3.1	Sobic.003G025200.2.v3.1	0.761349		Et_10A_000542	Et_10B_004049	0.09664
CDS:Zm00001d001989_T001	CDS:Zm00001d026500_T001	1.10067		CDS:OS03T0336900-00	CDS:OS01T0823500-01	0.839		snap_masked-Contig320-processed-gene-0.64-mRNA-1	snap_masked-Contig28-processed-gene-393.26-mRNA-1	0.351548		Ot_Chr3_22949	Ot_Chr5_15465	1.04132		Sobic.010G163800.1.v3.1	Sobic.003G025300.1.v3.1	3.24895		Et_10A_000543	Et_10B_004050	0.94896
CDS:Zm00001d001990_T001	CDS:Zm00001d026498_T001	0.160663		CDS:OS03T0318600-01	CDS:OS01T0808100-01	3.0309		maker-Contig320-snap-gene-0.43-mRNA-1	maker-Contig28-augustus-gene-393.7-mRNA-1	0.653557		Ot_Chr3_22953	Ot_Chr5_15469	0.913251		Sobic.010G163900.1.v3.1	Sobic.003G026300.1.v3.1	1.35535		Et_10A_000548	Et_10B_002730	0.52408
CDS:Zm00001d001994_T001	CDS:Zm00001d026495_T001	0.218983		CDS:OS03T0319300-01	CDS:OS01T0810300-01	0.3945		maker-Contig320-augustus-gene-0.4-mRNA-1	maker-Contig28-augustus-gene-393.6-mRNA-1	0.441783		Ot_Chr3_28299	Ot_Chr5_15470	0.651447		Sobic.010G164100.1.v3.1	Sobic.003G026400.1.v3.1	0.677314		Et_10A_000549	Et_10B_002731	0.03552
CDS:Zm00001d001997_T001	CDS:Zm00001d026492_T001	0.178046		CDS:OS03T0320400-01	CDS:OS01T0811300-01	2.1253		maker-Contig320-snap-gene-0.48-mRNA-1	maker-Contig28-augustus-gene-393.5-mRNA-1	1.30046		Ot_Chr3_22954	Ot_Chr5_15473	0.490289		Sobic.010G164200.1.v3.1	Sobic.003G026600.1.v3.1	-1.02857		Et_10A_000544	Et_10B_002733	0.07776
CDS:Zm00001d002954_T002	CDS:Zm00001d025905_T002	0.154183		CDS:OS03T0321300-01	CDS:OS01T0812200-01	-1		maker-Contig329-augustus-gene-0.25-mRNA-1	maker-Contig10-snap-gene-105.17-mRNA-1	0.433487		Ot_Chr3_n33929	Ot_Chr5_15475	-0.765957		Sobic.010G164500.1.v3.1	Sobic.003G027100.1.v3.1	0.676286		Et_10A_000545	Et_10B_002727	0.03232
CDS:Zm00001d002955_T001	CDS:Zm00001d025904_T001	0.229474		CDS:OS03T0322500-01	CDS:OS01T0813000-01	2.1124		snap_masked-Contig329-processed-gene-0.71-mRNA-1	snap_masked-Contig10-processed-gene-104.30-mRNA-1	0.0322435		Ot_Chr3_22956	Ot_Chr5_15478	1.34939		Sobic.010G164800.1.v3.1	Sobic.003G028000.1.v3.1	0.683177		Et_10A_000550	Et_10B_002732	0.29448
CDS:Zm00001d002956_T001	CDS:Zm00001d025903_T001	0.194297		CDS:OS03T0322700-00	CDS:OS01T0813100-00	1.283		maker-Contig33-augustus-gene-30.3-mRNA-1	snap_masked-Contig175-processed-gene-3.26-mRNA-1	0.0517304		Ot_Chr3_19582	Ot_Chr5_04063	0.782349		Sobic.010G165000.1.v3.1	Sobic.003G028500.1.v3.1	0.775543		Et_10A_000551	Et_10B_002734	0.10744
CDS:Zm00001d002959_T001	CDS:Zm00001d025900_T001	0.0958629		CDS:OS03T0323500-01	CDS:OS01T0813900-01	1.696		maker-Contig33-snap-gene-31.6-mRNA-1	maker-Contig175-snap-gene-3.61-mRNA-1	0.0351391		Ot_Chr3_19585	Ot_Chr5_04068	0.826238		Sobic.010G182966.1.v3.1	Sobic.003G048200.1.v3.1	0.618789		Et_10A_000552	Et_10B_002736	0.05368
CDS:Zm00001d002962_T001	CDS:Zm00001d025894_T001	0.222789		CDS:OS03T0271600-01	CDS:OS01T0972000-01	1.3295		maker-Contig331-snap-gene-0.17-mRNA-1	maker-Contig10-snap-gene-511.49-mRNA-1	0.0522		Ot_Chr3_23985	Ot_Chr5_n36278	1.02401		Sobic.010G183500.1.v3.1	Sobic.003G049300.1.v3.1	1.7137		Et_10A_000556	Et_10B_002738	0.08464
CDS:Zm00001d002405_T001	CDS:Zm00001d026252_T001	0.198103		CDS:OS03T0272900-02	CDS:OS01T0972300-01	0.4783		maker-Contig332-snap-gene-0.28-mRNA-1	maker-Contig10-snap-gene-444.7-mRNA-1	0.0167478		Ot_Chr3_23970	Ot_Chr5_04070	0.646391		Sobic.010G183600.2.v3.1	Sobic.003G049400.1.v3.1	1.05603		Et_10A_000560	Et_10B_002747	0.90392
CDS:Zm00001d002409_T002	CDS:Zm00001d026251_T001	1.12299		CDS:OS03T0273800-01	CDS:OS01T0973000-01	-1		maker-Contig334-snap-gene-0.3-mRNA-1	maker-Contig28-snap-gene-338.24-mRNA-1	0.785739		Ot_Chr3_23950	Ot_Chr5_04072	0.869974		Sobic.010G183700.1.v3.1	Sobic.003G049600.2.v3.1	-1.02857		Et_10A_000849	Et_10B_003018	0.53416
CDS:Zm00001d002413_T001	CDS:Zm00001d026249_T003	0.207771		CDS:OS03T0274800-01	CDS:OS01T0973500-01	1.0158		maker-Contig334-augustus-gene-0.39-mRNA-1	maker-Contig28-augustus-gene-339.9-mRNA-1	3.7037		Ot_Chr3_23926	Ot_Chr5_04073	2.60671		Sobic.010G184000.1.v3.1	Sobic.003G049800.1.v3.1	1.73664		Et_10A_000851	Et_10B_002549	0.12256
CDS:Zm00001d002416_T002	CDS:Zm00001d026248_T001	0.28296		CDS:OS03T0275300-01	CDS:OS01T0974400-01	0.5057		maker-Contig334-augustus-gene-1.50-mRNA-1	augustus_masked-Contig28-processed-gene-339.41-mRNA-1	0.521922		Ot_Chr3_23912	Ot_Chr5_04074	1.16548		Sobic.010G185600.1.v3.1	Sobic.003G050400.1.v3.1	1.79208		Et_10A_000853	Et_10B_004142	0.09128
CDS:Zm00001d002418_T001	CDS:Zm00001d026246_T001	0.206537		CDS:OS03T0279000-00	CDS:OS01T0839500-00	0.3867		maker-Contig334-augustus-gene-1.62-mRNA-1	maker-Contig28-augustus-gene-340.55-mRNA-1	0.776661		Ot_Chr3_23888	Ot_Chr5_04076	0.507217		Sobic.010G186000.1.v3.1	Sobic.003G050600.2.v3.1	1.84927		Et_10A_000854	Et_10B_003026	1.10152
CDS:Zm00001d001929_T003	CDS:Zm00001d026547_T001	0.245931		CDS:OS03T0279700-01	CDS:OS01T0838600-00	0.5781		maker-Contig334-augustus-gene-1.64-mRNA-1	maker-Contig28-augustus-gene-340.56-mRNA-1	0.531548		Ot_Chr3_10078	Ot_Chr5_n36505	1.45478		Sobic.010G086800.2.v3.1	Sobic.004G228500.1.v3.1	0.709714		Et_10A_000039	Et_10B_002377	0.06296
CDS:Zm00001d001932_T001	CDS:Zm00001d026543_T007	0.238011		CDS:OS03T0280400-01	CDS:OS01T0837600-01	0.7244		maker-Contig334-augustus-gene-1.51-mRNA-1	maker-Contig28-augustus-gene-340.47-mRNA-1	0.767113		Ot_Chr3_10073	Ot_Chr5_n35879	0.484238		Sobic.010G087300.1.v3.1	Sobic.004G228800.1.v3.1	0.943714		Et_10A_000852	Et_10B_003022	0.108
CDS:Zm00001d001933_T001	CDS:Zm00001d026543_T001	0.253234		CDS:OS03T0280800-01	CDS:OS01T0837300-03	1.452		augustus_masked-Contig335-processed-gene-1.38-mRNA-1	snap_masked-Contig321-processed-gene-0.32-mRNA-1	0.0295043		Ot_Chr3_10064	Ot_Chr5_15271	0.800349		Sobic.010G087800.1.v3.1	Sobic.004G228900.1.v3.1	0.790354		Et_10A_000862	Et_10B_004143	1.00872
CDS:Zm00001d001936_T001	CDS:Zm00001d026542_T001	0.304869		CDS:OS03T0281000-01	CDS:OS01T0837100-00	2.0765		augustus_masked-Contig335-processed-gene-1.47-mRNA-1	snap_masked-Contig321-processed-gene-0.16-mRNA-1	0.0484435		Ot_Chr3_10051	Ot_Chr5_15260	0.442647		Sobic.010G088000.1.v3.1	Sobic.004G229000.1.v3.1	0.958834		Et_10A_000860	Et_10B_003028	0.1944
CDS:Zm00001d001937_T002	CDS:Zm00001d026541_T001	0.187097		CDS:OS03T0281201-01	CDS:OS01T0836900-01	1.7218		augustus_masked-Contig336-processed-gene-0.9-mRNA-1	augustus_masked-Contig28-processed-gene-337.61-mRNA-1	0.0276261		Ot_Chr3_10037	Ot_Chr5_n36265	0.891268		Sobic.010G088500.1.v3.1	Sobic.004G229300.1.v3.1	0.647589		Et_10A_002009	Et_10B_003029	0.07992
CDS:Zm00001d001837_T001	CDS:Zm00001d026613_T001	0.252206		CDS:OS03T0281900-01	CDS:OS01T0836600-01	0.4956		maker-Contig336-snap-gene-0.1-mRNA-1	snap_masked-Contig28-processed-gene-337.41-mRNA-1	0.0174522		Ot_Chr3_n33844	Ot_Chr5_02986	1.16471		Sobic.010G088800.2.v3.1	Sobic.004G230200.1.v3.1	0.717634		Et_10A_002010	Et_10B_002550	0.10288
CDS:Zm00001d001839_T001	CDS:Zm00001d026611_T001	0.370903		CDS:OS03T0283800-01	CDS:OS01T0835000-01	-1		maker-Contig345-augustus-gene-0.21-mRNA-1	maker-Contig3-augustus-gene-186.38-mRNA-1	0.0292696		Ot_Chr3_22321	Ot_Chr5_02993	0.984179		Sobic.010G088950.1.v3.1	Sobic.004G230900.2.v3.1	0.945257		Et_10A_000861	Et_10B_003030	0.07528
CDS:Zm00001d001841_T001	CDS:Zm00001d026609_T001	0.341589		CDS:OS03T0268400-01	CDS:OS01T0847200-01	-1		maker-Contig35-augustus-gene-0.8-mRNA-1	maker-Contig30-augustus-gene-220.48-mRNA-1	0.0684783		Ot_Chr3_n33852	Ot_Chr5_n36304	0.669523		Sobic.010G089400.1.v3.1	Sobic.004G232000.1.v3.1	0.867909		Et_10A_002012	Et_10B_003031	1.12336
CDS:Zm00001d001843_T001	CDS:Zm00001d026608_T001	0.220011		CDS:OS03T0268600-01	CDS:OS01T0846300-01	0.8913		maker-Contig35-snap-gene-0.77-mRNA-1	maker-Contig30-snap-gene-220.2-mRNA-1	0.00289565		Ot_Chr3_22311	Ot_Chr5_02998	0.638885		Sobic.010G089500.1.v3.1	Sobic.004G232300.1.v3.1	0.682869		Et_10A_000220	Et_10B_002554	-0.8
CDS:Zm00001d001846_T001	CDS:Zm00001d026607_T001	0.176811		CDS:OS03T0270600-00	CDS:OS01T0845000-01	1.6289		maker-Contig354-augustus-gene-0.15-mRNA-1	maker-Contig10-snap-gene-378.28-mRNA-1	0.405078		Ot_Chr3_22307	Ot_Chr5_03006	0.525906		Sobic.010G089600.1.v3.1	Sobic.004G232900.1.v3.1	0.581657		Et_10A_000866	Et_10B_003034	0.17984
CDS:Zm00001d003114_T013	CDS:Zm00001d025798_T001	0.604594		CDS:OS03T0271900-01	CDS:OS01T0844500-00	0.5771		maker-Contig354-snap-gene-0.11-mRNA-1	maker-Contig10-snap-gene-379.59-mRNA-1	0.118565		Ot_Chr3_22298	Ot_Chr5_05324	0.515566		Sobic.010G089700.1.v3.1	Sobic.004G233200.1.v3.1	0.461314		Et_10A_000221	Et_10B_004144	0.08704
CDS:Zm00001d003116_T001	CDS:Zm00001d025797_T001	0.513463		CDS:OS03T0272900-02	CDS:OS01T0844200-01	0.5016		maker-Contig360-augustus-gene-6.24-mRNA-1	maker-Contig200-augustus-gene-0.39-mRNA-1	0.0531391		Ot_Chr3_n33857	Ot_Chr5_n35948	0.460877		Sobic.010G089900.1.v3.1	Sobic.004G234000.1.v3.1	0.751783		Et_10A_000867	Et_10B_003035	0.10432
CDS:Zm00001d003119_T001	CDS:Zm00001d025795_T010	0.282343		CDS:OS03T0273200-01	CDS:OS01T0842400-01	0.5181		augustus_masked-Contig360-processed-gene-6.50-mRNA-1	augustus_masked-Contig200-processed-gene-0.8-mRNA-1	0.11833		Ot_Chr3_18816	Ot_Chr5_05322	0.749719		Sobic.010G090100.1.v3.1	Sobic.004G234100.1.v3.1	0.983623		Et_10A_000222	Et_10B_002553	0.0452
CDS:Zm00001d003123_T001	CDS:Zm00001d025789_T014	0.149143		CDS:OS03T0295800-01	CDS:OS01T0828200-00	1.4358		augustus_masked-Contig365-processed-gene-1.59-mRNA-1	snap_masked-Contig1055-processed-gene-1.104-mRNA-1	0.0397565		Ot_Chr3_n33858	Ot_Chr5_n35951	0.588179		Sobic.010G090301.1.v3.1	Sobic.004G234300.1.v3.1	0.94104		Et_10A_000868	Et_10B_004146	2.32568
CDS:Zm00001d003124_T001	CDS:Zm00001d025786_T001	0.290057		CDS:OS03T0297600-01	CDS:OS01T0827800-00	0.6829		maker-Contig370-augustus-gene-0.31-mRNA-1	maker-Contig10-snap-gene-454.42-mRNA-1	0.0553304		Ot_Chr3_22288	Ot_Chr5_05314	1.18578		Sobic.010G090900.1.v3.1	Sobic.004G234900.1.v3.1	0.732549		Et_10A_000873	Et_10B_004148	-0.8
CDS:Zm00001d002530_T001	CDS:Zm00001d026026_T001	0.201703		CDS:OS03T0297900-00	CDS:OS01T0827300-01	0.9585		maker-Contig370-augustus-gene-0.29-mRNA-1	maker-Contig10-snap-gene-454.48-mRNA-1	0.0361565		Ot_Chr3_n34486	Ot_Chr5_04012	0.758987		Sobic.010G091200.3.v3.1	Sobic.004G235700.1.v3.1	1.00378		Et_10A_000040	Et_10B_002556	1.30848
CDS:Zm00001d002535_T001	CDS:Zm00001d026021_T001	0.17352		CDS:OS03T0298100-00	CDS:OS01T0826800-01	0.5363		maker-Contig375-augustus-gene-1.26-mRNA-1	maker-Contig10-snap-gene-434.14-mRNA-1	0.0981391		Ot_Chr3_n34493	Ot_Chr5_04011	0.958213		Sobic.010G091400.1.v3.1	Sobic.004G236400.1.v3.1	0.754869		Et_10A_000874	Et_10B_003040	0.1336
CDS:Zm00001d002537_T001	CDS:Zm00001d026020_T001	0.241611		CDS:OS03T0299800-01	CDS:OS01T0825900-01	0.9426		maker-Contig375-augustus-gene-1.22-mRNA-1	maker-Contig10-augustus-gene-434.2-mRNA-1	0.0748957		Ot_Chr3_11543	Ot_Chr5_03976	0.558153		Sobic.010G091600.1.v3.1	Sobic.004G236500.1.v3.1	0.624651		Et_10A_000879	Et_10B_003043	0.12008
CDS:Zm00001d002540_T001	CDS:Zm00001d026018_T001	0.184526		CDS:OS03T0302500-01	CDS:OS01T0306200-01	0.6612		maker-Contig38-augustus-gene-447.2-mRNA-1	maker-Contig10-snap-gene-62.2-mRNA-1	0.703565		Ot_Chr3_11548	Ot_Chr5_03973	0.468996		Sobic.010G091700.1.v3.1	Sobic.004G237000.1.v3.1	0.370697		Et_10A_000880	Et_10B_004149	0.21488
CDS:Zm00001d002543_T001	CDS:Zm00001d026015_T001	0.307131		CDS:OS03T0304800-01	CDS:OS01T0305200-01	1.3016		maker-Contig38-snap-gene-448.78-mRNA-1	maker-Contig10-augustus-gene-63.14-mRNA-1	0.355774		Ot_Chr3_11553	Ot_Chr5_03969	1.06215		Sobic.010G091900.1.v3.1	Sobic.004G237200.1.v3.1	1.11939		Et_10A_000882	Et_10B_003046	0.05888
CDS:Zm00001d002323_T008	CDS:Zm00001d026296_T015	0.232354		CDS:OS03T0305400-01	CDS:OS01T0303800-01	0.7172		maker-Contig38-snap-gene-449.6-mRNA-1	maker-Contig10-snap-gene-63.7-mRNA-1	0.685487		Ot_Chr3_n34516	Ot_Chr5_n36247	0.439506		Sobic.010G092100.1.v3.1	Sobic.004G237300.1.v3.1	0.73872		Et_10A_000887	Et_10B_003062	0.16592
CDS:Zm00001d002323_T003	CDS:Zm00001d026296_T001	0.235131		CDS:OS03T0305600-01	CDS:OS01T0303300-01	0.5097		maker-Contig38-snap-gene-449.7-mRNA-1	augustus_masked-Contig10-processed-gene-63.50-mRNA-1	0.704504		Ot_Chr3_11557	Ot_Chr5_03966	0.975447		Sobic.010G092200.1.v3.1	Sobic.004G237600.1.v3.1	1.24683		Et_10A_000892	Et_10B_003066	0.10144
CDS:Zm00001d002325_T002	CDS:Zm00001d026295_T001	0.211886		CDS:OS03T0306800-01	CDS:OS01T0303000-02	0.3863		maker-Contig38-snap-gene-449.2-mRNA-1	maker-Contig10-snap-gene-63.2-mRNA-1	0.416583		Ot_Chr3_11561	Ot_Chr5_03962	0.537472		Sobic.010G092300.1.v3.1	Sobic.004G237700.1.v3.1	1.25321		Et_10A_000893	Et_10B_003067	0.11128
CDS:Zm00001d002326_T001	CDS:Zm00001d026293_T001	0.306514		CDS:OS03T0113000-01	CDS:OS10T0516200-00	0.438		maker-Contig38-augustus-gene-449.39-mRNA-1	maker-Contig10-augustus-gene-63.13-mRNA-1	0.671948		Ot_Chr3_11563	Ot_Chr5_03961	0.46057		Sobic.010G092400.1.v3.1	Sobic.004G237800.1.v3.1	0.774206		Et_10A_000894	Et_10B_004154	0.06984
CDS:Zm00001d002330_T001	CDS:Zm00001d026291_T002	0.29016		CDS:OS03T0113500-01	CDS:OS10T0516500-01	2.4317		maker-Contig38-augustus-gene-450.51-mRNA-1	maker-Contig10-snap-gene-64.50-mRNA-1	0.301461		Ot_Chr3_11568	Ot_Chr5_n36242	0.883609		Sobic.010G092600.1.v3.1	Sobic.004G238100.1.v3.1	0.37224		Et_10A_000890	Et_10B_003069	0.0696
CDS:Zm00001d003797_T001	CDS:Zm00001d025352_T001	0.271029		CDS:OS03T0113800-01	CDS:OS10T0518300-01	0.8614		maker-Contig38-snap-gene-450.6-mRNA-1	maker-Contig10-augustus-gene-65.17-mRNA-1	0.869478		Ot_Chr3_n34525	Ot_Chr5_n36243	0.7344		Sobic.010G092801.1.v3.1	Sobic.004G238400.1.v3.1	1.98463		Et_10A_000227	Et_10B_002565	0.04128
CDS:Zm00001d003799_T001	CDS:Zm00001d025347_T001	0.163234		CDS:OS03T0114300-01	CDS:OS10T0518800-01	0.8245		maker-Contig38-snap-gene-452.18-mRNA-1	maker-Contig10-snap-gene-65.8-mRNA-1	1.81878		Ot_Chr3_11572	Ot_Chr5_03951	0.837191		Sobic.010G093400.1.v3.1	Sobic.004G238600.1.v3.1	0.715166		Et_10A_002018	Et_10B_004155	0.30776
CDS:Zm00001d003804_T001	CDS:Zm00001d025346_T001	0.197074		CDS:OS03T0114400-01	CDS:OS10T0519300-00	0.4994		maker-Contig38-snap-gene-452.29-mRNA-1	maker-Contig10-snap-gene-65.11-mRNA-1	-0.782609		Ot_Chr3_n34527	Ot_Chr5_03946	0.908272		Sobic.010G093500.2.v3.1	Sobic.004G238700.1.v3.1	3.36898		Et_10A_002016	Et_10B_003079	0.13072
CDS:Zm00001d003806_T001	CDS:Zm00001d025345_T001	0.274423		CDS:OS03T0114800-01	CDS:OS10T0519600-01	0.5528		maker-Contig38-snap-gene-452.30-mRNA-1	maker-Contig10-augustus-gene-65.26-mRNA-1	0.572322		Ot_Chr3_n34529	Ot_Chr5_n36241	0.664698		Sobic.010G094600.1.v3.1	Sobic.004G239500.1.v3.1	0.893829		Et_10A_000231	Et_10B_002568	0.08176
CDS:Zm00001d003810_T001	CDS:Zm00001d025340_T005	2.58449		CDS:OS03T0116000-00	CDS:OS10T0521300-01	0.8504		maker-Contig38-snap-gene-454.32-mRNA-1	maker-Contig10-snap-gene-65.7-mRNA-1	0.307096		Ot_Chr3_11592	Ot_Chr5_03945	0.647617		Sobic.010G094800.1.v3.1	Sobic.004G240700.1.v3.1	1.19654		Et_10A_000897	Et_10B_003080	0.32832
CDS:Zm00001d002475_T001	CDS:Zm00001d026206_T001	0.207669		CDS:OS03T0116300-01	CDS:OS10T0521500-01	0.8181		maker-Contig38-augustus-gene-455.43-mRNA-1	maker-Contig10-augustus-gene-66.13-mRNA-1	0.985461		Ot_Chr3_11594	Ot_Chr5_03943	0.543294		Sobic.010G094900.1.v3.1	Sobic.004G240800.1.v3.1	0.958423		Et_10A_000044	Et_10B_002383	0.13976
CDS:Zm00001d002476_T001	CDS:Zm00001d026204_T001	0.196046		CDS:OS03T0116400-01	CDS:OS10T0521900-01	0.6431		augustus_masked-Contig38-processed-gene-455.11-mRNA-1	maker-Contig10-snap-gene-66.4-mRNA-1	0.717183		Ot_Chr3_11597	Ot_Chr5_03940	1.23036		Sobic.010G095100.1.v3.1	Sobic.004G240900.1.v3.1	0.404846		Et_10A_000232	Et_10B_002569	0.078
CDS:Zm00001d002477_T001	CDS:Zm00001d026202_T001	0.487337		CDS:OS03T0116700-01	CDS:OS10T0522400-01	0.7871		maker-Contig38-snap-gene-455.8-mRNA-1	maker-Contig10-snap-gene-67.25-mRNA-1	0.362583		Ot_Chr3_n34530	Ot_Chr5_n36244	0.648843		Sobic.010G095500.1.v3.1	Sobic.004G241100.1.v3.1	0.512126		Et_10A_002017	Et_10B_002570	0.13936
CDS:Zm00001d002479_T001	CDS:Zm00001d026200_T001	0.693977		CDS:OS03T0116900-01	CDS:OS10T0522601-01	0.4009		maker-Contig38-snap-gene-456.53-mRNA-1	maker-Contig10-snap-gene-67.23-mRNA-1	0.673435		Ot_Chr3_11600	Ot_Chr5_03937	0.341847		Sobic.010G095600.2.v3.1	Sobic.004G241200.1.v3.1	1.27029		Et_10A_000902	Et_10B_003081	0.44432
CDS:Zm00001d002483_T001	CDS:Zm00001d026195_T001	0.165497		CDS:OS03T0117900-01	CDS:OS10T0523900-00	0.6338		maker-Contig38-augustus-gene-461.46-mRNA-1	snap_masked-Contig10-processed-gene-72.29-mRNA-1	0.406487		Ot_Chr3_11610	Ot_Chr5_03933	1.23909		Sobic.010G095700.1.v3.1	Sobic.004G241400.1.v3.1	0.888171		Et_10A_002024	Et_10B_003083	0.30024
CDS:Zm00001d007554_T001	CDS:Zm00001d007530_T001	0.0553371		CDS:OS03T0118100-01	CDS:OS10T0524000-01	0.7613		augustus_masked-Contig38-processed-gene-462.38-mRNA-1	maker-Contig10-augustus-gene-72.6-mRNA-1	0.795757		Ot_Chr3_n34788	Ot_Chr5_03931	0.851591		Sobic.010G095800.1.v3.1	Sobic.004G241500.1.v3.1	0.635349		Et_10A_000912	Et_10B_003088	1.39056
CDS:Zm00001d007559_T001	CDS:Zm00001d007531_T001	0.02016		CDS:OS03T0118700-00	CDS:OS10T0524500-01	0.8096		maker-Contig38-snap-gene-462.6-mRNA-1	maker-Contig10-snap-gene-72.13-mRNA-1	0.371191		Ot_Chr3_n34536	Ot_Chr5_03923	0.380757		Sobic.010G096000.1.v3.1	Sobic.004G241900.1.v3.1	0.90288		Et_10A_000918	Et_10B_003085	-0.8
CDS:Zm00001d007561_T001	CDS:Zm00001d007550_T001	0.00946286		CDS:OS03T0119100-01	CDS:OS10T0524400-01	1.0995		maker-Contig38-snap-gene-462.7-mRNA-1	snap_masked-Contig10-processed-gene-72.43-mRNA-1	-0.782609		Ot_Chr3_11616	Ot_Chr5_n36237	1.07831		Sobic.010G096100.1.v3.1	Sobic.004G242000.1.v3.1	0.815143		Et_10A_000924	Et_10B_003093	0.50016
CDS:Zm00001d007562_T001	CDS:Zm00001d007551_T001	6.1415		CDS:OS03T0119300-01	CDS:OS10T0524600-01	0.4311		maker-Contig38-augustus-gene-462.56-mRNA-1	maker-Contig10-snap-gene-72.19-mRNA-1	0.826357		Ot_Chr3_11619	Ot_Chr5_03920	0.776221		Sobic.010G097200.1.v3.1	Sobic.004G242300.1.v3.1	0.532491		Et_10A_000920	Et_10B_003094	0.06448
CDS:Zm00001d007567_T001	CDS:Zm00001d007553_T001	0.0199543		CDS:OS03T0131300-01	CDS:OS10T0542200-01	0.7905		maker-Contig38-augustus-gene-463.44-mRNA-1	maker-Contig10-snap-gene-72.20-mRNA-1	0.474183		Ot_Chr3_11621	Ot_Chr5_03916	0.819038		Sobic.010G098600.1.v3.1	Sobic.004G242700.1.v3.1	0.970971		Et_10A_000923	Et_10B_003090	0.05944
CDS:Zm00001d041439_T001	CDS:Zm00001d030999_T001	0.57312		CDS:OS03T0132200-01	CDS:OS10T0542400-01	0.4629		maker-Contig38-snap-gene-463.37-mRNA-1	maker-Contig10-augustus-gene-73.22-mRNA-1	0.67907		Ot_Chr3_11624	Ot_Chr5_03911	1.09333		Sobic.010G100700.1.v3.1	Sobic.004G243800.1.v3.1	0.914503		Et_10A_000921	Et_10B_003095	0.07688
CDS:Zm00001d041443_T003	CDS:Zm00001d031005_T005	0.1764		CDS:OS03T0132550-00	CDS:OS10T0542700-00	1.3078		snap_masked-Contig38-processed-gene-463.30-mRNA-1	maker-Contig10-snap-gene-73.3-mRNA-1	0.642913		Ot_Chr3_11625	Ot_Chr5_03909	1.39849		Sobic.010G101100.1.v3.1	Sobic.004G243900.1.v3.1	1.04781		Et_10A_000922	Et_10B_003096	0.06624
CDS:Zm00001d041443_T015	CDS:Zm00001d031005_T015	0.184629		CDS:OS03T0132800-01	CDS:OS10T0542800-01	1.4896		maker-Contig38-snap-gene-421.34-mRNA-1	snap_masked-Contig10-processed-gene-53.37-mRNA-1	1.03625		Ot_Chr3_11628	Ot_Chr5_n36600	0.605106		Sobic.010G101300.1.v3.1	Sobic.004G244000.1.v3.1	0.873771		Et_10A_000925	Et_10B_003091	0.06672
CDS:Zm00001d041443_T016	CDS:Zm00001d031005_T018	0.185451		CDS:OS03T0132900-01	CDS:OS10T0543400-00	0.9563		maker-Contig38-snap-gene-422.32-mRNA-1	maker-Contig10-augustus-gene-53.68-mRNA-1	0.989296		Ot_Chr3_11631	Ot_Chr5_03905	0.622034		Sobic.010G101400.1.v3.1	Sobic.004G244100.1.v3.1	0.512023		Et_10A_000927	Et_10B_003097	0.10712
CDS:Zm00001d041443_T029	CDS:Zm00001d031005_T023	0.186069		CDS:OS03T0134900-01	CDS:OS10T0543800-00	0.4864		maker-Contig38-snap-gene-422.43-mRNA-1	maker-Contig10-snap-gene-53.62-mRNA-1	0.888652		Ot_Chr3_11639	Ot_Chr5_03898	1.04071		Sobic.010G101800.1.v3.1	Sobic.004G244500.1.v3.1	0.913886		Et_10A_000931	Et_10B_002384	0.09672
CDS:Zm00001d041443_T002	CDS:Zm00001d031005_T006	0.177429		CDS:OS03T0135700-01	CDS:OS10T0544200-01	0.6729		maker-Contig38-snap-gene-423.6-mRNA-1	maker-Contig10-snap-gene-53.53-mRNA-1	0.340591		Ot_Chr3_11643	Ot_Chr5_03897	0.859174		Sobic.010G101900.2.v3.1	Sobic.004G244600.1.v3.1	0.34992		Et_10A_000932	Et_10B_003101	0.11416
CDS:Zm00001d041443_T014	CDS:Zm00001d031005_T013	0.175063		CDS:OS03T0137200-01	CDS:OS10T0544900-01	0.8753		maker-Contig38-snap-gene-427.4-mRNA-1	snap_masked-Contig10-processed-gene-54.34-mRNA-1	-0.782609		Ot_Chr3_11647	Ot_Chr5_03894	0.850366		Sobic.010G102000.1.v3.1	Sobic.004G245100.1.v3.1	0.558103		Et_10A_000933	Et_10B_003102	0.14616
CDS:Zm00001d041444_T001	CDS:Zm00001d031008_T001	0.336137		CDS:OS03T0245800-02	CDS:OS10T0159700-01	0.9229		maker-Contig38-snap-gene-427.1-mRNA-1	maker-Contig10-augustus-gene-54.43-mRNA-1	0.698948		Ot_Chr3_11649	Ot_Chr5_03892	0.440809		Sobic.010G103300.2.v3.1	Sobic.004G246300.1.v3.1	0.89496		Et_10A_000930	Et_10B_003105	0.34392
CDS:Zm00001d041445_T001	CDS:Zm00001d031009_T001	0.157166		CDS:OS03T0246100-01	CDS:OS10T0160100-01	0.4774		maker-Contig38-augustus-gene-427.37-mRNA-1	maker-Contig10-augustus-gene-54.44-mRNA-1	0.542661		Ot_Chr3_11651	Ot_Chr5_03890	0.674043		Sobic.010G103500.1.v3.1	Sobic.004G246500.1.v3.1	0.903806		Et_10A_000935	Et_10B_003110	0.09488
CDS:Zm00001d041445_T012	CDS:Zm00001d031009_T010	0.164674		CDS:OS03T0246500-01	CDS:OS10T0162400-01	0.8073		maker-Contig38-snap-gene-428.32-mRNA-1	maker-Contig10-augustus-gene-54.54-mRNA-1	1.43984		Ot_Chr3_11658	Ot_Chr5_03888	0.371872		Sobic.010G103600.1.v3.1	Sobic.004G246600.2.v3.1	0.866777		Et_10A_000235	Et_10B_002385	1.80016
CDS:Zm00001d041450_T002	CDS:Zm00001d031014_T001	1.92785		CDS:OS03T0246900-00	CDS:OS10T0162600-00	0.4876		maker-Contig38-snap-gene-458.62-mRNA-1	maker-Contig10-snap-gene-68.82-mRNA-1	0.547983		Ot_Chr3_11661	Ot_Chr5_03884	0.916468		Sobic.010G104400.1.v3.1	Sobic.004G247300.3.v3.1	0.441771		Et_10A_000936	Et_10B_003106	0.832
CDS:Zm00001d041455_T001	CDS:Zm00001d031019_T003	0.31968		CDS:OS03T0248000-02	CDS:OS10T0163100-01	1.1259		maker-Contig38-snap-gene-458.57-mRNA-1	snap_masked-Contig10-processed-gene-68.50-mRNA-1	0.639157		Ot_Chr3_11663	Ot_Chr5_03881	0.637123		Sobic.010G104900.3.v3.1	Sobic.004G247400.1.v3.1	1.06869		Et_10A_000939	Et_10B_003108	0.11672
CDS:Zm00001d041397_T001	CDS:Zm00001d030969_T001	0.493817		CDS:OS03T0248200-01	CDS:OS10T0164500-00	0.9204		maker-Contig38-augustus-gene-458.73-mRNA-1	maker-Contig10-augustus-gene-68.91-mRNA-1	0.819078		Ot_Chr3_11665	Ot_Chr5_03878	0.664774		Sobic.010G105300.1.v3.1	Sobic.004G247600.2.v3.1	0.379337		Et_10A_002028	Et_10B_002575	0.12072
CDS:Zm00001d041402_T001	CDS:Zm00001d030975_T001	0.819771		CDS:OS03T0248600-01	CDS:OS10T0167300-01	0.5681		maker-Contig38-snap-gene-458.59-mRNA-1	maker-Contig10-augustus-gene-68.92-mRNA-1	0.833322		Ot_Chr3_n33558	Ot_Chr5_03875	0.675191		Sobic.010G106000.1.v3.1	Sobic.004G248000.1.v3.1	0.774617		Et_10A_000237	Et_10B_002386	0.07304
CDS:Zm00001d041405_T001	CDS:Zm00001d030985_T001	0.222377		CDS:OS03T0249300-01	CDS:OS10T0170000-01	0.4478		snap_masked-Contig38-processed-gene-459.16-mRNA-1	maker-Contig10-snap-gene-69.1-mRNA-1	0.676252		Ot_Chr3_11672	Ot_Chr5_n36229	1.00363		Sobic.010G106100.1.v3.1	Sobic.004G248100.1.v3.1	0.394971		Et_10A_002029	Et_10B_003114	0.30208
CDS:Zm00001d041407_T001	CDS:Zm00001d030987_T001	1.14819		CDS:OS03T0249400-01	CDS:OS10T0170200-01	0.6243		snap_masked-Contig38-processed-gene-459.21-mRNA-1	maker-Contig10-snap-gene-69.8-mRNA-1	0.53413		Ot_Chr3_n33556	Ot_Chr5_n36231	0.585115		Sobic.010G106500.1.v3.1	Sobic.004G248500.1.v3.1	0.515829		Et_10A_000941	Et_10B_004160	0.71336
CDS:Zm00001d041410_T001	CDS:Zm00001d030989_T001	0.186069		CDS:OS03T0235700-01	CDS:OS10T0111700-01	-1		maker-Contig38-snap-gene-459.25-mRNA-1	maker-Contig10-snap-gene-70.45-mRNA-1	0.693		Ot_Chr3_n33555	Ot_Chr5_03868	0.468077		Sobic.010G106601.1.v3.1	Sobic.004G248700.1.v3.1	0.710229		Et_10A_000944	Et_10B_003115	0.04288
CDS:Zm00001d041414_T001	CDS:Zm00001d030990_T001	0.343131		CDS:OS03T0237000-01	CDS:OS10T0112600-01	0.8407		maker-Contig38-snap-gene-553.19-mRNA-1	augustus_masked-Contig10-processed-gene-592.6-mRNA-1	1.47248		Ot_Chr3_11687	Ot_Chr5_27088	1.26283		Sobic.010G107100.1.v3.1	Sobic.004G249000.1.v3.1	0.524777		Et_10A_000945	Et_10B_003116	0.07272
CDS:Zm00001d041416_T001	CDS:Zm00001d030993_T001	0.590194		CDS:OS03T0237100-01	CDS:OS10T0113900-02	1.2485		maker-Contig38-snap-gene-554.5-mRNA-1	maker-Contig10-snap-gene-594.16-mRNA-1	0.4158		Ot_Chr3_n33562	Ot_Chr5_03861	0.935847		Sobic.010G107200.1.v3.1	Sobic.004G249400.1.v3.1	0.439406		Et_10A_000946	Et_10B_003117	0.0764
CDS:Zm00001d041420_T004	CDS:Zm00001d030996_T002	0.184834		CDS:OS03T0237401-00	CDS:OS10T0115500-00	4.6373		maker-Contig38-augustus-gene-554.49-mRNA-1	maker-Contig10-snap-gene-594.18-mRNA-1	0.479817		Ot_Chr3_11692	Ot_Chr5_03859	0.637736		Sobic.010G108500.1.v3.1	Sobic.004G249500.1.v3.1	0.704777		Et_10A_000952	Et_10B_004161	0.08792
CDS:Zm00001d041476_T001	CDS:Zm00001d031049_T001	0.299931		CDS:OS03T0238600-01	CDS:OS10T0116800-01	1.0654		maker-Contig38-augustus-gene-554.52-mRNA-1	maker-Contig10-augustus-gene-594.8-mRNA-1	0.929426		Ot_Chr3_11694	Ot_Chr5_03858	0.745506		Sobic.010G109500.1.v3.1	Sobic.004G249800.1.v3.1	0.491554		Et_10A_000953	Et_10B_004162	0.1804
CDS:Zm00001d041480_T001	CDS:Zm00001d031050_T001	0.346526		CDS:OS03T0238800-01	CDS:OS10T0116900-01	0.8088		maker-Contig38-augustus-gene-555.13-mRNA-1	snap_masked-Contig10-processed-gene-595.67-mRNA-1	0.466435		Ot_Chr3_11702	Ot_Chr5_03846	0.46777		Sobic.010G131400.1.v3.1	Sobic.004G259101.1.v3.1	0.654789		Et_10A_000948	Et_10B_003118	0.07856
CDS:Zm00001d041481_T001	CDS:Zm00001d031053_T001	0.207874		CDS:OS03T0239000-01	CDS:OS10T0117000-01	1.2555		augustus_masked-Contig38-processed-gene-555.60-mRNA-1	augustus_masked-Contig10-processed-gene-595.118-mRNA-1	0.514878		Ot_Chr3_11718	Ot_Chr5_03839	1.18394		Sobic.010G131600.1.v3.1	Sobic.004G259200.1.v3.1	2.42938		Et_10A_000949	Et_10B_003119	0.18648
CDS:Zm00001d041488_T001	CDS:Zm00001d031059_T002	0.179074		CDS:OS03T0109000-01	CDS:OS10T0477600-01	1.3532		maker-Contig38-augustus-gene-470.6-mRNA-1	maker-Contig10-snap-gene-81.10-mRNA-1	1.40103		Ot_Chr3_11720	Ot_Chr5_n36225	0.665157		Sobic.010G131900.1.v3.1	Sobic.004G259300.1.v3.1	0.901543		Et_10A_000954	Et_10B_003124	0.12832
CDS:Zm00001d041488_T002	CDS:Zm00001d031059_T003	0.178457		CDS:OS03T0109300-01	CDS:OS10T0479500-01	0.9086		maker-Contig38-augustus-gene-470.2-mRNA-1	maker-Contig10-augustus-gene-82.10-mRNA-1	0.711235		Ot_Chr3_n34547	Ot_Chr5_n36593	1.89069		Sobic.010G132000.1.v3.1	Sobic.004G259432.1.v3.1	0.429943		Et_10A_000956	Et_10B_003125	0.14632
CDS:Zm00001d041489_T001	CDS:Zm00001d031061_T005	0.219806		CDS:OS03T0109400-02	CDS:OS10T0480200-01	0.955		maker-Contig38-snap-gene-472.11-mRNA-1	maker-Contig10-snap-gene-83.11-mRNA-1	0.645574		Ot_Chr3_11749	Ot_Chr5_03827	0.69166		Sobic.010G132500.1.v3.1	Sobic.004G260300.1.v3.1	1.07537		Et_10A_000950	Et_10B_002578	0.10864
CDS:Zm00001d041491_T001	CDS:Zm00001d031063_T001	0.708069		CDS:OS03T0109600-01	CDS:OS10T0483000-01	1.2213		maker-Contig38-snap-gene-473.30-mRNA-1	maker-Contig10-snap-gene-84.29-mRNA-1	0.652852		Ot_Chr3_11755	Ot_Chr5_03826	0.782349		Sobic.010G133100.1.v3.1	Sobic.004G260500.1.v3.1	1.26638		Et_10A_000951	Et_10B_003121	0.20096
CDS:Zm00001d043817_T001	CDS:Zm00001d029638_T001	-1.02857		CDS:OS03T0110300-02	CDS:OS10T0483900-01	0.2577		maker-Contig38-snap-gene-474.33-mRNA-1	snap_masked-Contig10-processed-gene-85.9-mRNA-1	0.454539		Ot_Chr3_11758	Ot_Chr5_03825	0.923668		Sobic.010G134000.1.v3.1	Sobic.004G261800.1.v3.1	0.911006		Et_10A_000957	Et_10B_003127	0.08296
CDS:Zm00001d043819_T001	CDS:Zm00001d029640_T001	0.273806		CDS:OS03T0110600-00	CDS:OS10T0485500-01	-1		maker-Contig38-augustus-gene-475.40-mRNA-1	maker-Contig10-augustus-gene-86.18-mRNA-1	0.767035		Ot_Chr3_n34549	Ot_Chr5_03824	-0.765957		Sobic.010G134400.2.v3.1	Sobic.004G261900.1.v3.1	0.905657		Et_10A_000962	Et_10B_003128	0.13472
CDS:Zm00001d043823_T001	CDS:Zm00001d029641_T001	0.00894857		CDS:OS03T0111000-01	CDS:OS10T0502300-00	1.2824		maker-Contig38-snap-gene-468.10-mRNA-1	maker-Contig10-snap-gene-77.59-mRNA-1	0.413687		Ot_Chr3_n33567	Ot_Chr5_03823	0.676111		Sobic.010G134900.2.v3.1	Sobic.004G262200.2.v3.1	0.84816		Et_10A_000963	Et_10B_003129	0.07432
CDS:Zm00001d043822_T003	CDS:Zm00001d029642_T001	0.0930857		CDS:OS03T0111100-01	CDS:OS10T0503200-01	0.7242		snap_masked-Contig38-processed-gene-469.19-mRNA-1	maker-Contig10-snap-gene-78.47-mRNA-1	0.848035		Ot_Chr3_11769	Ot_Chr5_03819	0.486613		Sobic.010G135000.1.v3.1	Sobic.004G262300.1.v3.1	0.706011		Et_10A_000958	Et_10B_003122	0.25896
CDS:Zm00001d043824_T001	CDS:Zm00001d029643_T001	0.0157371		CDS:OS03T0111200-01	CDS:OS10T0503800-01	1.1475		maker-Contig38-snap-gene-469.51-mRNA-1	maker-Contig10-snap-gene-78.48-mRNA-1	0.407035		Ot_Chr3_11775	Ot_Chr5_03817	0.415762		Sobic.010G135100.2.v3.1	Sobic.004G262400.1.v3.1	0.492274		Et_10A_000239	Et_10B_002579	0.05328
CDS:Zm00001d043014_T001	CDS:Zm00001d028793_T001	0.548949		CDS:OS03T0111300-01	CDS:OS10T0504900-01	0.3414		augustus_masked-Contig38-processed-gene-469.13-mRNA-1	maker-Contig10-snap-gene-78.50-mRNA-1	0.613487		Ot_Chr3_n33573	Ot_Chr5_03816	0.888587		Sobic.010G135300.2.v3.1	Sobic.004G262600.1.v3.1	0.727303		Et_10A_000964	Et_10B_003133	0.0984
CDS:Zm00001d043019_T002	CDS:Zm00001d028797_T001	0.530949		CDS:OS03T0111400-01	CDS:OS10T0506100-01	1.2497		maker-Contig38-snap-gene-470.10-mRNA-1	maker-Contig10-snap-gene-78.42-mRNA-1	0.797243		Ot_Chr3_11785	Ot_Chr5_03807	0.549881		Sobic.010G136000.1.v3.1	Sobic.004G262900.1.v3.1	0.53928		Et_10A_000961	Et_10B_004167	-0.8
CDS:Zm00001d043024_T001	CDS:Zm00001d028798_T001	0.552034		CDS:OS03T0111700-01	CDS:OS10T0506200-00	1.2018		maker-Contig38-augustus-gene-470.6-mRNA-1	maker-Contig10-snap-gene-78.51-mRNA-1	0.430513		Ot_Chr3_11797	Ot_Chr5_03804	0.491974		Sobic.010G136500.1.v3.1	Sobic.004G263700.1.v3.1	1.23871		Et_10A_000968	Et_10B_003148	0.17232
CDS:Zm00001d043026_T001	CDS:Zm00001d028809_T001	2.15578		CDS:OS03T0402800-01	CDS:OS10T0392400-01	1.4372		maker-Contig38-snap-gene-440.2-mRNA-1	maker-Contig10-snap-gene-57.56-mRNA-1	1.05323		Ot_Chr3_11798	Ot_Chr5_03795	0.514034		Sobic.010G137400.1.v3.1	Sobic.004G264000.1.v3.1	0.573326		Et_10A_000965	Et_10B_003147	0.06312
CDS:Zm00001d043041_T001	CDS:Zm00001d028811_T001	0.698194		CDS:OS03T0406100-01	CDS:OS10T0392600-01	0.9783		augustus_masked-Contig38-processed-gene-441.35-mRNA-1	snap_masked-Contig10-processed-gene-58.5-mRNA-1	0.338557		Ot_Chr3_11808	Ot_Chr5_n36591	0.731566		Sobic.010G138300.1.v3.1	Sobic.004G264500.1.v3.1	0.607063		Et_10A_000245	Et_10B_003149	0.16456
CDS:Zm00001d041595_T001	CDS:Zm00001d030638_T001	0.816171		CDS:OS03T0407900-01	CDS:OS10T0395000-01	1.0078		maker-Contig38-snap-gene-441.12-mRNA-1	maker-Contig10-snap-gene-59.71-mRNA-1	0.813913		Ot_Chr3_11811	Ot_Chr5_03787	0.522919		Sobic.010G139400.1.v3.1	Sobic.004G264600.1.v3.1	0.801771		Et_10A_000242	Et_10B_002580	0.16632
CDS:Zm00001d041597_T001	CDS:Zm00001d030627_T002	0.316903		CDS:OS03T0409400-00	CDS:OS10T0396300-01	-1		snap_masked-Contig38-processed-gene-442.11-mRNA-1	maker-Contig10-augustus-gene-59.58-mRNA-1	0.737217		Ot_Chr3_n34552	Ot_Chr5_03786	1.441		Sobic.010G110800.1.v3.1	Sobic.004G249700.1.v3.1	0.472011		Et_10A_000966	Et_10B_004166	0.11968
CDS:Zm00001d041599_T001	CDS:Zm00001d030626_T001	0.198514		CDS:OS03T0411100-01	CDS:OS10T0397900-00	3.2137		maker-Contig38-snap-gene-443.20-mRNA-1	maker-Contig10-augustus-gene-61.39-mRNA-1	0.78073		Ot_Chr3_11815	Ot_Chr5_03785	0.654128		Sobic.010G112200.1.v3.1	Sobic.004G250300.1.v3.1	0.951223		Et_10A_000969	Et_10B_003150	0.05104
CDS:Zm00001d041600_T001	CDS:Zm00001d030622_T001	0.182777		CDS:OS03T0160300-00	CDS:OS10T0422800-01	0.4001		maker-Contig38-snap-gene-445.18-mRNA-1	maker-Contig10-snap-gene-62.8-mRNA-1	0.664826		Ot_Chr3_11820	Ot_Chr5_03783	0.629923		Sobic.010G112300.1.v3.1	Sobic.004G250400.2.v3.1	0.863486		Et_10A_000970	Et_10B_003155	0.0796
CDS:Zm00001d041603_T001	CDS:Zm00001d030620_T001	0.224537		CDS:OS03T0160600-01	CDS:OS10T0422500-01	1.0214		maker-Contig38-snap-gene-396.57-mRNA-1	augustus_masked-Contig10-processed-gene-48.7-mRNA-1	1.2499		Ot_Chr3_11827	Ot_Chr5_03779	0.617821		Sobic.010G112700.1.v3.1	Sobic.004G250600.1.v3.1	0.924789		Et_10A_000971	Et_10B_003156	0.05336
CDS:Zm00001d041604_T001	CDS:Zm00001d030617_T001	0.158297		CDS:OS03T0161100-00	CDS:OS10T0422075-00	1.1185		maker-Contig38-snap-gene-396.64-mRNA-1	maker-Contig10-snap-gene-49.7-mRNA-1	0.477861		Ot_Chr3_11830	Ot_Chr5_03778	0.808545		Sobic.010G112800.1.v3.1	Sobic.004G250700.1.v3.1	0.964697		Et_10A_002031	Et_10B_002584	0.07896
CDS:Zm00001d041606_T007	CDS:Zm00001d030614_T002	0.210857		CDS:OS03T0161200-01	CDS:OS10T0420400-01	0.701		maker-Contig38-augustus-gene-396.13-mRNA-1	maker-Contig10-snap-gene-49.10-mRNA-1	0.756626		Ot_Chr3_11835	Ot_Chr5_03776	0.85726		Sobic.010G113000.1.v3.1	Sobic.004G250900.3.v3.1	-1.02857		Et_10A_000973	Et_10B_003158	0.64896
CDS:Zm00001d041608_T001	CDS:Zm00001d030613_T001	0.14688		CDS:OS03T0161400-01	CDS:OS10T0420200-01	0.4704		augustus_masked-Contig38-processed-gene-397.0-mRNA-1	maker-Contig10-snap-gene-49.3-mRNA-1	1.24278		Ot_Chr3_11839	Ot_Chr5_n36212	0.33503		Sobic.010G113800.2.v3.1	Sobic.004G251100.1.v3.1	0.82152		Et_10A_000978	Et_10B_003159	0.3008
CDS:Zm00001d041277_T001	CDS:Zm00001d031109_T002	0.487954		CDS:OS03T0161800-01	CDS:OS10T0419500-01	-1		snap_masked-Contig38-processed-gene-397.13-mRNA-1	maker-Contig10-snap-gene-49.2-mRNA-1	0.53687		Ot_Chr3_11843	Ot_Chr5_03768	0.967251		Sobic.010G114400.1.v3.1	Sobic.004G251800.1.v3.1	0.775954		Et_10A_000974	Et_10B_003154	0.12712
CDS:Zm00001d041290_T001	CDS:Zm00001d031101_T002	0.360309		CDS:OS03T0161900-01	CDS:OS10T0419300-00	-1		maker-Contig38-augustus-gene-398.55-mRNA-1	maker-Contig10-snap-gene-50.57-mRNA-1	0.633209		Ot_Chr3_11847	Ot_Chr5_n36211	0.86423		Sobic.010G114500.1.v3.1	Sobic.004G251900.2.v3.1	0.507909		Et_10A_000980	Et_10B_003160	0.06096
CDS:Zm00001d041293_T001	CDS:Zm00001d031100_T001	0.758057		CDS:OS03T0162200-01	CDS:OS10T0418000-01	0.4612		maker-Contig38-augustus-gene-466.44-mRNA-1	maker-Contig10-snap-gene-73.14-mRNA-1	0.662087		Ot_Chr3_11850	Ot_Chr5_03753	0.694877		Sobic.010G115200.1.v3.1	Sobic.004G252100.1.v3.1	1.02374		Et_10A_000981	Et_10B_003161	0.09016
CDS:Zm00001d041305_T001	CDS:Zm00001d031094_T001	0.347554		CDS:OS03T0162500-01	CDS:OS10T0417800-01	0.5151		maker-Contig38-augustus-gene-466.38-mRNA-1	snap_masked-Contig10-processed-gene-74.38-mRNA-1	0.934122		Ot_Chr3_11855	Ot_Chr5_03750	0.597217		Sobic.010G115300.1.v3.1	Sobic.004G252200.1.v3.1	1.01037		Et_10A_000982	Et_10B_003162	0.08936
CDS:Zm00001d041319_T001	CDS:Zm00001d031086_T001	0.228137		CDS:OS03T0162725-00	CDS:OS10T0416350-00	0.5736		maker-Contig38-snap-gene-467.45-mRNA-1	maker-Contig10-augustus-gene-75.44-mRNA-1	-0.782609		Ot_Chr3_07377	Ot_Chr5_03180	0.479719		Sobic.010G115800.1.v3.1	Sobic.004G252300.1.v3.1	1.66495		Et_10A_000983	Et_10B_003163	0.06256
CDS:Zm00001d041323_T001	CDS:Zm00001d031074_T001	0.327291		CDS:OS03T0163300-01	CDS:OS10T0415300-01	0.8941		maker-Contig38-augustus-gene-468.2-mRNA-1	maker-Contig10-augustus-gene-75.54-mRNA-1	0.678209		Ot_Chr3_07376	Ot_Chr5_03179	1.28436		Sobic.010G116200.1.v3.1	Sobic.004G252600.1.v3.1	2.72438		Et_10A_000050	Et_10B_002395	0.13856
CDS:Zm00001d041548_T002	CDS:Zm00001d030732_T001	0.481783		CDS:OS03T0163500-01	CDS:OS10T0415200-01	1.1433		maker-Contig38-snap-gene-468.15-mRNA-1	snap_masked-Contig10-processed-gene-75.21-mRNA-1	0.453209		Ot_Chr3_n33937	Ot_Chr5_n36350	1.51231		Sobic.010G116300.1.v3.1	Sobic.004G253100.1.v3.1	1.03227		Et_10A_000984	Et_10B_003164	0.102
CDS:Zm00001d041550_T001	CDS:Zm00001d030725_T001	0.296434		CDS:OS03T0164800-00	CDS:OS10T0414800-01	1.3731		maker-Contig38-augustus-gene-12.4-mRNA-1	maker-Contig10-augustus-gene-578.64-mRNA-1	0.768209		Ot_Chr3_07364	Ot_Chr5_03174	-0.765957		Sobic.010G116400.1.v3.1	Sobic.004G253200.1.v3.1	1.21917		Et_10A_000985	Et_10B_003165	0.15256
CDS:Zm00001d041563_T001	CDS:Zm00001d030709_T001	0.546171		CDS:OS03T0166100-00	CDS:OS10T0413500-01	1.1032		maker-Contig38-augustus-gene-12.5-mRNA-1	maker-Contig10-snap-gene-577.63-mRNA-1	0.906965		Ot_Chr3_07363	Ot_Chr5_03172	1.04806		Sobic.010G194700.1.v3.1	Sobic.004G261700.1.v3.1	2.01991		Et_10A_002033	Et_10B_003167	0.23152
CDS:Zm00001d041568_T002	CDS:Zm00001d030691_T001	0.39024		CDS:OS03T0166600-00	CDS:OS10T0413400-00	0.6084		maker-Contig38-snap-gene-13.42-mRNA-1	maker-Contig10-snap-gene-577.64-mRNA-1	0.628357		Ot_Chr3_07360	Ot_Chr5_03160	-0.765957		Sobic.010G195100.1.v3.1	Sobic.004G262000.1.v3.1	1.34661		Et_10A_000987	Et_10B_003168	0.11
CDS:Zm00001d041569_T001	CDS:Zm00001d030690_T001	0.340354		CDS:OS03T0166800-01	CDS:OS10T0412100-01	0.7491		maker-Contig38-snap-gene-13.47-mRNA-1	maker-Contig10-snap-gene-577.59-mRNA-1	0.540157		Ot_Chr3_n33940	Ot_Chr5_n36347	1.66519		Sobic.010G196000.1.v3.1	Sobic.004G262200.2.v3.1	0.735326		Et_10A_000989	Et_10B_003169	-0.8
CDS:Zm00001d044657_T001	CDS:Zm00001d023272_T001	0.3132		CDS:OS03T0167200-01	CDS:OS10T0411500-01	1.3867		maker-Contig38-augustus-gene-13.10-mRNA-1	maker-Contig10-snap-gene-577.54-mRNA-1	1.11138		Ot_Chr3_n33944	Ot_Chr5_03151	0.736621		Sobic.010G196100.2.v3.1	Sobic.004G262400.1.v3.1	0.805166		Et_10A_002039	Et_10B_004169	0.09344
CDS:Zm00001d044660_T001	CDS:Zm00001d023280_T001	0.548229		CDS:OS03T0167400-00	CDS:OS10T0411100-00	0.3106		maker-Contig38-augustus-gene-13.11-mRNA-1	maker-Contig10-augustus-gene-577.39-mRNA-1	0.701296		Ot_Chr3_07347	Ot_Chr5_n36340	0.748723		Sobic.010G196400.1.v3.1	Sobic.004G262600.1.v3.1	0.807223		Et_10A_001005	Et_10B_003172	0.08552
CDS:Zm00001d044661_T001	CDS:Zm00001d023283_T001	0.342206		CDS:OS03T0167700-01	CDS:OS10T0410600-02	0.7944		maker-Contig38-snap-gene-13.49-mRNA-1	maker-Contig10-augustus-gene-576.36-mRNA-1	0.861574		Ot_Chr3_07298	Ot_Chr5_03116	0.626936		Sobic.010G165200.1.v3.1	Sobic.004G099100.1.v3.1	0.619097		Et_10A_001006	Et_10B_003181	0.06608
CDS:Zm00001d044662_T001	CDS:Zm00001d023285_T001	0.687703		CDS:OS03T0167800-01	CDS:OS10T0409900-01	0.8517		maker-Contig38-snap-gene-14.36-mRNA-1	maker-Contig10-snap-gene-575.3-mRNA-1	0.717652		Ot_Chr3_n33964	Ot_Chr5_03111	-0.765957		Sobic.010G165300.1.v3.1	Sobic.004G099200.1.v3.1	1.14274		Et_10A_001003	Et_10B_003173	0.0304
CDS:Zm00001d044663_T002	CDS:Zm00001d023291_T001	0.275657		CDS:OS03T0168900-01	CDS:OS10T0407100-01	0.9684		maker-Contig38-snap-gene-14.32-mRNA-1	maker-Contig10-snap-gene-575.9-mRNA-1	0.786443		Ot_Chr3_n33974	Ot_Chr5_03095	0.756996		Sobic.010G166100.1.v3.1	Sobic.004G099500.1.v3.1	0.494949		Et_10A_002041	Et_10B_003174	0.04232
CDS:Zm00001d044664_T001	CDS:Zm00001d023293_T001	0.435394		CDS:OS03T0169500-01	CDS:OS10T0406400-00	0.8704		snap_masked-Contig38-processed-gene-15.0-mRNA-1	augustus_masked-Contig10-processed-gene-574.6-mRNA-1	1.3356		Ot_Chr3_n33972	Ot_Chr5_03094	0.477115		Sobic.010G166700.1.v3.1	Sobic.004G100400.1.v3.1	1.17144		Et_10A_001009	Et_10B_003182	0.64064
CDS:Zm00001d044667_T002	CDS:Zm00001d023299_T003	0.397851		CDS:OS03T0169600-01	CDS:OS10T0406300-01	1.245		snap_masked-Contig38-processed-gene-16.38-mRNA-1	maker-Contig10-snap-gene-574.55-mRNA-1	0.767426		Ot_Chr3_27906	Ot_Chr5_n36331	0.73777		Sobic.010G166950.1.v3.1	Sobic.004G101700.2.v3.1	1.11003		Et_10A_001010	Et_10B_003175	0.07256
CDS:Zm00001d041624_T001	CDS:Zm00001d023815_T001	0.191211		CDS:OS03T0169900-01	CDS:OS10T0405300-01	0.3655		maker-Contig38-snap-gene-16.67-mRNA-1	augustus_masked-Contig10-processed-gene-574.7-mRNA-1	0.694017		Ot_Chr3_07239	Ot_Chr5_n36329	0.835123		Sobic.010G176800.1.v3.1	Sobic.004G089300.2.v3.1	1.68501		Et_10A_001011	Et_10B_003176	0.16144
CDS:Zm00001d041625_T002	CDS:Zm00001d023817_T001	0.173417		CDS:OS03T0170400-01	CDS:OS10T0405100-02	0.9166		maker-Contig38-snap-gene-17.39-mRNA-1	maker-Contig10-snap-gene-573.17-mRNA-1	0.831287		Ot_Chr3_07235	Ot_Chr5_03083	0.470374		Sobic.010G177500.1.v3.1	Sobic.004G088900.1.v3.1	0.313303		Et_10A_001013	Et_10B_003183	0.04256
CDS:Zm00001d041626_T001	CDS:Zm00001d023820_T001	0.149451		CDS:OS03T0170600-01	CDS:OS10T0404900-01	0.5323		augustus_masked-Contig38-processed-gene-17.12-mRNA-1	snap_masked-Contig10-processed-gene-573.49-mRNA-1	0.7524		Ot_Chr3_n33980	Ot_Chr5_03075	0.723906		Sobic.010G178600.1.v3.1	Sobic.004G088501.3.v3.1	0.931886		Et_10A_000052	Et_10B_004170	0.13208
CDS:Zm00001d041635_T002	CDS:Zm00001d023825_T001	0.16848		CDS:OS03T0170900-01	CDS:OS10T0404500-01	0.9532		maker-Contig38-snap-gene-17.46-mRNA-1	maker-Contig10-augustus-gene-573.1-mRNA-1	0.982957		Ot_Chr3_n33987	Ot_Chr5_03074	2.48576		Sobic.010G179800.1.v3.1	Sobic.004G088300.1.v3.1	0.569623		Et_10A_001016	Et_10B_003178	0.04888
CDS:Zm00001d041638_T001	CDS:Zm00001d023830_T001	0.688629		CDS:OS03T0171300-01	CDS:OS10T0404300-00	0.8319		augustus_masked-Contig38-processed-gene-18.47-mRNA-1	maker-Contig10-snap-gene-572.48-mRNA-1	0.844983		Ot_Chr3_07178	Ot_Chr5_03042	0.73777		Sobic.010G180200.3.v3.1	Sobic.004G088200.1.v3.1	1.22966		Et_10A_001017	Et_10B_003180	0.11656
CDS:Zm00001d041647_T002	CDS:Zm00001d023838_T001	0.135669		CDS:OS03T0172100-01	CDS:OS10T0401000-01	0.5158		augustus_masked-Contig38-processed-gene-18.42-mRNA-1	maker-Contig10-augustus-gene-572.69-mRNA-1	0.939678		Ot_Chr3_n34304	Ot_Chr5_n36079	0.2268		Sobic.010G180400.1.v3.1	Sobic.004G088100.1.v3.1	0.937543		Et_10A_000255	Et_10B_002585	0.07552
CDS:Zm00001d041803_T005	CDS:Zm00001d023706_T006	0.305897		CDS:OS03T0174900-01	CDS:OS10T0397900-00	2.4826		maker-Contig38-augustus-gene-40.4-mRNA-1	maker-Contig10-augustus-gene-530.38-mRNA-1	0.743635		Ot_Chr3_12550	Ot_Chr5_03901	1.56064		Sobic.010G181500.1.v3.1	Sobic.004G086800.1.v3.1	0.508217		Et_10A_001023	Et_10B_003188	0.0456
CDS:Zm00001d041803_T010	CDS:Zm00001d023706_T009	0.233691		CDS:OS03T0175200-01	CDS:OS10T0397800-00	0.3797		maker-Contig38-augustus-gene-41.56-mRNA-1	maker-Contig10-snap-gene-530.42-mRNA-1	1.09252		Ot_Chr3_12546	Ot_Chr5_03898	2.42809		Sobic.010G181600.2.v3.1	Sobic.004G086700.1.v3.1	0.915223		Et_10A_001021	Et_10B_003184	0.29296
CDS:Zm00001d041803_T047	CDS:Zm00001d023706_T030	0.244286		CDS:OS03T0176100-00	CDS:OS10T0397200-01	0.8734		maker-Contig38-snap-gene-41.47-mRNA-1	maker-Contig10-snap-gene-529.38-mRNA-1	0.596035		Ot_Chr3_n33888	Ot_Chr5_03020	1.15568		Sobic.010G182000.1.v3.1	Sobic.004G086600.1.v3.1	0.762686		Et_10A_002043	Et_10B_004171	0.104
CDS:Zm00001d041804_T001	CDS:Zm00001d023707_T002	0.0664457		CDS:OS03T0119900-01	CDS:OS10T0539500-01	0.1328		maker-Contig38-augustus-gene-42.43-mRNA-1	maker-Contig10-augustus-gene-528.14-mRNA-1	0.369939		Ot_Chr3_n33889	Ot_Chr5_03019	0.595838		Sobic.010G182966.1.v3.1	Sobic.004G086400.1.v3.1	0.432823		Et_10A_001022	Et_10B_003185	0.15616
CDS:Zm00001d041816_T001	CDS:Zm00001d023710_T002	0.25704		CDS:OS03T0120300-01	CDS:OS10T0537500-01	0.8124		augustus_masked-Contig38-processed-gene-42.17-mRNA-1	snap_masked-Contig10-processed-gene-527.34-mRNA-1	0.902426		Ot_Chr3_n33891	Ot_Chr5_03015	0.663626		Sobic.010G183300.1.v3.1	Sobic.004G086200.1.v3.1	1.65939		Et_10A_001030	Et_10B_003191	0.03784
CDS:Zm00001d041819_T001	CDS:Zm00001d023713_T001	0.264549		CDS:OS03T0120400-01	CDS:OS10T0537400-00	0.4129		maker-Contig38-snap-gene-43.72-mRNA-1	maker-Contig10-snap-gene-527.14-mRNA-1	0.508774		Ot_Chr3_n33894	Ot_Chr5_03010	0.871813		Sobic.010G183500.1.v3.1	Sobic.004G085700.1.v3.1	0.570754		Et_10A_001027	Et_10B_003186	0.06504
CDS:Zm00001d041693_T004	CDS:Zm00001d023867_T002	0.250251		CDS:OS03T0120900-01	CDS:OS10T0537100-00	0.5016		maker-Contig38-snap-gene-43.78-mRNA-1	augustus_masked-Contig10-processed-gene-527.40-mRNA-1	1.44517		Ot_Chr3_13097	Ot_Chr6_11949	1.64489		Sobic.010G183600.2.v3.1	Sobic.004G085600.1.v3.1	0.68112		Et_10A_000257	Et_10B_002589	0.07712
CDS:Zm00001d041696_T001	CDS:Zm00001d023877_T001	0.339223		CDS:OS03T0121200-01	CDS:OS10T0536700-01	0.3944		maker-Contig38-augustus-gene-43.14-mRNA-1	maker-Contig10-snap-gene-527.10-mRNA-1	0.563009		Ot_Chr3_n34258	Ot_Chr6_n36758	1.08138		Sobic.010G184000.1.v3.1	Sobic.004G085200.1.v3.1	0.823371		Et_10A_001033	Et_10B_003197	0.07416
CDS:Zm00001d041697_T001	CDS:Zm00001d023880_T001	0.21096		CDS:OS03T0122300-01	CDS:OS10T0536400-01	0.5086		maker-Contig38-snap-gene-44.20-mRNA-1	maker-Contig10-augustus-gene-526.11-mRNA-1	0.990313		Ot_Chr3_09812	Ot_Chr6_08796	2.088		Sobic.010G184100.1.v3.1	Sobic.004G085100.1.v3.1	1.78611		Et_10A_000256	Et_10B_002591	0.04368
CDS:Zm00001d041698_T001	CDS:Zm00001d023885_T002	0.219703		CDS:OS03T0122600-01	CDS:OS10T0536100-01	0.8517		maker-Contig38-snap-gene-45.44-mRNA-1	maker-Contig10-augustus-gene-526.13-mRNA-1	1.05073		Ot_Chr4_n35286	Ot_Chr4_08314	0.695336		Sobic.010G185200.1.v3.1	Sobic.004G084900.1.v3.1	1.05943		Et_10A_002047	Et_10B_004172	0.09304
CDS:Zm00001d041701_T001	CDS:Zm00001d023887_T001	0.312891		CDS:OS03T0123100-01	CDS:OS10T0536000-01	0.7217		maker-Contig38-snap-gene-45.47-mRNA-1	maker-Contig10-snap-gene-525.55-mRNA-1	1.19457		Ot_Chr4_07802	Ot_Chr4_08335	1.26651		Sobic.010G185300.1.v3.1	Sobic.004G084600.1.v3.1	0.94968		Et_10A_001035	Et_10B_004173	1.94096
CDS:Zm00001d044685_T001	CDS:Zm00001d023344_T001	0.718251		CDS:OS03T0123600-01	CDS:OS10T0535800-01	1.0969		snap_masked-Contig38-processed-gene-45.28-mRNA-1	maker-Contig10-snap-gene-525.48-mRNA-1	0.585861		Ot_Chr4_07460	Ot_Chr4_08193	-0.765957		Sobic.010G185700.1.v3.1	Sobic.004G084200.1.v3.1	0.592354		Et_10A_000259	Et_10B_003199	0.06864
CDS:Zm00001d044688_T001	CDS:Zm00001d023346_T001	0.385714		CDS:OS03T0123800-01	CDS:OS10T0535600-01	0.4323		maker-Contig38-snap-gene-46.61-mRNA-1	maker-Contig10-snap-gene-524.46-mRNA-1	0.788165		Ot_Chr4_07444	Ot_Chr4_08214	1.41181		Sobic.010G185800.1.v3.1	Sobic.004G084100.1.v3.1	0.618069		Et_10A_001040	Et_10B_003200	0.08336
CDS:Zm00001d044691_T001	CDS:Zm00001d023366_T001	0.380571		CDS:OS03T0124000-01	CDS:OS10T0534900-01	0.527		maker-Contig38-snap-gene-46.55-mRNA-1	maker-Contig10-snap-gene-524.52-mRNA-1	0.721017		Ot_Chr4_07424	Ot_Chr4_08220	2.84247		Sobic.010G186000.1.v3.1	Sobic.004G083700.1.v3.1	1.39701		Et_10A_001036	Et_10B_003193	0.1048
CDS:Zm00001d044692_T001	CDS:Zm00001d023367_T002	0.209109		CDS:OS03T0124100-01	CDS:OS10T0534700-01	0.3913		maker-Contig38-augustus-gene-47.4-mRNA-1	maker-Contig10-augustus-gene-523.5-mRNA-1	0.874565		Ot_Chr4_07420	Ot_Chr4_08222	0.97246		Sobic.010G186200.1.v3.1	Sobic.004G083300.1.v3.1	0.797246		Et_10A_001037	Et_10B_003194	0.06016
CDS:Zm00001d044694_T002	CDS:Zm00001d023371_T001	0.44352		CDS:OS03T0124500-01	CDS:OS10T0534400-01	0.5514		maker-Contig38-snap-gene-47.17-mRNA-1	maker-Contig10-snap-gene-523.14-mRNA-1	0.795209		Ot_Chr4_07413	Ot_Chr4_08228	0.8856		Sobic.010G186500.1.v3.1	Sobic.004G083200.1.v3.1	1.06797		Et_10A_001038	Et_10B_003195	0.21336
CDS:Zm00001d041850_T001	CDS:Zm00001d023577_T001	0.0461829		CDS:OS03T0125100-01	CDS:OS10T0533500-00	0.31		maker-Contig38-snap-gene-65.98-mRNA-1	maker-Contig10-augustus-gene-513.10-mRNA-1	0.600809		Ot_Chr4_07956	Ot_Chr4_08236	1.21144		Sobic.010G186700.1.v3.1	Sobic.004G083100.1.v3.1	-1.02857		Et_10A_000055	Et_10B_004174	0.078
CDS:Zm00001d041852_T001	CDS:Zm00001d023576_T001	0.183394		CDS:OS03T0125600-01	CDS:OS10T0533150-00	1.0648		snap_masked-Contig38-processed-gene-66.38-mRNA-1	maker-Contig10-augustus-gene-512.43-mRNA-1	0.322513		Ot_Chr4_07842	Ot_Chr4_08254	0.497566		Sobic.010G187500.1.v3.1	Sobic.004G083000.1.v3.1	0.830469		Et_10A_002050	Et_10B_004175	0.1056
CDS:Zm00001d041856_T001	CDS:Zm00001d023569_T001	0.417394		CDS:OS03T0126100-01	CDS:OS10T0533000-01	0.7234		snap_masked-Contig38-processed-gene-66.32-mRNA-1	maker-Contig10-augustus-gene-511.45-mRNA-1	0.326504		Ot_Chr4_n35199	Ot_Chr4_08257	0.97246		Sobic.010G187600.1.v3.1	Sobic.004G082900.1.v3.1	2.6425		Et_10A_001039	Et_10B_002595	0.08896
CDS:Zm00001d041866_T001	CDS:Zm00001d023565_T001	0.31608		CDS:OS03T0126450-00	CDS:OS10T0532600-01	0.6696		maker-Contig38-snap-gene-68.1-mRNA-1	snap_masked-Contig10-processed-gene-510.31-mRNA-1	0.482322		Ot_Chr4_07837	Ot_Chr4_n35830	0.64034		Sobic.010G187700.1.v3.1	Sobic.004G082800.1.v3.1	1.12217		Et_10A_001041	Et_10B_004178	0.07336
CDS:Zm00001d041871_T001	CDS:Zm00001d023560_T002	0.233383		CDS:OS03T0126700-01	CDS:OS10T0532300-01	0.539		maker-Contig38-augustus-gene-68.46-mRNA-1	maker-Contig10-augustus-gene-510.9-mRNA-1	0.549391		Ot_Chr4_n35242	Ot_Chr4_08262	2.46945		Sobic.010G188500.1.v3.1	Sobic.004G081900.2.v3.1	0.462034		Et_10A_001044	Et_10B_003206	0.08672
CDS:Zm00001d041702_T001	CDS:Zm00001d023927_T001	0.193063		CDS:OS03T0127500-00	CDS:OS10T0531900-01	0.5804		maker-Contig38-augustus-gene-68.43-mRNA-1	maker-Contig10-snap-gene-510.4-mRNA-1	0.809687		Ot_Chr4_n35288	Ot_Chr4_08274	0.767183		Sobic.010G188600.1.v3.1	Sobic.004G081100.1.v3.1	1.29744		Et_10A_000261	Et_10B_002592	0.17832
CDS:Zm00001d041703_T001	CDS:Zm00001d023919_T001	0.187817		CDS:OS03T0127700-01	CDS:OS10T0531700-00	1.1072		maker-Contig38-augustus-gene-69.60-mRNA-1	maker-Contig10-snap-gene-509.4-mRNA-1	0.581478		Ot_Chr4_07450	Ot_Chr4_00578	0.620043		Sobic.010G188800.1.v3.1	Sobic.004G080800.1.v3.1	1.27759		Et_10A_001042	Et_10B_003202	0.0876
CDS:Zm00001d041708_T001	CDS:Zm00001d023914_T001	0.209109		CDS:OS03T0102300-00	CDS:OS10T0556700-00	0.8146		maker-Contig38-augustus-gene-70.59-mRNA-1	maker-Contig10-augustus-gene-508.63-mRNA-1	0.837939		Ot_Chr4_07438	Ot_Chr4_n35173	1.88602		Sobic.010G189000.1.v3.1	Sobic.004G080600.1.v3.1	0.91152		Et_10A_002053	Et_10B_003203	0.14312
CDS:Zm00001d041711_T002	CDS:Zm00001d023908_T001	0.717737		CDS:OS03T0102333-00	CDS:OS10T0556600-00	0.7939		maker-Contig38-snap-gene-70.52-mRNA-1	maker-Contig10-augustus-gene-508.57-mRNA-1	0.628122		Ot_Chr4_07415	Ot_Chr4_00594	1.62191		Sobic.010G189500.3.v3.1	Sobic.004G080300.1.v3.1	0.608091		Et_10A_001047	Et_10B_003209	0.03208
CDS:Zm00001d041715_T002	CDS:Zm00001d023897_T002	0.204171		CDS:OS03T0102700-01	CDS:OS10T0556100-01	0.5494		maker-Contig38-augustus-gene-70.66-mRNA-1	maker-Contig10-snap-gene-508.41-mRNA-1	0.625148		Ot_Chr4_n35456	Ot_Chr4_n35168	1.92677		Sobic.010G190200.1.v3.1	Sobic.004G080000.2.v3.1	0.492171		Et_10A_000262	Et_10B_002597	0.032
CDS:Zm00001d040526_T001	CDS:Zm00001d024786_T001	0.812777		CDS:OS03T0103000-01	CDS:OS10T0554200-01	0.4245		maker-Contig38-snap-gene-71.42-mRNA-1	maker-Contig10-snap-gene-508.40-mRNA-1	1.54471		Ot_Chr4_07954	Ot_Chr4_00610	0.455285		Sobic.010G190500.1.v3.1	Sobic.004G079600.1.v3.1	0.492171		Et_10A_001052	Et_10B_003211	0.01656
CDS:Zm00001d040527_T001	CDS:Zm00001d024784_T001	1.90666		CDS:OS03T0103200-01	CDS:OS10T0551700-01	0.5402		maker-Contig38-augustus-gene-72.2-mRNA-1	augustus_masked-Contig10-processed-gene-507.57-mRNA-1	0.985617		Ot_Chr4_07966	Ot_Chr4_00631	0.410323		Sobic.010G190600.3.v3.1	Sobic.004G079100.2.v3.1	1.0476		Et_10A_000264	Et_10B_002598	0.09112
CDS:Zm00001d040536_T002	CDS:Zm00001d024783_T001	1.74991		CDS:OS03T0103400-01	CDS:OS10T0551200-01	0.5354		augustus_masked-Contig38-processed-gene-72.52-mRNA-1	maker-Contig10-snap-gene-507.9-mRNA-1	1.69873		Ot_Chr4_07976	Ot_Chr4_00641	-0.765957		Sobic.010G190700.1.v3.1	Sobic.004G079000.1.v3.1	1.19057		Et_10A_000265	Et_10B_002599	0.01824
CDS:Zm00001d040544_T001	CDS:Zm00001d024778_T001	0.62496		CDS:OS03T0105800-01	CDS:OS10T0550750-00	0.9388		maker-Contig38-snap-gene-49.5-mRNA-1	maker-Contig10-snap-gene-522.62-mRNA-1	0.724461		Ot_Chr4_07876	Ot_Chr4_n35443	1.02493		Sobic.010G192432.1.v3.1	Sobic.004G078800.1.v3.1	0.713726		Et_10A_001049	Et_10B_003210	0.30864
CDS:Zm00001d040545_T002	CDS:Zm00001d024772_T001	1.51827		CDS:OS03T0106200-01	CDS:OS10T0550000-01	0.8786		maker-Contig38-snap-gene-50.40-mRNA-1	maker-Contig10-augustus-gene-522.39-mRNA-1	1.35626		Ot_Chr4_n35726	Ot_Chr4_07511	0.855574		Sobic.010G192600.1.v3.1	Sobic.004G078700.1.v3.1	0.835611		Et_10A_001055	Et_10B_003207	0.3188
CDS:Zm00001d040554_T001	CDS:Zm00001d024768_T001	0.883749		CDS:OS03T0106400-01	CDS:OS10T0549500-00	1.0617		maker-Contig38-augustus-gene-51.29-mRNA-1	augustus_masked-Contig10-processed-gene-522.33-mRNA-1	0.592122		Ot_Chr4_07873	Ot_Chr4_07516	1.49852		Sobic.010G193700.1.v3.1	Sobic.004G078300.1.v3.1	1.01047		Et_10A_000266	Et_10B_004180	0.18456
CDS:Zm00001d052803_T005	CDS:Zm00001d031269_T001	0.242126		CDS:OS03T0106500-01	CDS:OS10T0548600-01	0.5358		snap_masked-Contig38-processed-gene-52.19-mRNA-1	maker-Contig10-snap-gene-522.57-mRNA-1	1.06263		Ot_Chr4_07871	Ot_Chr4_07520	1.22025		Sobic.010G193800.1.v3.1	Sobic.004G078100.1.v3.1	0.724526		Et_10A_001054	Et_10B_003212	0.04632
CDS:Zm00001d052804_T001	CDS:Zm00001d031270_T001	0.266606		CDS:OS03T0107300-01	CDS:OS10T0547500-01	0.3356		maker-Contig38-snap-gene-52.6-mRNA-1	maker-Contig10-snap-gene-522.56-mRNA-1	0.700357		Ot_Chr4_07858	Ot_Chr4_07525	1.09593		Sobic.010G194900.2.v3.1	Sobic.004G077500.1.v3.1	0.670629		Et_10A_001056	Et_10B_002401	0.04432
CDS:Zm00001d052807_T001	CDS:Zm00001d031272_T001	0.361234		CDS:OS03T0107400-01	CDS:OS10T0547000-00	1.1242		maker-Contig38-snap-gene-54.10-mRNA-1	maker-Contig10-snap-gene-521.42-mRNA-1	0.538904		Ot_Chr4_07857	Ot_Chr4_n35439	1.81478		Sobic.010G195000.1.v3.1	Sobic.004G077300.1.v3.1	0.928491		Et_10A_001058	Et_10B_003217	0.13664
CDS:Zm00001d052809_T001	CDS:Zm00001d031274_T001	0.271131		CDS:OS03T0108000-01	CDS:OS10T0545700-02	0.8162		maker-Contig38-snap-gene-54.11-mRNA-1	maker-Contig10-snap-gene-520.7-mRNA-1	0.750835		Ot_Chr4_07856	Ot_Chr4_07541	0.861013		Sobic.010G200900.1.v3.1	Sobic.004G071300.1.v3.1	0.430869		Et_10A_002054	Et_10B_003218	0.14936
CDS:Zm00001d052814_T001	CDS:Zm00001d031275_T001	0.645943		CDS:OS03T0108200-00	CDS:OS10T0545600-00	1.2459		snap_masked-Contig38-processed-gene-55.12-mRNA-1	snap_masked-Contig10-processed-gene-520.31-mRNA-1	0.583043		Ot_Chr4_08035	Ot_Chr4_n35126	0.815821		Sobic.010G201388.1.v3.1	Sobic.004G070900.1.v3.1	0.568594		Et_10A_001059	Et_10B_004182	0.02968
CDS:Zm00001d052815_T001	CDS:Zm00001d031277_T001	0.289131		CDS:OS03T0108300-02	CDS:OS10T0545500-00	0.4729		maker-Contig38-snap-gene-55.2-mRNA-1	maker-Contig10-snap-gene-520.1-mRNA-1	0.696757		Ot_Chr4_08040	Ot_Chr4_00752	0.599515		Sobic.010G201600.1.v3.1	Sobic.004G070800.1.v3.1	0.933017		Et_10A_002055	Et_10B_002600	1.76936
CDS:Zm00001d052816_T001	CDS:Zm00001d031281_T001	0.279051		CDS:OS03T0108500-01	CDS:OS10T0545200-01	0.666		maker-Contig38-snap-gene-55.5-mRNA-1	maker-Contig10-snap-gene-520.4-mRNA-1	0.538591		Ot_Chr4_08045	Ot_Chr4_00756	1.84871		Sobic.010G201700.1.v3.1	Sobic.004G070700.1.v3.1	0.856491		Et_10A_001060	Et_10B_003213	0.3196
CDS:Zm00001d052817_T001	CDS:Zm00001d031282_T001	0.516651		CDS:OS03T0147400-01	CDS:OS10T0447900-01	1.0484		maker-Contig38-augustus-gene-56.1-mRNA-1	snap_masked-Contig10-processed-gene-517.50-mRNA-1	0.704426		Ot_Chr4_08053	Ot_Chr4_00762	0.484315		Sobic.010G202000.1.v3.1	Sobic.004G070600.1.v3.1	1.22153		Et_10A_001061	Et_10B_003214	0.00272
CDS:Zm00001d052820_T001	CDS:Zm00001d031288_T001	0.500811		CDS:OS03T0147700-02	CDS:OS10T0447600-01	0.8943		augustus_masked-Contig38-processed-gene-56.49-mRNA-1	maker-Contig10-snap-gene-517.17-mRNA-1	0.598617		Ot_Chr4_08061	Ot_Chr4_00764	0.477191		Sobic.010G202800.1.v3.1	Sobic.004G069500.1.v3.1	2.43936		Et_10A_000057	Et_10B_002400	0.0132
CDS:Zm00001d049990_T001	CDS:Zm00001d031760_T001	0.304663		CDS:OS03T0149200-01	CDS:OS10T0445500-01	0.5765		maker-Contig38-snap-gene-58.44-mRNA-1	maker-Contig10-snap-gene-516.6-mRNA-1	0.677583		Ot_Chr4_08071	Ot_Chr4_00768	1.15123		Sobic.010G203600.1.v3.1	Sobic.004G068800.1.v3.1	1.21711		Et_10A_001062	Et_10B_004181	0.17672
CDS:Zm00001d050000_T001	CDS:Zm00001d031766_T001	0.181029		CDS:OS03T0150500-01	CDS:OS10T0444700-01	0.4459		maker-Contig38-snap-gene-28.47-mRNA-1	augustus_masked-Contig10-processed-gene-545.2-mRNA-1	0.543835		Ot_Chr4_23694	Ot_Chr4_00840	-0.765957		Sobic.010G204300.1.v3.1	Sobic.004G068500.1.v3.1	0.924069		Et_10A_001064	Et_10B_003216	0.05952
CDS:Zm00001d050008_T001	CDS:Zm00001d031777_T001	0.329863		CDS:OS03T0151100-01	CDS:OS10T0444400-01	0.5675		maker-Contig38-augustus-gene-29.51-mRNA-1	maker-Contig10-augustus-gene-544.47-mRNA-1	0.697617		Ot_Chr4_23698	Ot_Chr4_00852	2.29213		Sobic.010G205100.1.v3.1	Sobic.004G068400.1.v3.1	0.7524		Et_10A_001066	Et_10B_003219	0.07112
CDS:Zm00001d050011_T004	CDS:Zm00001d031779_T001	0.328731		CDS:OS03T0151800-02	CDS:OS10T0442532-00	3.0893		snap_masked-Contig38-processed-gene-29.37-mRNA-1	maker-Contig10-augustus-gene-542.8-mRNA-1	0.688383		Ot_Chr4_23707	Ot_Chr4_00874	0.854119		Sobic.010G205500.1.v3.1	Sobic.004G068300.1.v3.1	0.739543		Et_10A_001071	Et_10B_002603	0.06224
CDS:Zm00001d050016_T001	CDS:Zm00001d031781_T001	0.302503		CDS:OS03T0151900-01	CDS:OS10T0441800-01	0.5424		maker-Contig38-augustus-gene-30.53-mRNA-1	maker-Contig10-augustus-gene-542.7-mRNA-1	0.953843		Ot_Chr4_23711	Ot_Chr4_n35099	1.1533		Sobic.010G205800.1.v3.1	Sobic.004G068100.2.v3.1	0.789531		Et_10A_000271	Et_10B_002402	0.15624
CDS:Zm00001d050018_T006	CDS:Zm00001d031790_T002	0.341074		CDS:OS03T0152000-01	CDS:OS10T0440500-00	0.4977		augustus_masked-Contig38-processed-gene-30.28-mRNA-1	maker-Contig10-snap-gene-542.16-mRNA-1	0.406174		Ot_Chr4_n34852	Ot_Chr4_n35101	1.14993		Sobic.010G206800.1.v3.1	Sobic.004G067900.1.v3.1	0.579497		Et_10A_001072	Et_10B_003221	0.05168
CDS:Zm00001d050019_T001	CDS:Zm00001d031792_T001	0.22032		CDS:OS03T0152100-01	CDS:OS10T0440100-00	1.3394		maker-Contig38-snap-gene-31.11-mRNA-1	maker-Contig10-augustus-gene-542.2-mRNA-1	0.582887		Ot_Chr4_07558	Ot_Chr4_00131	1.42277		Sobic.010G207250.1.v3.1	Sobic.004G067200.1.v3.1	0.657154		Et_10A_001073	Et_10B_003236	0.04928
CDS:Zm00001d050020_T003	CDS:Zm00001d031793_T002	0.235234		CDS:OS03T0153000-00	CDS:OS10T0439600-02	0.7222		maker-Contig38-augustus-gene-31.0-mRNA-1	maker-Contig10-snap-gene-542.11-mRNA-1	0.76187		Ot_Chr4_07551	Ot_Chr4_00139	0.52246		Sobic.010G207500.1.v3.1	Sobic.004G067100.2.v3.1	0.744171		Et_10A_000059	Et_10B_003240	-0.8
CDS:Zm00001d049831_T001	CDS:Zm00001d031634_T001	0.251177		CDS:OS03T0156300-00	CDS:OS10T0439100-00	0.6318		augustus_masked-Contig38-processed-gene-31.37-mRNA-1	maker-Contig10-augustus-gene-542.0-mRNA-1	0.737139		Ot_Chr4_n35436	Ot_Chr4_00146	0.491515		Sobic.010G207600.1.v3.1	Sobic.004G067000.1.v3.1	1.03701		Et_10A_001074	Et_10B_003237	0.03312
CDS:Zm00001d049834_T001	CDS:Zm00001d031636_T001	0.163851		CDS:OS03T0157500-01	CDS:OS10T0438000-00	0.7542		maker-Contig38-snap-gene-32.0-mRNA-1	maker-Contig10-augustus-gene-541.50-mRNA-1	1.02162		Ot_Chr4_07521	Ot_Chr4_00162	1.04722		Sobic.010G207700.1.v3.1	Sobic.004G066900.1.v3.1	0.921497		Et_10A_001075	Et_10B_002607	0.25168
CDS:Zm00001d049835_T001	CDS:Zm00001d031637_T001	0.30456		CDS:OS03T0157600-00	CDS:OS10T0437700-01	0.5131		maker-Contig38-snap-gene-32.5-mRNA-1	maker-Contig10-augustus-gene-541.46-mRNA-1	0.64393		Ot_Chr4_22604	Ot_Chr6_01444	0.581668		Sobic.010G208100.2.v3.1	Sobic.004G066600.1.v3.1	1.18121		Et_10A_000276	Et_10B_002606	0.08328
CDS:Zm00001d049851_T001	CDS:Zm00001d031639_T001	0.753737		CDS:OS03T0157800-02	CDS:OS10T0437200-01	0.9958		maker-Contig38-snap-gene-32.2-mRNA-1	maker-Contig10-augustus-gene-541.47-mRNA-1	0.66553		Ot_Chr4_n35349	Ot_Chr6_18807	0.606102		Sobic.010G208900.1.v3.1	Sobic.004G066000.1.v3.1	1.01541		Et_10A_002058	Et_10B_004187	0.05864
CDS:Zm00001d049855_T002	CDS:Zm00001d031643_T001	0.288926		CDS:OS03T0185700-01	CDS:OS10T0379100-01	0.3986		maker-Contig38-augustus-gene-33.54-mRNA-1	maker-Contig10-snap-gene-540.23-mRNA-1	0.469174		Ot_Chr4_n35357	Ot_Chr6_n36968	0.337711		Sobic.010G209100.1.v3.1	Sobic.004G065900.1.v3.1	0.633806		Et_10A_001082	Et_10B_003242	0.14008
CDS:Zm00001d049857_T001	CDS:Zm00001d031648_T001	0.191314		CDS:OS03T0186950-01	CDS:OS10T0378300-01	1.0289		maker-Contig38-snap-gene-81.50-mRNA-1	maker-Contig10-augustus-gene-498.33-mRNA-1	0.725635		Ot_Chr4_00336	Ot_Chr6_20733	-0.765957		Sobic.010G210100.1.v3.1	Sobic.004G065400.1.v3.1	0.546583		Et_10A_001077	Et_10B_003238	0.05824
CDS:Zm00001d049858_T001	CDS:Zm00001d031651_T001	0.266194		CDS:OS03T0188900-01	CDS:OS10T0377300-01	0.4796		maker-Contig38-augustus-gene-82.49-mRNA-1	maker-Contig10-snap-gene-497.48-mRNA-1	0.720783		Ot_Chr4_00330	Ot_Chr6_20741	0.453447		Sobic.010G211300.1.v3.1	Sobic.004G065200.1.v3.1	0.84672		Et_10A_000278	Et_10B_004189	0.11088
CDS:Zm00001d049860_T001	CDS:Zm00001d031655_T002	0.17568		CDS:OS03T0190300-00	CDS:OS10T0376200-01	0.6639		maker-Contig38-augustus-gene-82.54-mRNA-1	augustus_masked-Contig10-processed-gene-497.11-mRNA-1	0.431296		Ot_Chr4_00324	Ot_Chr6_20745	0.852128		Sobic.010G211600.1.v3.1	Sobic.004G064900.1.v3.1	0.518091		Et_10A_000281	Et_10B_002611	0
CDS:Zm00001d052864_T001	CDS:Zm00001d031389_T001	0.524983		CDS:OS03T0191000-01	CDS:OS10T0375600-01	0.7131		maker-Contig38-augustus-gene-83.4-mRNA-1	maker-Contig10-augustus-gene-497.36-mRNA-1	0.740035		Ot_Chr4_00320	Ot_Chr6_20751	1.0692		Sobic.010G212000.1.v3.1	Sobic.004G064800.1.v3.1	0.445371		Et_10A_001092	Et_10B_003244	0.34776
CDS:Zm00001d052865_T001	CDS:Zm00001d031408_T001	1.61095		CDS:OS03T0191900-01	CDS:OS10T0371100-00	0.6484		maker-Contig38-snap-gene-83.21-mRNA-1	maker-Contig10-augustus-gene-496.5-mRNA-1	0.920113		Ot_Chr4_00316	Ot_Chr6_20763	0.549651		Sobic.010G212600.1.v3.1	Sobic.004G064000.1.v3.1	0.400937		Et_10A_002066	Et_10B_003245	0.16072
CDS:Zm00001d052875_T001	CDS:Zm00001d031412_T001	0.571371		CDS:OS03T0192500-01	CDS:OS10T0370000-01	1.2523		maker-Contig38-augustus-gene-84.65-mRNA-1	maker-Contig10-snap-gene-496.13-mRNA-1	0.805304		Ot_Chr4_n34922	Ot_Chr7_04765	0.992604		Sobic.010G212800.1.v3.1	Sobic.004G063900.1.v3.1	1.32305		Et_10A_001096	Et_10B_003248	0.11352
CDS:Zm00001d052876_T001	CDS:Zm00001d031413_T001	0.249943		CDS:OS03T0192700-01	CDS:OS10T0369900-01	0.8		snap_masked-Contig38-processed-gene-85.41-mRNA-1	maker-Contig10-snap-gene-496.11-mRNA-1	0.871826		Ot_Chr4_26758	Ot_Chr7_26877	0.854885		Sobic.010G213400.1.v3.1	Sobic.004G063500.1.v3.1	0.401863		Et_10A_001093	Et_10B_003246	0.06704
CDS:Zm00001d052882_T001	CDS:Zm00001d031415_T001	1.2889		CDS:OS03T0193000-01	CDS:OS10T0369600-01	1.1143		maker-Contig38-snap-gene-85.9-mRNA-1	maker-Contig10-snap-gene-496.10-mRNA-1	0.931617		Ot_Chr4_07914	Ot_Chr7_04813	0.717932		Sobic.010G213800.1.v3.1	Sobic.004G063400.1.v3.1	0.767726		Et_10A_001094	Et_10B_003247	0.09024
CDS:Zm00001d052883_T001	CDS:Zm00001d031416_T001	0.166011		CDS:OS03T0193075-01	CDS:OS10T0369500-01	0.8293		maker-Contig38-snap-gene-85.11-mRNA-1	maker-Contig10-augustus-gene-494.47-mRNA-1	1.03148		Ot_Chr4_07913	Ot_Chr7_n37722	0.411319		Sobic.010G214000.1.v3.1	Sobic.004G063200.1.v3.1	0.569211		Et_10A_000279	Et_10B_002614	0.09064
CDS:Zm00001d052886_T001	CDS:Zm00001d031420_T001	0.265886		CDS:OS03T0194500-01	CDS:OS10T0364700-01	0.8345		maker-Contig38-snap-gene-85.7-mRNA-1	maker-Contig10-snap-gene-494.43-mRNA-1	0.264287		Ot_Chr4_07902	Ot_Chr7_23110	0.420894		Sobic.010G214800.1.v3.1	Sobic.004G063000.1.v3.1	0.313509		Et_10A_001097	Et_10B_003252	0.09992
CDS:Zm00001d052888_T003	CDS:Zm00001d031422_T001	0.155417		CDS:OS03T0196250-00	CDS:OS10T0362700-01	0.8374		maker-Contig38-augustus-gene-86.48-mRNA-1	maker-Contig10-snap-gene-494.40-mRNA-1	0.803035		Ot_Chr4_07898	Ot_Chr7_23102	0.381983		Sobic.010G214900.1.v3.1	Sobic.004G062500.1.v3.1	0.535886		Et_10A_001100	Et_10B_003253	0.73456
CDS:Zm00001d052689_T002	CDS:Zm00001d031674_T003	0.18504		CDS:OS03T0197100-01	CDS:OS10T0360100-01	0.5716		maker-Contig38-augustus-gene-21.54-mRNA-1	maker-Contig10-augustus-gene-552.2-mRNA-1	0.666626		Ot_Chr4_07834	Ot_Chr7_09539	1.64765		Sobic.010G215000.1.v3.1	Sobic.004G062300.1.v3.1	0.591017		Et_10A_000280	Et_10B_002407	0.1216
CDS:Zm00001d052695_T005	CDS:Zm00001d031678_T002	0.250354		CDS:OS03T0139100-00	CDS:OS10T0466700-01	0.2892		maker-Contig38-snap-gene-22.15-mRNA-1	maker-Contig10-snap-gene-552.11-mRNA-1	1.43249		Ot_Chr4_n35247	Ot_Chr7_n37778	0.290528		Sobic.010G215400.1.v3.1	Sobic.004G062200.2.v3.1	1.04667		Et_10A_002067	Et_10B_004191	0.12048
CDS:Zm00001d052695_T023	CDS:Zm00001d031678_T025	0.250869		CDS:OS03T0139500-01	CDS:OS10T0466500-01	4.4496		augustus_masked-Contig38-processed-gene-23.32-mRNA-1	maker-Contig10-augustus-gene-551.18-mRNA-1	0.643774		Ot_Chr4_07791	Ot_Chr7_26965	0.458426		Sobic.010G215700.1.v3.1	Sobic.004G062100.1.v3.1	0.628046		Et_10A_001107	Et_10B_004192	0.14768
CDS:Zm00001d052697_T002	CDS:Zm00001d031684_T001	0.311349		CDS:OS03T0140900-00	CDS:OS10T0466000-01	1.1867		maker-Contig38-augustus-gene-23.7-mRNA-1	maker-Contig10-augustus-gene-550.36-mRNA-1	0.64573		Ot_Chr4_07782	Ot_Chr7_n37823	1.13017		Sobic.010G215800.1.v3.1	Sobic.004G061600.1.v3.1	0.394766		Et_10A_000061	Et_10B_002406	0.0504
CDS:Zm00001d052698_T001	CDS:Zm00001d031688_T001	0.247269		CDS:OS03T0141200-01	CDS:OS10T0465700-01	0.4604		maker-Contig38-snap-gene-23.49-mRNA-1	maker-Contig10-snap-gene-550.34-mRNA-1	0.444287		Ot_Chr4_07781	Ot_Chr7_22537	0.995821		Sobic.010G216400.1.v3.1	Sobic.004G061200.1.v3.1	0.884366		Et_10A_001108	Et_10B_003255	0.00632
CDS:Zm00001d052702_T001	CDS:Zm00001d031691_T001	0.1944		CDS:OS03T0142500-01	CDS:OS10T0464500-00	1.8731		maker-Contig38-snap-gene-23.50-mRNA-1	maker-Contig10-snap-gene-550.32-mRNA-1	1.09487		Ot_Chr4_24844	Ot_Chr7_n37652	0.66194		Sobic.010G217400.2.v3.1	Sobic.004G060900.1.v3.1	0.822034		Et_10A_000062	Et_10B_002613	0.04688
CDS:Zm00001d052709_T004	CDS:Zm00001d031694_T001	0.195223		CDS:OS03T0143300-01	CDS:OS10T0463100-00	0.7336		augustus_masked-Contig38-processed-gene-24.1-mRNA-1	maker-Contig10-augustus-gene-548.11-mRNA-1	0.862983		Ot_Chr4_n34796	Ot_Chr7_n37654	0.804638		Sobic.010G217532.1.v3.1	Sobic.004G060832.1.v3.1	0.778731		Et_10A_001109	Et_10B_003256	0.04248
CDS:Zm00001d050417_T001	CDS:Zm00001d032152_T001	0.182057		CDS:OS03T0143400-01	CDS:OS10T0462900-01	0.7201		augustus_masked-Contig38-processed-gene-25.41-mRNA-1	augustus_masked-Contig10-processed-gene-546.3-mRNA-1	1.0321		Ot_Chr4_23668	Ot_Chr7_n37668	0.886826		Sobic.010G217700.1.v3.1	Sobic.004G060400.1.v3.1	0.96552		Et_10A_001101	Et_10B_003249	0.03296
CDS:Zm00001d050422_T001	CDS:Zm00001d032155_T001	0.170743		CDS:OS03T0144800-01	CDS:OS10T0459700-01	1.4178		snap_masked-Contig38-processed-gene-490.45-mRNA-1	maker-Contig10-snap-gene-24.2-mRNA-1	1.61264		Ot_Chr4_n35647	Ot_Chr7_n37674	1.13454		Sobic.010G218300.1.v3.1	Sobic.004G060300.1.v3.1	0.816789		Et_10A_001102	Et_10B_003250	0.12096
CDS:Zm00001d050430_T001	CDS:Zm00001d032157_T001	0.211269		CDS:OS03T0145900-01	CDS:OS10T0456800-01	1.5866		maker-Contig38-augustus-gene-490.5-mRNA-1	maker-Contig10-augustus-gene-24.19-mRNA-1	0.950948		Ot_Chr4_01179	Ot_Chr7_10144	0.451302		Sobic.010G218400.1.v3.1	Sobic.004G060100.1.v3.1	0.732446		Et_10A_001103	Et_10B_003251	0.09048
CDS:Zm00001d050433_T001	CDS:Zm00001d032158_T002	0.210446		CDS:OS03T0146000-01	CDS:OS10T0456600-01	0.9493		maker-Contig38-snap-gene-491.16-mRNA-1	maker-Contig10-augustus-gene-23.25-mRNA-1	-0.782609		Ot_Chr4_01162	Ot_Chr7_10148	0.481787		Sobic.010G218500.1.v3.1	Sobic.004G059900.1.v3.1	2.65598		Et_10A_001104	Et_10B_002616	2.42048
CDS:Zm00001d050436_T001	CDS:Zm00001d032164_T001	0.186686		CDS:OS03T0199100-01	CDS:OS10T0359200-00	0.5564		maker-Contig38-snap-gene-492.3-mRNA-1	maker-Contig10-augustus-gene-23.32-mRNA-1	0.0910174		Ot_Chr4_08304	Ot_Chr7_09526	0.588791		Sobic.010G218600.1.v3.1	Sobic.004G059200.1.v3.1	0.557691		Et_10A_001105	Et_10B_003257	0.10856
CDS:Zm00001d050440_T001	CDS:Zm00001d032165_T002	0.155726		CDS:OS03T0200200-01	CDS:OS10T0352000-01	0.7737		maker-Contig38-snap-gene-492.4-mRNA-1	maker-Contig10-snap-gene-23.13-mRNA-1	0.220852		Ot_Chr4_08314	Ot_Chr7_n37806	0.758374		Sobic.010G076700.1.v3.1	Sobic.004G318200.1.v3.1	0.867806		Et_10A_001106	Et_10B_003259	0.04944
CDS:Zm00001d049945_T002	CDS:Zm00001d031956_T001	0.399086		CDS:OS03T0201901-00	CDS:OS10T0351700-01	0.5466		maker-Contig38-snap-gene-492.5-mRNA-1	snap_masked-Contig10-processed-gene-22.17-mRNA-1	0.519965		Ot_Chr4_08338	Ot_Chr7_09484	0.926502		Sobic.010G077000.1.v3.1	Sobic.004G317200.1.v3.1	1.09121		Et_10A_001110	Et_10B_003264	0.11112
CDS:Zm00001d049948_T001	CDS:Zm00001d031958_T001	0.117771		CDS:OS03T0204100-01	CDS:OS10T0347800-00	1.1657		maker-Contig38-snap-gene-493.52-mRNA-1	maker-Contig10-snap-gene-22.46-mRNA-1	0.993287		Ot_Chr4_08340	Ot_Chr7_09483	1.60353		Sobic.010G077200.1.v3.1	Sobic.004G317000.1.v3.1	0.725657		Et_10A_001111	Et_10B_003265	0.04512
CDS:Zm00001d049950_T001	CDS:Zm00001d031959_T001	0.37512		CDS:OS03T0204600-00	CDS:OS10T0347400-00	1.9659		maker-Contig38-snap-gene-483.54-mRNA-1	maker-Contig10-snap-gene-95.2-mRNA-1	0.930365		Ot_Chr4_19778	Ot_Chr7_10570	0.622494		Sobic.010G077700.2.v3.1	Sobic.004G315800.1.v3.1	0.6372		Et_10A_001112	Et_10B_003266	0.09464
CDS:Zm00001d049952_T001	CDS:Zm00001d031961_T002	0.15264		CDS:OS03T0206150-00	CDS:OS10T0345701-01	-1		maker-Contig38-augustus-gene-484.43-mRNA-1	maker-Contig10-augustus-gene-95.24-mRNA-1	0.831443		Ot_Chr4_19770	Ot_Chr7_10565	0.434528		Sobic.010G077800.1.v3.1	Sobic.004G315700.1.v3.1	1.49873		Et_10A_001113	Et_10B_004195	0.05344
CDS:Zm00001d049959_T001	CDS:Zm00001d031967_T001	0.243874		CDS:OS03T0206600-01	CDS:OS10T0343200-01	0.7293		augustus_masked-Contig38-processed-gene-484.11-mRNA-1	maker-Contig10-snap-gene-94.1-mRNA-1	1.10864		Ot_Chr4_19733	Ot_Chr7_10532	0.480562		Sobic.010G077900.1.v3.1	Sobic.004G315600.1.v3.1	0.580217		Et_10A_000285	Et_10B_003267	0.11896
CDS:Zm00001d049965_T001	CDS:Zm00001d031969_T002	0.206229		CDS:OS03T0207200-01	CDS:OS10T0343100-01	0.8711		maker-Contig38-snap-gene-484.37-mRNA-1	maker-Contig10-snap-gene-94.5-mRNA-1	0.763043		Ot_Chr4_19659	Ot_Chr7_n37847	0.571481		Sobic.010G078200.1.v3.1	Sobic.004G315200.1.v3.1	0.585669		Et_10A_001119	Et_10B_003269	0.44824
CDS:Zm00001d049761_T021	CDS:Zm00001d031529_T011	0.177017		CDS:OS03T0208500-01	CDS:OS10T0340800-01	1.1485		maker-Contig38-augustus-gene-485.8-mRNA-1	augustus_masked-Contig10-processed-gene-94.18-mRNA-1	0.621626		Ot_Chr4_n34956	Ot_Chr7_10417	0.771319		Sobic.010G078300.1.v3.1	Sobic.004G315000.1.v3.1	1.17072		Et_10A_001114	Et_10B_003260	0.05456
CDS:Zm00001d049762_T012	CDS:Zm00001d031530_T003	0.269486		CDS:OS03T0209000-01	CDS:OS10T0337700-01	0.621		maker-Contig38-augustus-gene-486.63-mRNA-1	maker-Contig10-augustus-gene-93.10-mRNA-1	0.366496		Ot_Chr4_01284	Ot_Chr7_10226	0.382136		Sobic.010G078400.2.v3.1	Sobic.004G314900.1.v3.1	1.03042		Et_10A_001115	Et_10B_003261	0.0676
CDS:Zm00001d049763_T001	CDS:Zm00001d031531_T001	0.269589		CDS:OS03T0209400-01	CDS:OS10T0337600-01	0.4922		maker-Contig38-snap-gene-122.37-mRNA-1	maker-Contig10-snap-gene-462.45-mRNA-1	0.604409		Ot_Chr4_01272	Ot_Chr7_10219	0.612077		Sobic.010G078700.1.v3.1	Sobic.004G313900.1.v3.1	0.445783		Et_10A_001120	Et_10B_003270	0.00496
CDS:Zm00001d049764_T001	CDS:Zm00001d031532_T001	0.191726		CDS:OS03T0209500-01	CDS:OS10T0337500-01	1.1569		maker-Contig38-augustus-gene-123.5-mRNA-1	maker-Contig10-augustus-gene-460.7-mRNA-1	1.17352		Ot_Chr4_01250	Ot_Chr7_10196	0.713106		Sobic.010G078900.1.v3.1	Sobic.004G313400.1.v3.1	1.06334		Et_10A_000284	Et_10B_002615	0.01912
CDS:Zm00001d049766_T001	CDS:Zm00001d031536_T001	0.1764		CDS:OS03T0179400-01	CDS:OS10T0395000-01	0.9061		maker-Contig38-augustus-gene-123.6-mRNA-1	maker-Contig10-snap-gene-460.11-mRNA-1	0.895148		Ot_Chr4_n35023	Ot_Chr7_n38122	0.918536		Sobic.010G079000.1.v3.1	Sobic.004G312800.1.v3.1	0.649234		Et_10A_001118	Et_10B_003280	1.42288
CDS:Zm00001d049767_T001	CDS:Zm00001d031542_T001	0.237703		CDS:OS03T0180900-01	CDS:OS10T0392400-01	0.6795		maker-Contig38-snap-gene-124.53-mRNA-1	maker-Contig10-augustus-gene-459.53-mRNA-1	1.34977		Ot_Chr4_01188	Ot_Chr7_10162	0.651677		Sobic.010G079100.1.v3.1	Sobic.004G311600.1.v3.1	0.658286		Et_10A_000286	Et_10B_004196	0.0708
CDS:Zm00001d049880_T001	CDS:Zm00001d031848_T001	0.183394		CDS:OS03T0182400-01	CDS:OS10T0390900-00	1.8284		maker-Contig38-augustus-gene-124.8-mRNA-1	maker-Contig10-snap-gene-459.41-mRNA-1	0.91213		Ot_Chr4_01179	Ot_Chr7_10144	0.451302		Sobic.010G079500.1.v3.1	Sobic.004G311400.1.v3.1	1.00131		Et_10A_002070	Et_10B_003272	0.1452
CDS:Zm00001d049883_T001	CDS:Zm00001d031850_T001	0.213737		CDS:OS03T0182800-01	CDS:OS10T0390800-01	0.8966		maker-Contig38-snap-gene-73.7-mRNA-1	maker-Contig10-snap-gene-504.60-mRNA-1	0.641348		Ot_Chr4_n35040	Ot_Chr7_n37904	0.555626		Sobic.010G079800.1.v3.1	Sobic.004G311200.2.v3.1	1.09347		Et_10A_001122	Et_10B_003276	0.08704
CDS:Zm00001d049884_T001	CDS:Zm00001d031851_T001	0.241406		CDS:OS03T0183600-00	CDS:OS10T0390600-01	1.3418		maker-Contig38-augustus-gene-73.57-mRNA-1	maker-Contig10-snap-gene-504.66-mRNA-1	0.936235		Ot_Chr4_01098	Ot_Chr7_10140	0.847762		Sobic.010G080100.1.v3.1	Sobic.004G311000.1.v3.1	0.545143		Et_10A_001128	Et_10B_003279	0.07448
CDS:Zm00001d049888_T002	CDS:Zm00001d031854_T001	0.211886		CDS:OS03T0183800-01	CDS:OS10T0389800-01	1.0415		maker-Contig38-augustus-gene-73.64-mRNA-1	maker-Contig10-augustus-gene-503.3-mRNA-1	1.25045		Ot_Chr4_26751	Ot_Chr7_n38040	0.888587		Sobic.010G080200.1.v3.1	Sobic.004G310900.1.v3.1	0.583714		Et_10A_001129	Et_10B_003285	0.09528
CDS:Zm00001d049889_T001	CDS:Zm00001d031861_T001	0.278331		CDS:OS03T0184100-01	CDS:OS10T0389500-01	1.1548		maker-Contig38-augustus-gene-74.1-mRNA-1	augustus_masked-Contig10-processed-gene-503.58-mRNA-1	1.06607		Ot_Chr4_07945	Ot_Chr7_n38039	0.392936		Sobic.010G080400.1.v3.1	Sobic.004G310600.1.v3.1	0.444343		Et_10A_001130	Et_10B_003286	0.07128
CDS:Zm00001d049894_T010	CDS:Zm00001d031863_T013	0.174549		CDS:OS03T0101100-01	CDS:OS10T0563000-01	0.9906		maker-Contig38-snap-gene-75.57-mRNA-1	maker-Contig10-snap-gene-503.13-mRNA-1	1.05613		Ot_Chr5_n36055	Ot_Chr6_n36758	0.246332		Sobic.010G080800.1.v3.1	Sobic.004G310400.1.v3.1	0.562423		Et_10A_001132	Et_10B_003291	0.31568
CDS:Zm00001d050304_T001	CDS:Zm00001d032304_T002	0.182674		CDS:OS03T0101200-00	CDS:OS10T0561500-01	1.2967		maker-Contig38-snap-gene-200.32-mRNA-1	maker-Contig10-augustus-gene-80.13-mRNA-1	1.26297		Ot_Chr5_04979	Ot_Chr6_08640	0.690128		Sobic.010G080900.1.v3.1	Sobic.004G310300.1.v3.1	0.698091		Et_10A_001133	Et_10B_004198	0.1192
CDS:Zm00001d050307_T001	CDS:Zm00001d032306_T001	0.29016		CDS:OS03T0101300-01	CDS:OS10T0561300-01	1.4568		maker-Contig38-snap-gene-201.63-mRNA-1	snap_masked-Contig10-processed-gene-79.15-mRNA-1	1.31455		Ot_Chr5_03373	Ot_Chr7_10166	-0.765957		Sobic.010G081100.1.v3.1	Sobic.004G310000.1.v3.1	0.500091		Et_10A_001140	Et_10B_003288	0.2616
CDS:Zm00001d050310_T001	CDS:Zm00001d032316_T001	0.23256		CDS:OS03T0101600-01	CDS:OS10T0561100-01	1.8169		maker-Contig38-snap-gene-201.55-mRNA-1	maker-Contig10-snap-gene-78.51-mRNA-1	0.83113		Ot_Chr5_n36114	Ot_Chr7_10153	1.49117		Sobic.010G081800.1.v3.1	Sobic.004G309600.1.v3.1	0.735429		Et_10A_001139	Et_10B_002410	0.28984
CDS:Zm00001d050315_T001	CDS:Zm00001d032317_T001	0.182366		CDS:OS03T0101800-02	CDS:OS10T0560200-01	0.8645		maker-Contig38-augustus-gene-201.76-mRNA-1	maker-Contig10-snap-gene-78.47-mRNA-1	1.31979		Ot_Chr6_n36911	Ot_Chr6_02046	-0.765957		Sobic.010G082000.1.v3.1	Sobic.004G308400.1.v3.1	3.15473		Et_10A_001144	Et_10B_003293	0.21776
CDS:Zm00001d050316_T001	CDS:Zm00001d032319_T002	0.187714		CDS:OS03T0226600-02	CDS:OS10T0105400-02	0.9465		maker-Contig38-snap-gene-202.23-mRNA-1	maker-Contig10-snap-gene-78.46-mRNA-1	1.72127		Ot_Chr6_12145	Ot_Chr6_n37130	0.520391		Sobic.010G082600.1.v3.1	Sobic.004G308000.1.v3.1	0.197074		Et_10A_000293	Et_10B_002620	0.12656
CDS:Zm00001d050247_T001	CDS:Zm00001d032265_T001	0.137211		CDS:OS03T0226800-01	CDS:OS10T0104900-01	1.8165		maker-Contig38-snap-gene-202.18-mRNA-1	maker-Contig10-snap-gene-77.59-mRNA-1	1.19982		Ot_Chr6_n37392	Ot_Chr7_n38306	0		Sobic.010G083000.1.v3.1	Sobic.004G307300.1.v3.1	0.789017		Et_10A_001145	Et_10B_003299	0.09496
CDS:Zm00001d050248_T001	CDS:Zm00001d032266_T001	2.24475		CDS:OS03T0227900-00	CDS:OS10T0104800-01	0.8786		snap_masked-Contig38-processed-gene-565.12-mRNA-1	snap_masked-Contig1100-processed-gene-0.16-mRNA-1	0.0237913		Ot_Chr6_n37393	Ot_Chr7_n37684	1.31576		Sobic.010G083600.1.v3.1	Sobic.004G307000.1.v3.1	0.72216		Et_10A_001142	Et_10B_004199	0.10552
CDS:Zm00001d050251_T002	CDS:Zm00001d032267_T003	0.224126		CDS:OS03T0229100-00	CDS:OS10T0104300-00	1.64		maker-Contig38-augustus-gene-566.61-mRNA-1	maker-Contig1100-augustus-gene-0.52-mRNA-1	0.0379565		Ot_Chr6_01758	Ot_Chr9_14055	0.639957		Sobic.010G085600.1.v3.1	Sobic.004G306700.1.v3.1	0.816994		Et_10A_001146	Et_10B_003300	0.04928
CDS:Zm00001d050253_T001	CDS:Zm00001d032268_T001	0.177223		CDS:OS03T0230500-01	CDS:OS10T0103800-01	0.7081		maker-Contig38-augustus-gene-36.0-mRNA-1	maker-Contig1140-snap-gene-0.14-mRNA-1	0.515426		Ot_Chr7_n37714	Ot_Chr8_n39168	1.35911		Sobic.010G086000.1.v3.1	Sobic.004G305700.1.v3.1	0.9972		Et_10A_002075	Et_10B_004201	0.11008
CDS:Zm00001d050258_T001	CDS:Zm00001d032280_T001	0.168171		CDS:OS03T0231150-00	CDS:OS10T0103700-01	1.4362		snap_masked-Contig38-processed-gene-37.0-mRNA-1	snap_masked-Contig1140-processed-gene-0.38-mRNA-1	0.353661		Ot_Chr1_20184	Ot_Chr1_n31501	1.19252		Sobic.010G086100.1.v3.1	Sobic.004G305600.1.v3.1	1.40493		Et_10A_001147	Et_10B_003301	0.10536
CDS:Zm00001d049929_T001	CDS:Zm00001d031929_T012	0.407829		CDS:OS03T0434800-00	CDS:OS11T0334938-00	0.7749		maker-Contig38-snap-gene-37.41-mRNA-1	maker-Contig1140-augustus-gene-0.69-mRNA-1	0.0584609		Ot_Chr1_n30963	Ot_Chr1_n31502	1.30006		Sobic.010G086400.2.v3.1	Sobic.004G305000.1.v3.1	0.627634		Et_10A_001143	Et_10B_003295	0.182
CDS:Zm00001d049930_T001	CDS:Zm00001d031933_T012	0.351154		CDS:OS03T0435200-01	CDS:OS11T0357094-00	0		augustus_masked-Contig38-processed-gene-37.26-mRNA-1	augustus_masked-Contig1140-processed-gene-0.57-mRNA-1	0.0310696		Ot_Chr1_20165	Ot_Chr1_19359	1.639		Sobic.010G246000.2.v3.1	Sobic.004G042100.1.v3.1	1.23727		Et_10A_000292	Et_10B_002622	0.12192
CDS:Zm00001d049933_T002	CDS:Zm00001d031939_T001	-1.02857		CDS:OS03T0435800-00	CDS:OS11T0362633-00	0		maker-Contig38-snap-gene-37.48-mRNA-1	maker-Contig1140-snap-gene-0.4-mRNA-1	0.0690261		Ot_Chr1_20161	Ot_Chr1_19362	1.333		Sobic.010G246132.1.v3.1	Sobic.004G041800.2.v3.1	1.23727		Et_10A_001155	Et_10B_003296	1.59568
CDS:Zm00001d049938_T009	CDS:Zm00001d031943_T009	0.2052		CDS:OS03T0436100-01	CDS:OS11T0373711-01	0		maker-Contig38-augustus-gene-179.10-mRNA-1	maker-Contig121-snap-gene-0.8-mRNA-1	0.0531391		Ot_Chr1_20160	Ot_Chr1_19363	0.492281		Sobic.010G247500.1.v3.1	Sobic.004G041600.1.v3.1	0.890331		Et_10A_002079	Et_10B_003304	0.21048
CDS:Zm00001d049939_T001	CDS:Zm00001d031945_T001	0.247166		CDS:OS03T0436300-00	CDS:OS11T0379251-00	0.0457		maker-Contig38-snap-gene-179.17-mRNA-1	maker-Contig121-augustus-gene-0.33-mRNA-1	0.0504		Ot_Chr1_n30971	Ot_Chr1_19377	1.58829		Sobic.010G247600.1.v3.1	Sobic.004G041500.1.v3.1	1.58081		Et_10A_000294	Et_10B_004202	1.0712
CDS:Zm00001d049768_T001	CDS:Zm00001d031545_T001	0.147909		CDS:OS03T0437500-01	CDS:OS11T0390328-01	0		snap_masked-Contig38-processed-gene-350.16-mRNA-1	augustus_masked-Contig191-processed-gene-0.11-mRNA-1	0.0237913		Ot_Chr1_20129	Ot_Chr1_19385	1.56186		Sobic.010G248100.1.v3.1	Sobic.004G041100.1.v3.1	0.845383		Et_10A_002082	Et_10B_003311	0.69368
CDS:Zm00001d049769_T001	CDS:Zm00001d031546_T001	0.224331		CDS:OS03T0319300-01	CDS:OS11T0134400-00	0.5464		maker-Contig38-snap-gene-351.0-mRNA-1	maker-Contig191-snap-gene-0.51-mRNA-1	1.29741		Ot_Chr1_19845	Ot_Chr1_02814	0.430851		Sobic.010G249100.1.v3.1	Sobic.004G040800.1.v3.1	1.12587		Et_10A_002077	Et_10B_004203	0.95952
CDS:Zm00001d049781_T001	CDS:Zm00001d031549_T002	1.45985		CDS:OS03T0319400-01	CDS:OS11T0134300-01	2.8803		maker-Contig38-snap-gene-122.35-mRNA-1	maker-Contig218-augustus-gene-0.1-mRNA-1	0.0828783		Ot_Chr1_19850	Ot_Chr1_02810	1.23549		Sobic.010G249500.3.v3.1	Sobic.004G040200.1.v3.1	1.29456		Et_10A_001153	Et_10B_003305	0.16312
CDS:Zm00001d049785_T001	CDS:Zm00001d031554_T003	0.250149		CDS:OS03T0320100-01	CDS:OS11T0132600-01	2.7532		maker-Contig38-augustus-gene-122.49-mRNA-1	maker-Contig218-augustus-gene-0.2-mRNA-1	0.156913		Ot_Chr1_19852	Ot_Chr1_02809	0.875949		Sobic.010G250100.1.v3.1	Sobic.004G040100.1.v3.1	0.73152		Et_10A_001154	Et_10B_003306	0.12136
CDS:Zm00001d049786_T001	CDS:Zm00001d031555_T001	0.29016		CDS:OS03T0320400-01	CDS:OS11T0131600-00	2.0049		snap_masked-Contig38-processed-gene-62.24-mRNA-1	snap_masked-Contig259-processed-gene-0.45-mRNA-1	0.369939		Ot_Chr1_n30606	Ot_Chr1_n31590	-0.765957		Sobic.010G251100.1.v3.1	Sobic.004G039400.1.v3.1	0.695829		Et_10A_001162	Et_10B_003314	0.14656
CDS:Zm00001d053200_T001	CDS:Zm00001d032044_T003	0.183394		CDS:OS03T0320600-01	CDS:OS11T0131100-00	0.8356		maker-Contig38-augustus-gene-63.45-mRNA-1	maker-Contig259-augustus-gene-0.8-mRNA-1	0.672574		Ot_Chr1_19864	Ot_Chr1_02801	0.464553		Sobic.010G252401.1.v3.1	Sobic.004G038600.1.v3.1	0.512023		Et_10A_001157	Et_10B_004204	-0.8
CDS:Zm00001d053202_T001	CDS:Zm00001d032042_T001	0.203143		CDS:OS03T0322800-01	CDS:OS11T0129600-01	1.4048		maker-Contig38-snap-gene-63.5-mRNA-1	maker-Contig259-augustus-gene-0.9-mRNA-1	0.737139		Ot_Chr1_19870	Ot_Chr1_02800	1.09302		Sobic.010G252600.1.v3.1	Sobic.004G038500.1.v3.1	0.877989		Et_10A_001163	Et_10B_003316	0.17576
CDS:Zm00001d053208_T001	CDS:Zm00001d032040_T001	0.148937		CDS:OS03T0324700-01	CDS:OS11T0128000-01	1.2546		augustus_masked-Contig38-processed-gene-63.37-mRNA-1	maker-Contig259-snap-gene-0.86-mRNA-1	1.50817		Ot_Chr1_19882	Ot_Chr1_02795	1.6416		Sobic.010G253200.3.v3.1	Sobic.004G037900.1.v3.1	0.963669		Et_10A_001158	Et_10B_003308	0.1336
CDS:Zm00001d053210_T001	CDS:Zm00001d032032_T001	0.271543		CDS:OS03T0434400-00	CDS:OS11T0406945-00	0.0297		maker-Contig38-augustus-gene-63.51-mRNA-1	maker-Contig259-snap-gene-0.95-mRNA-1	0.8298		Ot_Chr1_19885	Ot_Chr1_02794	0.444179		Sobic.010G253300.1.v3.1	Sobic.004G037800.1.v3.1	1.12392		Et_10A_001159	Et_10B_003309	0.10216
CDS:Zm00001d053211_T005	CDS:Zm00001d032031_T001	0.164674		CDS:OS03T0435550-00	CDS:OS11T0393097-00	0		maker-Contig38-snap-gene-64.30-mRNA-1	augustus_masked-Contig259-processed-gene-0.38-mRNA-1	0.465026		Ot_Chr1_n30619	Ot_Chr1_02791	0.834817		Sobic.010G253400.1.v3.1	Sobic.004G037700.1.v3.1	1.35494		Et_10A_001160	Et_10B_003310	0.0744
CDS:Zm00001d053213_T001	CDS:Zm00001d032030_T001	0.0938057		CDS:OS03T0436300-00	CDS:OS11T0379251-00	0.0457		maker-Contig38-augustus-gene-543.1-mRNA-1	maker-Contig3-augustus-gene-22.85-mRNA-1	0.304591		Ot_Chr1_21735	Ot_Chr1_21120	1.51384		Sobic.010G253500.10.v3.1	Sobic.004G037100.1.v3.1	1.68521		Et_10A_001172	Et_10B_003324	0.27368
CDS:Zm00001d053214_T001	CDS:Zm00001d032028_T001	0.109543		CDS:OS03T0436400-01	CDS:OS11T0351555-01	0		maker-Contig38-snap-gene-543.21-mRNA-1	maker-Contig3-augustus-gene-22.75-mRNA-1	0.228209		Ot_Chr1_n31055	Ot_Chr1_21130	0.582128		Sobic.010G254200.1.v3.1	Sobic.004G036900.1.v3.1	1.23459		Et_10A_001170	Et_10B_003320	0.10144
CDS:Zm00001d053215_T001	CDS:Zm00001d032027_T002	0.0808457		CDS:OS03T0437200-01	CDS:OS11T0340477-01	0.646		maker-Contig38-snap-gene-543.15-mRNA-1	snap_masked-Contig3-processed-gene-22.29-mRNA-1	0.238304		Ot_Chr1_21689	Ot_Chr1_21137	0.499328		Sobic.010G254300.1.v3.1	Sobic.004G036500.1.v3.1	1.27255		Et_10A_000072	Et_10B_003321	0.12784
CDS:Zm00001d053220_T001	CDS:Zm00001d032024_T001	0.175886		CDS:OS03T0327800-01	CDS:OS11T0127600-01	1.4234		maker-Contig38-augustus-gene-543.2-mRNA-1	maker-Contig3-augustus-gene-22.84-mRNA-1	0.289096		Ot_Chr1_n31316	Ot_Chr1_28120	0		Sobic.010G254801.1.v3.1	Sobic.004G035900.2.v3.1	0.479726		Et_10A_001173	Et_10B_003322	0.0628
CDS:Zm00001d053225_T002	CDS:Zm00001d032022_T019	0.126823		CDS:OS03T0328400-00	CDS:OS11T0126400-00	1.2831		maker-Contig38-augustus-gene-543.8-mRNA-1	augustus_masked-Contig3-processed-gene-22.39-mRNA-1	0.282757		Ot_Chr1_n31925	Ot_Chr1_28121	0		Sobic.010G255000.1.v3.1	Sobic.004G035800.1.v3.1	1.05583		Et_10A_001179	Et_10B_003332	0.0644
CDS:Zm00001d050330_T003	CDS:Zm00001d032263_T001	0.286457		CDS:OS03T0328900-01	CDS:OS11T0125700-00	1.6657		augustus_masked-Contig38-processed-gene-543.41-mRNA-1	maker-Contig3-augustus-gene-22.72-mRNA-1	2.32803		Ot_Chr1_n31310	Ot_Chr1_n31290	0.160315		Sobic.010G255300.1.v3.1	Sobic.004G035100.1.v3.1	0.908949		Et_10A_001175	Et_10B_003325	0.16264
CDS:Zm00001d050335_T001	CDS:Zm00001d032262_T001	0.182366		CDS:OS03T0330000-01	CDS:OS11T0124900-01	3.0316		maker-Contig38-snap-gene-543.19-mRNA-1	maker-Contig3-augustus-gene-22.82-mRNA-1	0.222574		Ot_Chr1_n31317	Ot_Chr1_18430	0.0127915		Sobic.010G255400.1.v3.1	Sobic.004G034900.1.v3.1	1.01736		Et_10A_001177	Et_10B_003326	0.16528
CDS:Zm00001d050339_T001	CDS:Zm00001d032257_T001	0.200674		CDS:OS03T0332700-01	CDS:OS11T0124300-01	1.5984		snap_masked-Contig38-processed-gene-544.11-mRNA-1	augustus_masked-Contig3-processed-gene-22.44-mRNA-1	0.2682		Ot_Chr1_n31924	Ot_Chr1_18431	0		Sobic.010G255700.1.v3.1	Sobic.004G034400.2.v3.1	1.0115		Et_10A_001180	Et_10B_003327	0.42712
CDS:Zm00001d050347_T002	CDS:Zm00001d032250_T001	0.323794		CDS:OS03T0638900-01	CDS:OS12T0609900-00	0.5156		maker-Contig38-snap-gene-544.61-mRNA-1	maker-Contig3-augustus-gene-22.71-mRNA-1	0.20027		Ot_Chr1_n31318	Ot_Chr1_18865	0.746655		Sobic.010G256200.1.v3.1	Sobic.004G033800.1.v3.1	1.91983		Et_10A_000299	Et_10B_002626	0.11632
CDS:Zm00001d050350_T001	CDS:Zm00001d032249_T002	0.298183		CDS:OS03T0639350-00	CDS:OS12T0610200-01	2.192		maker-Contig38-snap-gene-544.54-mRNA-1	maker-Contig3-augustus-gene-22.81-mRNA-1	0.196826		Ot_Chr1_19864	Ot_Chr1_04581	0.477804		Sobic.010G256400.1.v3.1	Sobic.004G033000.1.v3.1	0.638126		Et_10A_001178	Et_10B_003328	0.1708
CDS:Zm00001d050355_T001	CDS:Zm00001d032244_T001	0.232251		CDS:OS03T0639600-01	CDS:OS12T0611000-01	0.6797		maker-Contig38-augustus-gene-58.7-mRNA-1	maker-Contig362-snap-gene-3.9-mRNA-1	0.379487		Ot_Chr1_19893	Ot_Chr1_04605	0.482706		Sobic.010G257100.1.v3.1	Sobic.004G032800.3.v3.1	1.02189		Et_10A_001193	Et_10B_003329	0.04032
CDS:Zm00001d050357_T005	CDS:Zm00001d032242_T001	0.278537		CDS:OS03T0640000-00	CDS:OS12T0611300-00	0.7148		maker-Contig38-snap-gene-59.61-mRNA-1	maker-Contig362-augustus-gene-3.18-mRNA-1	0.736513		Ot_Chr1_n30619	Ot_Chr1_04611	1.1965		Sobic.010G159000.1.v3.1	Sobic.004G107700.1.v3.1	1.45306		Et_10A_001194	Et_10B_003334	2.07264
CDS:Zm00001d050368_T001	CDS:Zm00001d032239_T001	0.174446		CDS:OS03T0640800-01	CDS:OS12T0612700-01	0.6161		augustus_masked-Contig38-processed-gene-59.16-mRNA-1	snap_masked-Contig362-processed-gene-3.63-mRNA-1	0.899374		Ot_Chr1_n30629	Ot_Chr1_n30529	1.24476		Sobic.010G160300.1.v3.1	Sobic.004G107100.1.v3.1	0.81864		Et_10A_001195	Et_10B_003330	0.1252
CDS:Zm00001d050051_T001	CDS:Zm00001d032146_T001	0.179074		CDS:OS03T0641250-00	CDS:OS12T0613100-00	2.713		maker-Contig38-snap-gene-59.57-mRNA-1	maker-Contig362-augustus-gene-3.21-mRNA-1	0.672183		Ot_Chr1_22071	Ot_Chr1_21235	0.891191		Sobic.010G160700.1.v3.1	Sobic.004G106900.1.v3.1	1.53617		Et_10A_001196	Et_10B_003331	0.08464
CDS:Zm00001d050054_T001	CDS:Zm00001d032139_T002	0.23472		CDS:OS03T0641700-02	CDS:OS12T0614000-01	1.0674		maker-Contig38-snap-gene-59.67-mRNA-1	maker-Contig362-augustus-gene-2.56-mRNA-1	1.82277		Ot_Chr1_22062	Ot_Chr1_21232	3.32449		Sobic.010G160900.1.v3.1	Sobic.004G106300.1.v3.1	1.31225		Et_10A_002091	Et_10B_003335	-0.8
CDS:Zm00001d050055_T001	CDS:Zm00001d032138_T001	1.2131		CDS:OS03T0642300-00	CDS:OS12T0614600-01	0.5479		maker-Contig38-snap-gene-60.29-mRNA-1	maker-Contig362-snap-gene-2.66-mRNA-1	0.811643		Ot_Chr1_22061	Ot_Chr1_n31986	-0.765957		Sobic.010G161300.1.v3.1	Sobic.004G106200.1.v3.1	0.66672		Et_10A_001200	Et_10B_003355	0.54552
CDS:Zm00001d050056_T001	CDS:Zm00001d032123_T001	0.292011		CDS:OS03T0642600-00	CDS:OS12T0615100-01	-1		maker-Contig38-augustus-gene-60.13-mRNA-1	maker-Contig362-augustus-gene-1.16-mRNA-1	1.37356		Ot_Chr1_22058	Ot_Chr1_21222	1.40308		Sobic.010G161800.1.v3.1	Sobic.004G106000.1.v3.1	0.759291		Et_10A_000074	Et_10B_002413	0.42952
CDS:Zm00001d050069_T001	CDS:Zm00001d032118_T001	0.200571		CDS:OS03T0642900-00	CDS:OS12T0615500-01	1.4972		maker-Contig38-augustus-gene-61.58-mRNA-1	maker-Contig362-augustus-gene-1.19-mRNA-1	0.668504		Ot_Chr1_22035	Ot_Chr1_21198	0.557157		Sobic.010G162800.1.v3.1	Sobic.004G104400.1.v3.1	0.891463		Et_10A_002092	Et_10B_002414	0.07776
CDS:Zm00001d050074_T002	CDS:Zm00001d032116_T002	0.242537		CDS:OS03T0644600-00	CDS:OS12T0616800-01	0.9556		snap_masked-Contig38-processed-gene-61.37-mRNA-1	maker-Contig362-snap-gene-1.3-mRNA-1	0.540235		Ot_Chr1_n31421	Ot_Chr1_25717	0		Sobic.010G163100.1.v3.1	Sobic.004G103800.1.v3.1	1.01602		Et_10A_001203	Et_10B_003347	0.06304
CDS:Zm00001d050079_T001	CDS:Zm00001d032115_T001	0.30024		CDS:OS03T0645100-01	CDS:OS12T0616900-01	0.857		maker-Contig390-snap-gene-0.21-mRNA-1	maker-Contig30-snap-gene-115.43-mRNA-1	0.0412435		Ot_Chr1_n31952	Ot_Chr1_25716	0.0374553		Sobic.010G163732.1.v3.1	Sobic.004G103500.1.v3.1	0.709406		Et_10A_001210	Et_10B_003357	0.02472
CDS:Zm00001d050081_T002	CDS:Zm00001d032109_T001	0.203143		CDS:OS03T0645200-01	CDS:OS12T0617100-01	0.6995		augustus_masked-Contig390-processed-gene-0.44-mRNA-1	snap_masked-Contig30-processed-gene-114.32-mRNA-1	0.0284087		Ot_Chr1_n31423	Ot_Chr1_n31196	0.0143234		Sobic.010G163800.1.v3.1	Sobic.004G103200.1.v3.1	2.39328		Et_10A_001204	Et_10B_003349	0.08032
CDS:Zm00001d050082_T001	CDS:Zm00001d032100_T001	0.840343		CDS:OS03T0645900-00	CDS:OS12T0617400-01	0.3069		snap_masked-Contig390-processed-gene-0.11-mRNA-1	maker-Contig30-snap-gene-114.45-mRNA-1	0.0586957		Ot_Chr1_n31427	Ot_Chr1_25714	0.0269617		Sobic.010G163900.1.v3.1	Sobic.004G102500.1.v3.1	1.45512		Et_10A_001205	Et_10B_003350	0.05512
CDS:Zm00001d050401_T001	CDS:Zm00001d032198_T002	0.167451		CDS:OS03T0646900-01	CDS:OS12T0617900-02	0.6976		maker-Contig390-augustus-gene-0.35-mRNA-1	snap_masked-Contig30-processed-gene-114.26-mRNA-1	0.190409		Ot_Chr1_n31429	Ot_Chr1_25713	0.0353872		Sobic.010G164000.1.v3.1	Sobic.004G102400.1.v3.1	1.00008		Et_10A_001211	Et_10B_003358	0.03536
CDS:Zm00001d050403_T001	CDS:Zm00001d032197_T001	0.12672		CDS:OS03T0647500-02	CDS:OS12T0618300-01	0.776		maker-Contig390-snap-gene-1.26-mRNA-1	snap_masked-Contig30-processed-gene-113.30-mRNA-1	0.0223043		Ot_Chr10_16842	Ot_Chr1_14129	1.64865		Sobic.010G164100.1.v3.1	Sobic.004G102200.1.v3.1	0.721029		Et_10A_001206	Et_10B_003352	0.04104
CDS:Zm00001d050404_T001	CDS:Zm00001d032190_T004	2.01261		CDS:OS03T0647600-01	CDS:OS12T0618600-01	1.392		maker-Contig390-snap-gene-1.29-mRNA-1	augustus_masked-Contig30-processed-gene-113.44-mRNA-1	0.18493		Ot_Chr10_16863	Ot_Chr1_n31950	1.28014		Sobic.010G164200.1.v3.1	Sobic.004G101800.1.v3.1	2.58202		Et_10A_001212	Et_10B_003359	0.1136
CDS:Zm00001d050406_T008	CDS:Zm00001d032188_T001	0.26928		CDS:OS03T0648100-01	CDS:OS12T0618800-01	0.663		maker-Contig390-augustus-gene-1.68-mRNA-1	maker-Contig30-snap-gene-113.59-mRNA-1	0.0371739		Ot_Chr10_16865	Ot_Chr1_25720	0.885983		Sobic.010G164300.1.v3.1	Sobic.004G101500.1.v3.1	1.15149		Et_10A_001207	Et_10B_003353	0.13528
CDS:Zm00001d050409_T001	CDS:Zm00001d032187_T001	0.284914		CDS:OS03T0648300-01	CDS:OS12T0619000-01	0.8521		snap_masked-Contig390-processed-gene-1.12-mRNA-1	snap_masked-Contig30-processed-gene-113.19-mRNA-1	0.0357652		Ot_Chr10_16868	Ot_Chr1_25718	0.875566		Sobic.010G164400.1.v3.1	Sobic.004G101400.1.v3.1	0.535474		Et_10A_000077	Et_10B_004209	1.35544
CDS:Zm00001d050410_T001	CDS:Zm00001d032182_T001	0.366891		CDS:OS03T0648400-02	CDS:OS12T0619100-00	1.9227		maker-Contig390-snap-gene-2.74-mRNA-1	maker-Contig30-snap-gene-112.5-mRNA-1	0.232435		Ot_Chr10_16875	Ot_Chr1_n31427	0.7128		Sobic.010G164500.1.v3.1	Sobic.004G101200.1.v3.1	3.70522		Et_10A_001208	Et_10B_004210	0.10504
CDS:Zm00001d050411_T001	CDS:Zm00001d032181_T001	0.296949		CDS:OS03T0649000-01	CDS:OS12T0620600-01	0.8792		augustus_masked-Contig390-processed-gene-2.69-mRNA-1	snap_masked-Contig30-processed-gene-110.21-mRNA-1	0.0339652		Ot_Chr10_16877	Ot_Chr1_25712	0.835736		Sobic.010G164800.1.v3.1	Sobic.004G100700.1.v3.1	0.540206		Et_10A_002094	Et_10B_003370	0.1316
CDS:Zm00001d050388_T001	CDS:Zm00001d032219_T001	0.15048		CDS:OS03T0650000-01	CDS:OS12T0621100-01	1.1705		maker-Contig397-augustus-gene-0.39-mRNA-1	maker-Contig3-augustus-gene-452.12-mRNA-1	0.0472696		Ot_Chr2_06731	Ot_Chr1_19093	0.780664		Sobic.010G165000.1.v3.1	Sobic.004G100000.1.v3.1	0.542263		Et_10A_001214	Et_10B_003360	0.23536
CDS:Zm00001d050389_T001	CDS:Zm00001d032217_T001	0.338503		CDS:OS03T0650300-00	CDS:OS12T0621400-00	1.0305		maker-Contig4-augustus-gene-147.45-mRNA-1	maker-Contig30-snap-gene-217.57-mRNA-1	0.604957		Ot_Chr2_06727	Ot_Chr1_19092	0.934621		Sobic.010G166100.1.v3.1	Sobic.004G099500.1.v3.1	0.494949		Et_10A_001215	Et_10B_003361	0.17104
CDS:Zm00001d050393_T001	CDS:Zm00001d032215_T001	0.161691		CDS:OS03T0604566-01	CDS:OS12T0580600-01	0.5556		maker-Contig4-augustus-gene-147.51-mRNA-1	maker-Contig30-snap-gene-219.52-mRNA-1	0.607774		Ot_Chr2_06725	Ot_Chr1_n31214	0.833515		Sobic.010G060600.1.v3.1	Sobic.004G333900.1.v3.1	2.13408		Et_10A_000079	Et_10B_002415	0.24616
CDS:Zm00001d050394_T001	CDS:Zm00001d032213_T001	0.196971		CDS:OS03T0606100-01	CDS:OS12T0581350-00	2.886		maker-Contig4-augustus-gene-149.36-mRNA-1	maker-Contig30-snap-gene-220.1-mRNA-1	0.811722		Ot_Chr2_06724	Ot_Chr1_19084	0.828077		Sobic.010G060701.1.v3.1	Sobic.004G333600.1.v3.1	1.13061		Et_10A_001216	Et_10B_003362	0.09064
CDS:Zm00001d050395_T002	CDS:Zm00001d032212_T004	0.280491		CDS:OS03T0606600-00	CDS:OS12T0581600-01	1.0647		maker-Contig4-snap-gene-149.5-mRNA-1	maker-Contig30-snap-gene-220.2-mRNA-1	1.82872		Ot_Chr2_06719	Ot_Chr1_n31219	1.25663		Sobic.010G062500.1.v3.1	Sobic.004G332900.1.v3.1	1.08854		Et_10A_001217	Et_10B_003363	0.11008
CDS:Zm00001d050400_T001	CDS:Zm00001d032206_T001	0.219291		CDS:OS03T0607500-01	CDS:OS12T0581700-01	1.2729		augustus_masked-Contig4-processed-gene-149.55-mRNA-1	maker-Contig30-augustus-gene-220.48-mRNA-1	0.681104		Ot_Chr2_n33172	Ot_Chr1_19076	0.105472		Sobic.010G063200.1.v3.1	Sobic.004G332100.1.v3.1	0.619509		Et_10A_001220	Et_10B_003371	0.05976
CDS:Zm00001d050095_T001	CDS:Zm00001d032075_T001	0.149657		CDS:OS03T0607600-00	CDS:OS12T0581800-01	0.8236		maker-Contig4-augustus-gene-149.40-mRNA-1	maker-Contig30-snap-gene-220.6-mRNA-1	1.36972		Ot_Chr2_n32053	Ot_Chr1_19075	0.796443		Sobic.010G063700.2.v3.1	Sobic.004G331500.1.v3.1	0.276069		Et_10A_001221	Et_10B_003372	0.10048
CDS:Zm00001d050100_T001	CDS:Zm00001d032070_T001	0.209417		CDS:OS03T0607700-01	CDS:OS12T0581900-01	1.8844		maker-Contig4-snap-gene-150.27-mRNA-1	maker-Contig30-snap-gene-220.12-mRNA-1	0.555887		Ot_Chr2_10885	Ot_Chr1_11392	1.93083		Sobic.010G063801.1.v3.1	Sobic.004G331400.1.v3.1	0.133817		Et_10A_001219	Et_10B_003364	0.07104
CDS:Zm00001d050104_T002	CDS:Zm00001d032056_T001	0.198		CDS:OS03T0609800-01	CDS:OS12T0583500-01	1.8296		maker-Contig4-snap-gene-150.28-mRNA-1	maker-Contig30-snap-gene-222.52-mRNA-1	0.471052		Ot_Chr2_10897	Ot_Chr1_11389	0.659106		Sobic.010G063900.1.v3.1	Sobic.004G331300.2.v3.1	0.510686		Et_10A_001222	Et_10B_003365	0.08336
CDS:Zm00001d050106_T001	CDS:Zm00001d032055_T001	0.420377		CDS:OS03T0610400-01	CDS:OS12T0583700-00	0.5363		maker-Contig4-augustus-gene-150.15-mRNA-1	maker-Contig30-snap-gene-222.46-mRNA-1	0.858365		Ot_Chr2_10906	Ot_Chr1_n31687	1.05442		Sobic.010G064700.1.v3.1	Sobic.004G330900.1.v3.1	1.11579		Et_10A_001223	Et_10B_003366	0.094
CDS:Zm00001d050107_T001	CDS:Zm00001d032049_T001	0.217954		CDS:OS03T0610900-01	CDS:OS12T0586100-01	0.7909		maker-Contig4-augustus-gene-151.22-mRNA-1	maker-Contig30-snap-gene-222.54-mRNA-1	0.689478		Ot_Chr2_10909	Ot_Chr1_11377	0.8064		Sobic.010G065500.1.v3.1	Sobic.004G329800.1.v3.1	0.90576		Et_10A_001224	Et_10B_003367	0.02872
CDS:Zm00001d050190_T001	CDS:Zm00001d024357_T001	0.184217		CDS:OS03T0616400-01	CDS:OS12T0586600-01	0.8112		maker-Contig4-augustus-gene-151.21-mRNA-1	maker-Contig30-snap-gene-222.50-mRNA-1	1.46003		Ot_Chr2_10910	Ot_Chr1_11375	1.28543		Sobic.010G065700.1.v3.1	Sobic.004G329500.1.v3.1	0.719691		Et_10A_001229	Et_10B_003373	0.12912
CDS:Zm00001d050191_T001	CDS:Zm00001d024364_T001	0.234823		CDS:OS03T0617500-02	CDS:OS12T0588800-01	1.7027		maker-Contig4-snap-gene-152.29-mRNA-1	maker-Contig30-augustus-gene-223.10-mRNA-1	0.6156		Ot_Chr2_10939	Ot_Chr1_11354	-0.765957		Sobic.010G065900.1.v3.1	Sobic.004G329400.1.v3.1	2.74742		Et_10A_000081	Et_10B_002417	0.12416
CDS:Zm00001d050193_T001	CDS:Zm00001d024373_T001	0.344777		CDS:OS03T0619151-00	CDS:OS12T0590700-00	0.1156		maker-Contig4-augustus-gene-152.4-mRNA-1	augustus_masked-Contig30-processed-gene-223.39-mRNA-1	0.847409		Ot_Chr2_10946	Ot_Chr1_11346	1.9826		Sobic.010G067500.1.v3.1	Sobic.004G329000.1.v3.1	1.98905		Et_10A_000310	Et_10B_002418	0.11992
CDS:Zm00001d050195_T001	CDS:Zm00001d024376_T001	0.29016		CDS:OS03T0621900-00	CDS:OS12T0591500-00	1.7431		maker-Contig4-augustus-gene-153.44-mRNA-1	maker-Contig30-snap-gene-224.43-mRNA-1	0.7434		Ot_Chr2_10956	Ot_Chr1_11336	0.718391		Sobic.010G067700.1.v3.1	Sobic.004G327900.1.v3.1	1.10098		Et_10A_002099	Et_10B_002419	-0.8
CDS:Zm00001d050201_T001	CDS:Zm00001d024392_T001	0.950503		CDS:OS03T0622600-01	CDS:OS12T0592200-01	0.4483		maker-Contig4-augustus-gene-153.52-mRNA-1	maker-Contig30-snap-gene-224.50-mRNA-1	0.781904		Ot_Chr2_06799	Ot_Chr1_09263	1.30312		Sobic.010G068001.1.v3.1	Sobic.004G326900.2.v3.1	0.421406		Et_10A_002098	Et_10B_003369	0.11968
CDS:Zm00001d050208_T003	CDS:Zm00001d024408_T001	0.208491		CDS:OS03T0625300-00	CDS:OS12T0594000-00	0.6516		maker-Contig4-snap-gene-153.61-mRNA-1	maker-Contig30-augustus-gene-224.35-mRNA-1	0.807965		Ot_Chr2_n33160	Ot_Chr1_09252	0.894026		Sobic.010G068100.1.v3.1	Sobic.004G326000.1.v3.1	0.648206		Et_10A_000080	Et_10B_002421	0.03648
CDS:Zm00001d050218_T001	CDS:Zm00001d024412_T001	0.217543		CDS:OS03T0626600-01	CDS:OS12T0596800-01	1.0912		maker-Contig4-augustus-gene-213.22-mRNA-1	maker-Contig30-snap-gene-296.66-mRNA-1	0.985617		Ot_Chr2_11016	Ot_Chr1_n31176	0.822868		Sobic.010G068400.1.v3.1	Sobic.004G325600.1.v3.1	0.832834		Et_10A_001230	Et_10B_003378	0.04888
CDS:Zm00001d052530_T001	CDS:Zm00001d023400_T001	0.269486		CDS:OS03T0626800-01	CDS:OS12T0597000-01	0.7707		augustus_masked-Contig4-processed-gene-213.5-mRNA-1	maker-Contig30-snap-gene-295.104-mRNA-1	1.71571		Ot_Chr2_06775	Ot_Chr1_09213	1.27172		Sobic.010G068500.1.v3.1	Sobic.004G325400.1.v3.1	1.06179		Et_10A_001231	Et_10B_003374	0.07784
CDS:Zm00001d052534_T001	CDS:Zm00001d023405_T001	0.286766		CDS:OS03T0627500-01	CDS:OS12T0597600-01	1.8961		maker-Contig4-augustus-gene-213.29-mRNA-1	augustus_masked-Contig30-processed-gene-294.20-mRNA-1	1.0404		Ot_Chr2_06764	Ot_Chr1_09589	0.437055		Sobic.010G068600.1.v3.1	Sobic.004G324400.1.v3.1	2.10446		Et_10A_001237	Et_10B_003379	0.09904
CDS:Zm00001d052537_T001	CDS:Zm00001d023420_T001	0.537634		CDS:OS03T0632800-01	CDS:OS12T0600200-03	0.5734		maker-Contig4-augustus-gene-213.21-mRNA-1	maker-Contig30-augustus-gene-294.28-mRNA-1	0.935061		Ot_Chr2_n32040	Ot_Chr1_09588	1.11409		Sobic.010G147500.1.v3.1	Sobic.004G118400.1.v3.1	1.16702		Et_10A_001238	Et_10B_003380	0.30304
CDS:Zm00001d052540_T001	CDS:Zm00001d023422_T001	0.378206		CDS:OS03T0633400-01	CDS:OS12T0601000-00	0.6915		augustus_masked-Contig4-processed-gene-214.1-mRNA-1	maker-Contig30-augustus-gene-293.56-mRNA-1	-0.782609		Ot_Chr2_n33410	Ot_Chr1_11440	1.16464		Sobic.010G147600.1.v3.1	Sobic.004G118200.3.v3.1	0.767109		Et_10A_001232	Et_10B_004211	0.10112
CDS:Zm00001d052543_T001	CDS:Zm00001d023424_T001	0.584949		CDS:OS03T0633500-00	CDS:OS12T0601300-01	1.2864		augustus_masked-Contig4-processed-gene-214.18-mRNA-1	maker-Contig30-snap-gene-292.3-mRNA-1	0.547826		Ot_Chr2_10796	Ot_Chr1_11438	1.0728		Sobic.010G148600.2.v3.1	Sobic.004G117600.1.v3.1	1.0547		Et_10A_001234	Et_10B_003381	1.02544
CDS:Zm00001d052556_T001	CDS:Zm00001d023431_T001	0.862149		CDS:OS03T0634400-01	CDS:OS12T0603700-00	1.2579		snap_masked-Contig4-processed-gene-122.25-mRNA-1	maker-Contig30-snap-gene-261.0-mRNA-1	0.60167		Ot_Chr2_10823	Ot_Chr1_11422	0.663932		Sobic.010G149500.1.v3.1	Sobic.004G116600.1.v3.1	1.14408		Et_10A_001240	Et_10B_003382	0.19096
CDS:Zm00001d052562_T001	CDS:Zm00001d023443_T001	0.906789		CDS:OS03T0635800-01	CDS:OS12T0604200-00	1.1525		maker-Contig4-augustus-gene-123.35-mRNA-1	maker-Contig30-snap-gene-259.7-mRNA-1	0.77447		Ot_Chr2_10842	Ot_Chr1_n30497	1.07563		Sobic.010G149600.1.v3.1	Sobic.004G116500.1.v3.1	0.978994		Et_10A_001235	Et_10B_003376	0.25576
CDS:Zm00001d050837_T001	CDS:Zm00001d025549_T001	0.880046		CDS:OS03T0636700-00	CDS:OS12T0604500-00	0.4844		maker-Contig4-snap-gene-124.41-mRNA-1	maker-Contig30-snap-gene-259.9-mRNA-1	0.956896		Ot_Chr2_n32685	Ot_Chr1_n30501	0.609472		Sobic.010G150100.1.v3.1	Sobic.004G116000.1.v3.1	1.35669		Et_10A_001236	Et_10B_003377	0.02264
CDS:Zm00001d050838_T001	CDS:Zm00001d025557_T001	1.13997		CDS:OS03T0636800-01	CDS:OS12T0604700-01	0.8379		maker-Contig4-augustus-gene-124.39-mRNA-1	maker-Contig30-augustus-gene-259.63-mRNA-1	1.20115		Ot_Chr2_10853	Ot_Chr1_11402	0.771396		Sobic.010G150800.1.v3.1	Sobic.004G115900.1.v3.1	0.564377		Et_10A_001247	Et_10B_003384	0.2476
CDS:Zm00001d050848_T001	CDS:Zm00001d025568_T001	0.536709		CDS:OS03T0637900-01	CDS:OS12T0605100-01	2.067		maker-Contig4-augustus-gene-126.20-mRNA-1	augustus_masked-Contig30-processed-gene-258.39-mRNA-1	0.725009		Ot_Chr2_n33016	Ot_Chr1_n31670	0.970009		Sobic.010G151700.1.v3.1	Sobic.004G115700.1.v3.1	0.925714		Et_10A_001250	Et_10B_003390	0.12368
CDS:Zm00001d050860_T001	CDS:Zm00001d025570_T003	-1.02857		CDS:OS03T0638300-01	CDS:OS12T0605500-01	1.1953		maker-Contig401-augustus-gene-0.7-mRNA-1	maker-Contig10-snap-gene-51.17-mRNA-1	0.0258261		Ot_Chr2_05715	Ot_Chr1_02510	1.80146		Sobic.010G152700.1.v3.1	Sobic.004G115000.1.v3.1	0.840651		Et_10A_001251	Et_10B_003391	0.05416
CDS:Zm00001d050868_T003	CDS:Zm00001d025580_T001	1.36234		CDS:OS03T0638800-01	CDS:OS12T0605900-01	1.0123		maker-Contig407-snap-gene-0.37-mRNA-1	maker-Contig38-augustus-gene-445.6-mRNA-1	0.0529043		Ot_Chr2_05733	Ot_Chr1_02507	1.73367		Sobic.010G153400.1.v3.1	Sobic.004G113600.1.v3.1	0.828206		Et_10A_001264	Et_10B_003400	0.1092
CDS:Zm00001d050872_T001	CDS:Zm00001d025581_T001	1.74579		CDS:OS03T0670700-01	CDS:OS12T0632000-01	0.6574		maker-Contig407-snap-gene-0.31-mRNA-1	maker-Contig38-augustus-gene-445.3-mRNA-1	0.0973565		Ot_Chr2_17647	Ot_Chr1_n31259	0.290604		Sobic.010G153700.2.v3.1	Sobic.004G113300.1.v3.1	1.22637		Et_10A_001254	Et_10B_003392	0.11264
CDS:Zm00001d049505_T001	CDS:Zm00001d024528_T001	0.266091		CDS:OS03T0671800-01	CDS:OS12T0632600-00	0.6598		maker-Contig411-augustus-gene-0.11-mRNA-1	maker-Contig10-augustus-gene-402.8-mRNA-1	0.0359217		Ot_Chr2_17649	Ot_Chr1_n31253	0.920221		Sobic.010G153900.1.v3.1	Sobic.004G113100.1.v3.1	0.836023		Et_10A_001255	Et_10B_002426	0.10304
CDS:Zm00001d049510_T001	CDS:Zm00001d024531_T001	0.10728		CDS:OS03T0673800-02	CDS:OS12T0633600-01	0.8732		maker-Contig411-snap-gene-0.4-mRNA-1	snap_masked-Contig10-processed-gene-402.23-mRNA-1	0.0334174		Ot_Chr2_17650	Ot_Chr1_n31254	0.994289		Sobic.010G154150.1.v3.1	Sobic.004G112800.2.v3.1	0.671246		Et_10A_002104	Et_10B_003393	0.19328
CDS:Zm00001d049511_T001	CDS:Zm00001d024532_T001	0.154389		CDS:OS03T0674900-00	CDS:OS12T0634000-01	0.6319		maker-Contig43-augustus-gene-0.79-mRNA-1	maker-Contig10-snap-gene-9.26-mRNA-1	0.0321652		Ot_Chr2_n32913	Ot_Chr1_18968	1.84504		Sobic.010G155000.2.v3.1	Sobic.004G112200.1.v3.1	1.59994		Et_10A_000088	Et_10B_003395	0.26856
CDS:Zm00001d049516_T001	CDS:Zm00001d024534_T001	0.543806		CDS:OS03T0675300-01	CDS:OS12T0634400-01	1.0244		maker-Contig43-augustus-gene-0.90-mRNA-1	maker-Contig10-augustus-gene-9.0-mRNA-1	0.0226174		Ot_Chr2_n33465	Ot_Chr1_18964	1.09946		Sobic.010G155300.1.v3.1	Sobic.004G111800.2.v3.1	0.736046		Et_10A_001259	Et_10B_003396	0.1576
CDS:Zm00001d049521_T001	CDS:Zm00001d024537_T001	0.230503		CDS:OS03T0675500-00	CDS:OS12T0634600-01	0.8339		augustus_masked-Contig43-processed-gene-0.71-mRNA-1	augustus_masked-Contig10-processed-gene-8.9-mRNA-1	0.0136957		Ot_Chr2_16327	Ot_Chr1_14299	0.473974		Sobic.010G156000.1.v3.1	Sobic.004G111100.1.v3.1	0.901234		Et_10A_001268	Et_10B_003403	0.27552
CDS:Zm00001d051340_T001	CDS:Zm00001d026191_T001	0.959143		CDS:OS03T0676300-01	CDS:OS12T0634700-00	0.5129		maker-Contig43-snap-gene-0.47-mRNA-1	snap_masked-Contig10-processed-gene-8.27-mRNA-1	0.0324783		Ot_Chr2_16320	Ot_Chr1_14309	0.852894		Sobic.010G156500.1.v3.1	Sobic.004G110600.1.v3.1	1.67873		Et_10A_002105	Et_10B_003399	0.41848
CDS:Zm00001d051343_T001	CDS:Zm00001d026189_T001	0.661989		CDS:OS03T0676400-01	CDS:OS12T0635400-01	0.7094		maker-Contig43-augustus-gene-0.82-mRNA-1	maker-Contig10-snap-gene-8.72-mRNA-1	2.02977		Ot_Chr2_16316	Ot_Chr1_14312	0.983183		Sobic.010G156800.1.v3.1	Sobic.004G110300.1.v3.1	0.871406		Et_10A_001269	Et_10B_003404	0.05496
CDS:Zm00001d051350_T001	CDS:Zm00001d026184_T001	0.998743		CDS:OS03T0678400-01	CDS:OS12T0636000-01	1.489		augustus_masked-Contig44-processed-gene-48.25-mRNA-1	snap_masked-Contig28-processed-gene-7.12-mRNA-1	0.00962609		Ot_Chr2_16308	Ot_Chr1_14319	0.843472		Sobic.010G172500.1.v3.1	Sobic.004G094700.2.v3.1	0.749931		Et_10A_001271	Et_10B_003408	0.11088
CDS:Zm00001d051360_T001	CDS:Zm00001d026180_T001	1.18656		CDS:OS03T0680800-02	CDS:OS12T0636200-01	1.2296		maker-Contig44-snap-gene-49.22-mRNA-1	augustus_masked-Contig28-processed-gene-6.21-mRNA-1	0.0453913		Ot_Chr2_16304	Ot_Chr1_14324	0.550647		Sobic.010G172800.1.v3.1	Sobic.004G094600.1.v3.1	0.780789		Et_10A_001270	Et_10B_003405	0.14952
CDS:Zm00001d051362_T001	CDS:Zm00001d026177_T001	0.538457		CDS:OS03T0681400-01	CDS:OS12T0636800-01	0.7178		maker-Contig445-snap-gene-0.12-mRNA-1	maker-Contig38-augustus-gene-113.3-mRNA-1	0.0824087		Ot_Chr2_16301	Ot_Chr1_14333	0.775379		Sobic.010G172900.1.v3.1	Sobic.004G094500.1.v3.1	0.908743		Et_10A_000091	Et_10B_002633	0.13736
CDS:Zm00001d051365_T001	CDS:Zm00001d026173_T001	0.699017		CDS:OS03T0682100-00	CDS:OS12T0637800-01	0.4917		maker-Contig446-snap-gene-0.91-mRNA-1	maker-Contig30-augustus-gene-149.28-mRNA-1	0.244174		Ot_Chr2_16287	Ot_Chr1_14340	0.668987		Sobic.010G173100.1.v3.1	Sobic.004G094200.1.v3.1	0.894857		Et_10A_001272	Et_10B_003409	0.50048
CDS:Zm00001d051368_T001	CDS:Zm00001d026170_T001	0.639874		CDS:OS03T0290300-01	CDS:OS12T0104400-01	2.1542		augustus_masked-Contig446-processed-gene-0.45-mRNA-1	maker-Contig30-snap-gene-149.10-mRNA-1	1.1268		Ot_Chr2_16280	Ot_Chr1_14341	0.738306		Sobic.010G173400.1.v3.1	Sobic.004G094100.1.v3.1	1.40595		Et_10A_000095	Et_10B_002632	0.17328
CDS:Zm00001d051370_T001	CDS:Zm00001d026166_T002	2.30914		CDS:OS03T0291800-01	CDS:OS12T0104700-01	0.9127		augustus_masked-Contig448-processed-gene-1.2-mRNA-1	augustus_masked-Contig12-processed-gene-460.0-mRNA-1	0.0414783		Ot_Chr2_16275	Ot_Chr1_14345	0.833821		Sobic.010G173600.1.v3.1	Sobic.004G093900.1.v3.1	1.19942		Et_10A_002106	Et_10B_003406	0.1952
CDS:Zm00001d051384_T001	CDS:Zm00001d026163_T001	0.340046		CDS:OS03T0294100-00	CDS:OS12T0105300-01	-1		maker-Contig448-snap-gene-1.47-mRNA-1	maker-Contig12-snap-gene-460.36-mRNA-1	0.0671478		Ot_Chr2_16262	Ot_Chr1_14354	0.728272		Sobic.010G173700.1.v3.1	Sobic.004G093700.1.v3.1	0.480857		Et_10A_002107	Et_10B_003407	0.38496
CDS:Zm00001d051387_T001	CDS:Zm00001d026158_T001	0.832937		CDS:OS03T0294800-01	CDS:OS12T0105800-01	2.4411		maker-Contig448-augustus-gene-1.15-mRNA-1	maker-Contig12-augustus-gene-461.29-mRNA-1	0.0694957		Ot_Chr2_16259	Ot_Chr1_14355	1.27547		Sobic.010G173800.1.v3.1	Sobic.004G093400.1.v3.1	1.02415		Et_10A_000090	Et_10B_004220	0.20584
CDS:Zm00001d051392_T001	CDS:Zm00001d026154_T001	1.06642		CDS:OS03T0294900-01	CDS:OS12T0105975-00	2.931		maker-Contig448-snap-gene-2.47-mRNA-1	maker-Contig12-augustus-gene-461.35-mRNA-1	2.24147		Ot_Chr2_16258	Ot_Chr1_14357	0.710119		Sobic.010G174500.1.v3.1	Sobic.004G093100.1.v3.1	1.03752		Et_10A_002110	Et_10B_003413	-0.8
CDS:Zm00001d051393_T002	CDS:Zm00001d026153_T001	-1.02857		CDS:OS03T0654400-01	CDS:OS12T0623500-01	0.7176		maker-Contig455-snap-gene-0.58-mRNA-1	maker-Contig12-augustus-gene-562.31-mRNA-1	0.0227739		Ot_Chr2_n32988	Ot_Chr1_n31942	1.08283		Sobic.010G174800.1.v3.1	Sobic.004G092500.1.v3.1	0.584331		Et_10A_001279	Et_10B_003419	0.0332
CDS:Zm00001d052457_T001	CDS:Zm00001d023258_T001	0.70272		CDS:OS03T0654700-01	CDS:OS12T0623600-01	1.4115		maker-Contig458-augustus-gene-0.31-mRNA-1	maker-Contig25-snap-gene-195.54-mRNA-1	0.0465652		Ot_Chr2_16248	Ot_Chr1_14360	0.840102		Sobic.010G175500.1.v3.1	Sobic.004G092000.1.v3.1	1.47723		Et_10A_001280	Et_10B_003414	0.09824
CDS:Zm00001d052461_T001	CDS:Zm00001d023249_T001	0.709817		CDS:OS03T0656000-00	CDS:OS12T0624000-01	1.9065		maker-Contig458-snap-gene-0.62-mRNA-1	maker-Contig25-augustus-gene-195.36-mRNA-1	0.232435		Ot_Chr2_n33032	Ot_Chr1_14362	0.870434		Sobic.010G176300.1.v3.1	Sobic.004G091200.1.v3.1	0.78048		Et_10A_001277	Et_10B_003426	0.06312
CDS:Zm00001d052463_T001	CDS:Zm00001d023247_T001	0.79056		CDS:OS03T0685500-01	CDS:OS12T0637900-00	2.578		augustus_masked-Contig458-processed-gene-0.7-mRNA-1	maker-Contig25-snap-gene-195.49-mRNA-1	0.0812348		Ot_Chr2_16222	Ot_Chr1_14372	0.729191		Sobic.010G176400.1.v3.1	Sobic.004G091000.1.v3.1	0.4788		Et_10A_002120	Et_10B_004223	3.648
CDS:Zm00001d052468_T002	CDS:Zm00001d023246_T001	0.248709		CDS:OS03T0687000-01	CDS:OS12T0638200-01	0.5372		maker-Contig458-augustus-gene-0.27-mRNA-1	maker-Contig25-augustus-gene-195.38-mRNA-1	0.0199565		Ot_Chr2_16211	Ot_Chr1_14385	0.559991		Sobic.010G070500.1.v3.1	Sobic.004G322200.1.v3.1	0.302091		Et_10A_001295	Et_10B_003431	0.03384
CDS:Zm00001d052472_T001	CDS:Zm00001d023243_T002	0.37296		CDS:OS03T0689300-01	CDS:OS12T0638700-01	0.6963		maker-Contig458-snap-gene-0.74-mRNA-1	maker-Contig25-augustus-gene-195.44-mRNA-1	0.123496		Ot_Chr2_16205	Ot_Chr1_14386	0.757149		Sobic.010G070750.1.v3.1	Sobic.004G322000.1.v3.1	0.754663		Et_10A_001298	Et_10B_003437	0.10432
CDS:Zm00001d052476_T001	CDS:Zm00001d023242_T001	0.776674		CDS:OS03T0691800-01	CDS:OS12T0639600-02	0.976		maker-Contig471-augustus-gene-0.22-mRNA-1	maker-Contig38-augustus-gene-554.52-mRNA-1	0.12013		Ot_Chr2_16204	Ot_Chr1_14387	0.634749		Sobic.010G071300.1.v3.1	Sobic.004G321600.1.v3.1	0.876651		Et_10A_001299	Et_10B_003438	0.10032
CDS:Zm00001d052485_T001	CDS:Zm00001d023238_T001	0.567874		CDS:OS03T0692000-00	CDS:OS12T0639700-01	0.8568		maker-Contig471-augustus-gene-0.25-mRNA-1	maker-Contig38-augustus-gene-554.49-mRNA-1	0.0943826		Ot_Chr2_16200	Ot_Chr1_14390	0.392706		Sobic.010G071400.1.v3.1	Sobic.004G321500.1.v3.1	1.04235		Et_10A_002124	Et_10B_002430	0.27104
CDS:Zm00001d049357_T001	CDS:Zm00001d024342_T001	0.246651		CDS:OS03T0320100-01	CDS:OS12T0128700-01	1.9696		maker-Contig471-snap-gene-0.47-mRNA-1	maker-Contig38-augustus-gene-554.43-mRNA-1	0.0534522		Ot_Chr2_16195	Ot_Chr1_n31372	1.1245		Sobic.010G071700.1.v3.1	Sobic.004G321300.1.v3.1	0.705703		Et_10A_001304	Et_10B_003439	0.17736
CDS:Zm00001d049360_T001	CDS:Zm00001d024339_T001	0.158811		CDS:OS03T0320400-01	CDS:OS12T0128450-00	2.0592		augustus_masked-Contig471-processed-gene-0.55-mRNA-1	maker-Contig38-snap-gene-554.5-mRNA-1	0.0450783		Ot_Chr2_n32029	Ot_Chr1_14396	1.04461		Sobic.010G072400.1.v3.1	Sobic.004G321100.1.v3.1	0.938263		Et_10A_000585	Et_10B_002744	0.22104
CDS:Zm00001d049361_T001	CDS:Zm00001d024338_T003	0.214869		CDS:OS03T0320600-01	CDS:OS12T0127800-01	1.1295		snap_masked-Contig471-processed-gene-0.20-mRNA-1	maker-Contig38-snap-gene-553.24-mRNA-1	0.0124435		Ot_Chr2_n32081	Ot_Chr1_n31363	0.591243		Sobic.010G072700.1.v3.1	Sobic.004G320800.2.v3.1	1.06313		Et_10A_000587	Et_10B_002747	0.3004
CDS:Zm00001d049362_T002	CDS:Zm00001d024333_T001	0.313714		CDS:OS03T0322800-01	CDS:OS12T0126200-01	2.2669		augustus_masked-Contig478-processed-gene-0.34-mRNA-1	snap_masked-Contig10-processed-gene-18.24-mRNA-1	0.0824087		Ot_Chr2_n32129	Ot_Chr1_14407	0.771779		Sobic.010G073300.2.v3.1	Sobic.004G320300.1.v3.1	1.89432		Et_10A_000013	Et_10B_002350	0.02984
CDS:Zm00001d049364_T001	CDS:Zm00001d024324_T001	0.486309		CDS:OS03T0324700-01	CDS:OS12T0124400-01	1.1501		maker-Contig481-snap-gene-0.65-mRNA-1	maker-Contig3-augustus-gene-236.2-mRNA-1	0.0131478		Ot_Chr2_15603	Ot_Chr1_14420	0.540843		Sobic.010G073432.1.v3.1	Sobic.004G320100.1.v3.1	2.20392		Et_10A_000589	Et_10B_002748	0.1128
CDS:Zm00001d049369_T001	CDS:Zm00001d024321_T001	0.235131		CDS:OS03T0147400-01	CDS:OS02T0822100-01	1.1145		augustus_masked-Contig481-processed-gene-0.53-mRNA-1	maker-Contig3-snap-gene-237.37-mRNA-1	1.1736		Ot_Chr2_15608	Ot_Chr1_26888	0.513881		Sobic.010G073700.1.v3.1	Sobic.004G319800.1.v3.1	1.05099		Et_10A_000590	Et_10B_002349	0.43888
CDS:Zm00001d049764_T001	CDS:Zm00001d006052_T003	1.00831		CDS:OS03T0148700-01	CDS:OS02T0821400-01	4.3162		maker-Contig481-snap-gene-0.76-mRNA-1	maker-Contig3-augustus-gene-237.58-mRNA-1	0.009		Ot_Chr2_n32205	Ot_Chr1_26883	0.47903		Sobic.010G196600.1.v3.1	Sobic.004G076800.1.v3.1	0.721954		Et_10A_001939	Et_10B_002479	0.5104
CDS:Zm00001d049765_T001	CDS:Zm00001d006054_T001	0.660137		CDS:OS03T0149100-00	CDS:OS02T0820500-01	0.5541		maker-Contig481-snap-gene-0.79-mRNA-1	maker-Contig3-augustus-gene-237.59-mRNA-1	0.0474261		Ot_Chr2_15627	Ot_Chr1_18295	1.05043		Sobic.010G197200.1.v3.1	Sobic.004G076000.1.v3.1	0.453291		Et_10A_000596	Et_10B_002749	0.042
CDS:Zm00001d049768_T001	CDS:Zm00001d006059_T001	0.809691		CDS:OS03T0149400-01	CDS:OS02T0820300-01	1.536		snap_masked-Contig481-processed-gene-0.0-mRNA-1	snap_masked-Contig313-processed-gene-0.13-mRNA-1	0.0615913		Ot_Chr2_15644	Ot_Chr1_18305	0.543217		Sobic.010G197300.1.v3.1	Sobic.004G075900.1.v3.1	0.903909		Et_10A_000597	Et_10B_002750	0.10008
CDS:Zm00001d049769_T001	CDS:Zm00001d006060_T001	0.554811		CDS:OS03T0149700-00	CDS:OS02T0820200-01	1.6386		maker-Contig481-snap-gene-0.72-mRNA-1	maker-Contig313-snap-gene-0.17-mRNA-1	0.0365478		Ot_Chr2_15651	Ot_Chr1_18313	0.544213		Sobic.010G198700.1.v3.1	Sobic.004G075000.1.v3.1	0.534857		Et_10A_000598	Et_10B_002751	0.05992
CDS:Zm00001d049785_T001	CDS:Zm00001d006063_T001	0.84816		CDS:OS03T0703400-01	CDS:OS03T0262200-00	1.8225		augustus_masked-Contig485-processed-gene-0.16-mRNA-1	maker-Contig10-snap-gene-256.22-mRNA-1	0.585		Ot_Chr2_15656	Ot_Chr1_18323	0.695183		Sobic.010G199000.1.v3.1	Sobic.004G074700.1.v3.1	1.32408		Et_10A_000599	Et_10B_002752	0.29496
CDS:Zm00001d049790_T001	CDS:Zm00001d006064_T001	0.480137		CDS:OS03T0705300-01	CDS:OS03T0262000-01	2.8352		maker-Contig485-augustus-gene-0.27-mRNA-1	maker-Contig10-augustus-gene-256.4-mRNA-1	0.0257478		Ot_Chr2_15659	Ot_Chr1_18331	-0.765957		Sobic.010G199100.1.v3.1	Sobic.004G074600.2.v3.1	0.995657		Et_10A_000601	Et_10B_002753	0.14632
CDS:Zm00001d053211_T005	CDS:Zm00001d006219_T002	0.761863		CDS:OS03T0705800-00	CDS:OS03T0261800-01	0.5551		augustus_masked-Contig485-processed-gene-0.18-mRNA-1	augustus_masked-Contig10-processed-gene-256.43-mRNA-1	0.037487		Ot_Chr2_15660	Ot_Chr1_n31347	1.18785		Sobic.010G199200.1.v3.1	Sobic.004G074500.1.v3.1	0.859063		Et_10A_001944	Et_10B_002755	0.18304
CDS:Zm00001d053212_T001	CDS:Zm00001d006226_T001	1.13904		CDS:OS03T0708000-01	CDS:OS03T0261100-01	0.6177		maker-Contig485-augustus-gene-0.33-mRNA-1	maker-Contig10-snap-gene-256.33-mRNA-1	0.0107217		Ot_Chr2_15675	Ot_Chr1_18346	1.56807		Sobic.010G199300.2.v3.1	Sobic.004G074200.2.v3.1	1.2421		Et_10A_000602	Et_10B_002757	0.12944
CDS:Zm00001d053214_T001	CDS:Zm00001d006232_T001	0.725451		CDS:OS03T0708700-00	CDS:OS03T0259900-01	-1		maker-Contig486-snap-gene-0.24-mRNA-1	maker-Contig38-snap-gene-7.50-mRNA-1	0.0192522		Ot_Chr2_15677	Ot_Chr1_18348	0.637889		Sobic.010G199700.1.v3.1	Sobic.004G073800.1.v3.1	1.09039		Et_10A_000593	Et_10B_002758	0.08752
CDS:Zm00001d053217_T001	CDS:Zm00001d006235_T002	0.614777		CDS:OS03T0709300-01	CDS:OS03T0259100-01	0.5566		maker-Contig486-augustus-gene-0.20-mRNA-1	maker-Contig38-augustus-gene-8.4-mRNA-1	0.018		Ot_Chr2_15704	Ot_Chr1_18365	1.22254		Sobic.010G200600.1.v3.1	Sobic.004G073000.1.v3.1	0.71352		Et_10A_001943	Et_10B_002759	0.0552
CDS:Zm00001d053220_T001	CDS:Zm00001d006236_T001	0.429737		CDS:OS03T0710000-01	CDS:OS03T0257600-01	0.8638		augustus_masked-Contig491-processed-gene-0.8-mRNA-1	augustus_masked-Contig28-processed-gene-310.6-mRNA-1	0.00798261		Ot_Chr2_15706	Ot_Chr1_18366	0.547123		Sobic.010G200900.1.v3.1	Sobic.004G072900.1.v3.1	0.421714		Et_10A_001946	Et_10B_002481	0.04128
CDS:Zm00001d049276_T003	CDS:Zm00001d007372_T001	0.184834		CDS:OS03T0795800-01	CDS:OS03T0745600-01	0.8928		maker-Contig491-snap-gene-0.26-mRNA-1	maker-Contig28-snap-gene-310.40-mRNA-1	0.0367043		Ot_Chr2_15707	Ot_Chr1_18369	0.447243		Sobic.010G227200.1.v3.1	Sobic.004G052200.1.v3.1	0.714343		Et_10A_000160	Et_10B_002482	0.08896
CDS:Zm00001d049282_T001	CDS:Zm00001d007378_T001	0.30528		CDS:OS03T0795900-01	CDS:OS03T0745000-01	0.8574		snap_masked-Contig491-processed-gene-0.19-mRNA-1	maker-Contig28-snap-gene-310.38-mRNA-1	0.0559565		Ot_Chr2_15708	Ot_Chr1_18370	0.393319		Sobic.010G228000.1.v3.1	Sobic.004G052000.1.v3.1	1.20322		Et_10A_000014	Et_10B_002351	0.10032
CDS:Zm00001d049285_T001	CDS:Zm00001d007379_T001	0.365349		CDS:OS03T0796000-02	CDS:OS03T0744600-01	1.471		snap_masked-Contig491-processed-gene-0.21-mRNA-1	maker-Contig28-snap-gene-310.36-mRNA-1	0.0289565		Ot_Chr2_15716	Ot_Chr1_18374	0.437515		Sobic.010G229000.1.v3.1	Sobic.004G051900.1.v3.1	0.938263		Et_10A_000604	Et_10B_002761	0.29984
CDS:Zm00001d049288_T001	CDS:Zm00001d007381_T001	0.417291		CDS:OS03T0797800-01	CDS:OS03T0742900-01	1.2061		augustus_masked-Contig491-processed-gene-0.13-mRNA-1	augustus_masked-Contig28-processed-gene-310.1-mRNA-1	0.0269217		Ot_Chr2_15718	Ot_Chr1_18375	0.679098		Sobic.010G230400.1.v3.1	Sobic.004G051401.1.v3.1	0.502046		Et_10A_001945	Et_10B_002762	0.06968
CDS:Zm00001d049294_T001	CDS:Zm00001d007382_T001	0.271029		CDS:OS03T0798200-01	CDS:OS03T0741700-00	1.9319		maker-Contig50-snap-gene-3.29-mRNA-1	maker-Contig1-snap-gene-210.24-mRNA-1	0.0255913		Ot_Chr2_n32317	Ot_Chr1_18376	0.23806		Sobic.010G231900.1.v3.1	Sobic.004G050700.1.v3.1	0.88632		Et_10A_000607	Et_10B_002763	0.14704
CDS:Zm00001d053107_T001	CDS:Zm00001d007462_T001	0.762069		CDS:OS03T0798400-01	CDS:OS03T0741600-00	0.6522		maker-Contig50-augustus-gene-5.0-mRNA-1	maker-Contig1-augustus-gene-209.58-mRNA-1	0.0697304		Ot_Chr2_15729	Ot_Chr1_18379	0.317183		Sobic.010G232000.1.v3.1	Sobic.004G050600.1.v3.1	1.15437		Et_10A_000608	Et_10B_002764	0.08776
CDS:Zm00001d053109_T001	CDS:Zm00001d007469_T001	0.305589		CDS:OS03T0798500-00	CDS:OS03T0741400-01	2.4815		maker-Contig50-augustus-gene-5.8-mRNA-1	maker-Contig1-snap-gene-208.34-mRNA-1	0.0163565		Ot_Chr2_n32615	Ot_Chr1_18450	1.43617		Sobic.010G232100.4.v3.1	Sobic.004G050100.1.v3.1	0.821211		Et_10A_000015	Et_10B_002354	0.01376
CDS:Zm00001d053113_T001	CDS:Zm00001d007471_T001	0.579909		CDS:OS03T0743400-01	CDS:OS03T0162200-01	1.0799		augustus_masked-Contig50-processed-gene-150.11-mRNA-1	maker-Contig1054-augustus-gene-0.1-mRNA-1	0.843026		Ot_Chr2_15836	Ot_Chr1_18453	0.437821		Sobic.010G232500.1.v3.1	Sobic.004G049800.1.v3.1	0.510686		Et_10A_000609	Et_10B_002485	0.27408
CDS:Zm00001d053117_T001	CDS:Zm00001d007473_T001	0.229269		CDS:OS03T0745000-01	CDS:OS03T0161900-01	3.7772		maker-Contig50-snap-gene-152.39-mRNA-1	augustus_masked-Contig1054-processed-gene-0.19-mRNA-1	0.160278		Ot_Chr2_17496	Ot_Chr1_18527	0.344298		Sobic.010G233000.1.v3.1	Sobic.004G049700.1.v3.1	0.984446		Et_10A_001948	Et_10B_002765	0.07272
CDS:Zm00001d053119_T002	CDS:Zm00001d007474_T002	0.999771		CDS:OS03T0746900-01	CDS:OS03T0160300-00	0.5158		augustus_masked-Contig50-processed-gene-152.11-mRNA-1	maker-Contig1054-augustus-gene-0.10-mRNA-1	0.31007		Ot_Chr2_17497	Ot_Chr1_18528	0.660102		Sobic.010G166700.1.v3.1	Sobic.004G100400.1.v3.1	1.17144		Et_10A_000163	Et_10B_002483	0.78192
CDS:Zm00001d051250_T001	CDS:Zm00001d002854_T001	0.735223		CDS:OS03T0747400-00	CDS:OS03T0159600-01	0.8888		maker-Contig50-snap-gene-152.34-mRNA-1	maker-Contig1054-snap-gene-0.44-mRNA-1	0.0473478		Ot_Chr2_17499	Ot_Chr1_18530	1.01413		Sobic.010G167500.1.v3.1	Sobic.004G099700.1.v3.1	0.709714		Et_10A_000611	Et_10B_002766	0.06328
CDS:Zm00001d051262_T001	CDS:Zm00001d002844_T001	0.651806		CDS:OS03T0748000-01	CDS:OS03T0158500-01	1.6411		maker-Contig50-augustus-gene-38.3-mRNA-1	maker-Contig128-snap-gene-2.62-mRNA-1	0.185713		Ot_Chr2_17501	Ot_Chr1_18534	0.7956		Sobic.010G168100.1.v3.1	Sobic.004G098100.1.v3.1	-1.02857		Et_10A_000612	Et_10B_002767	0.14648
CDS:Zm00001d051267_T001	CDS:Zm00001d002843_T001	0.747771		CDS:OS04T0379900-01	CDS:OS01T0919900-01	2.9899		maker-Contig50-augustus-gene-38.4-mRNA-1	maker-Contig128-augustus-gene-2.21-mRNA-1	0.0418696		Ot_Chr2_17508	Ot_Chr1_18536	0.455209		Sobic.010G169100.1.v3.1	Sobic.004G097800.1.v3.1	0.397543		Et_10A_000613	Et_10B_002768	0.04576
CDS:Zm00001d051272_T001	CDS:Zm00001d002837_T001	2.04861		CDS:OS04T0380200-01	CDS:OS01T0920100-01	2.054		maker-Contig50-snap-gene-38.23-mRNA-1	augustus_masked-Contig128-processed-gene-2.3-mRNA-1	0.366104		Ot_Chr2_17511	Ot_Chr1_18539	0.642715		Sobic.010G169200.1.v3.1	Sobic.004G097700.1.v3.1	0.759394		Et_10A_000614	Et_10B_002769	0.07136
CDS:Zm00001d051287_T001	CDS:Zm00001d002836_T006	0.769063		CDS:OS04T0381000-01	CDS:OS01T0920700-00	-1		maker-Contig50-augustus-gene-39.6-mRNA-1	maker-Contig128-augustus-gene-2.15-mRNA-1	0.0340435		Ot_Chr2_17525	Ot_Chr1_18863	0.530809		Sobic.010G169700.1.v3.1	Sobic.004G096900.1.v3.1	0.911109		Et_10A_000615	Et_10B_002770	0.112
CDS:Zm00001d051294_T001	CDS:Zm00001d002828_T001	1.83909		CDS:OS04T0382200-01	CDS:OS01T0921400-01	0.9494		maker-Contig50-snap-gene-39.69-mRNA-1	augustus_masked-Contig128-processed-gene-1.20-mRNA-1	0.12467		Ot_Chr2_17538	Ot_Chr1_18870	1.19329		Sobic.010G169900.1.v3.1	Sobic.004G096400.2.v3.1	0.836846		Et_10A_000165	Et_10B_002487	0.13704
CDS:Zm00001d051302_T001	CDS:Zm00001d002826_T001	0.555634		CDS:OS04T0382300-01	CDS:OS01T0921500-01	2.0169		maker-Contig50-snap-gene-39.75-mRNA-1	maker-Contig128-snap-gene-1.24-mRNA-1	0.0522783		Ot_Chr2_17541	Ot_Chr1_18872	0.548885		Sobic.010G170400.3.v3.1	Sobic.004G095500.1.v3.1	0.993909		Et_10A_000166	Et_10B_002355	0.07792
CDS:Zm00001d051305_T001	CDS:Zm00001d002825_T001	0.5076		CDS:OS04T0385600-01	CDS:OS01T0921800-00	0.5477		maker-Contig50-augustus-gene-39.2-mRNA-1	maker-Contig128-augustus-gene-1.7-mRNA-1	0.0354522		Ot_Chr2_17546	Ot_Chr1_n31281	0.767336		Sobic.010G171100.1.v3.1	Sobic.004G095300.1.v3.1	1.02415		Et_10A_001949	Et_10B_002356	0.09136
CDS:Zm00001d051306_T001	CDS:Zm00001d002823_T001	1.14315		CDS:OS04T0387900-01	CDS:OS01T0923200-01	0.1773		maker-Contig50-augustus-gene-39.3-mRNA-1	maker-Contig128-augustus-gene-1.6-mRNA-1	0.0054		Ot_Chr2_n32872	Ot_Chr1_18883	0.251157		Sobic.010G234600.1.v3.1	Sobic.004G049400.1.v3.1	0.582274		Et_10A_000631	Et_10B_002782	0.14376
CDS:Zm00001d051307_T001	CDS:Zm00001d002819_T002	0.770709		CDS:OS04T0388500-01	CDS:OS01T0923600-02	1.9909		maker-Contig50-augustus-gene-39.4-mRNA-1	maker-Contig128-augustus-gene-1.5-mRNA-1	0.0349043		Ot_Chr2_17559	Ot_Chr1_n31283	-0.765957		Sobic.010G236000.2.v3.1	Sobic.004G049100.1.v3.1	0.941349		Et_10A_000642	Et_10B_002795	0.09272
CDS:Zm00001d052354_T004	CDS:Zm00001d005062_T001	0.273497		CDS:OS04T0388800-01	CDS:OS01T0923800-01	2.9622		maker-Contig50-augustus-gene-222.42-mRNA-1	maker-Contig131-augustus-gene-0.1-mRNA-1	0.27047		Ot_Chr2_17561	Ot_Chr1_n31274	0.70154		Sobic.010G237000.1.v3.1	Sobic.004G048600.2.v3.1	3.15432		Et_10A_000652	Et_10B_002801	0.10944
CDS:Zm00001d052357_T001	CDS:Zm00001d005056_T001	1.91304		CDS:OS04T0684600-01	CDS:OS01T0863500-01	0.408		snap_masked-Contig50-processed-gene-223.24-mRNA-1	snap_masked-Contig131-processed-gene-0.41-mRNA-1	0.928017		Ot_Chr2_17582	Ot_Chr1_18915	0.750791		Sobic.010G237100.1.v3.1	Sobic.004G048100.1.v3.1	0.50184		Et_10A_000655	Et_10B_002802	0.07176
CDS:Zm00001d052364_T004	CDS:Zm00001d005052_T001	-1.02857		CDS:OS04T0685000-01	CDS:OS01T0863800-00	0.9682		maker-Contig50-snap-gene-63.55-mRNA-1	maker-Contig25-snap-gene-194.10-mRNA-1	0.110974		Ot_Chr2_17584	Ot_Chr1_18917	0.249702		Sobic.010G237200.1.v3.1	Sobic.004G048000.1.v3.1	1.02569		Et_10A_001960	Et_10B_002803	0.37928
CDS:Zm00001d052372_T002	CDS:Zm00001d005038_T001	0.785417		CDS:OS04T0685400-01	CDS:OS01T0864300-01	0.7705		augustus_masked-Contig50-processed-gene-63.16-mRNA-1	augustus_masked-Contig25-processed-gene-194.54-mRNA-1	0.0590087		Ot_Chr2_17586	Ot_Chr1_18919	0.540077		Sobic.010G237650.1.v3.1	Sobic.004G047800.1.v3.1	1.08226		Et_10A_000656	Et_10B_002805	0.1024
CDS:Zm00001d052375_T002	CDS:Zm00001d005037_T001	0.190697		CDS:OS04T0686000-01	CDS:OS01T0865700-00	0.5198		maker-Contig50-snap-gene-63.48-mRNA-1	maker-Contig25-snap-gene-194.2-mRNA-1	0.079513		Ot_Chr2_17587	Ot_Chr1_18920	1.20692		Sobic.010G238100.1.v3.1	Sobic.004G047600.1.v3.1	0.351463		Et_10A_000657	Et_10B_002495	0.03808
CDS:Zm00001d052376_T003	CDS:Zm00001d005036_T002	0.486206		CDS:OS04T0687100-01	CDS:OS01T0866500-01	-1		maker-Contig50-augustus-gene-63.3-mRNA-1	augustus_masked-Contig25-processed-gene-194.56-mRNA-1	0.0269217		Ot_Chr2_17589	Ot_Chr1_18922	0.770553		Sobic.010G238700.1.v3.1	Sobic.004G047100.1.v3.1	0.991543		Et_10A_000658	Et_10B_002806	0.0528
CDS:Zm00001d052378_T001	CDS:Zm00001d005035_T001	0.210754		CDS:OS04T0687900-01	CDS:OS01T0866800-01	2.1753		maker-Contig50-augustus-gene-63.10-mRNA-1	maker-Contig25-snap-gene-194.11-mRNA-1	0.063313		Ot_Chr2_17594	Ot_Chr1_18928	0.540689		Sobic.010G220000.1.v3.1	Sobic.004G058700.1.v3.1	0.697577		Et_10A_000659	Et_10B_002810	0.12888
CDS:Zm00001d052380_T001	CDS:Zm00001d005029_T001	0.180411		CDS:OS04T0412000-01	CDS:OS01T0859200-01	0.858		maker-Contig50-snap-gene-63.61-mRNA-1	maker-Contig25-augustus-gene-194.28-mRNA-1	0.101583		Ot_Chr2_n32893	Ot_Chr1_18931	0.758298		Sobic.010G220100.1.v3.1	Sobic.004G058500.1.v3.1	0.870891		Et_10A_000662	Et_10B_002811	0.07504
CDS:Zm00001d052391_T001	CDS:Zm00001d005027_T001	0.360514		CDS:OS04T0412200-01	CDS:OS01T0860601-01	0.6558		maker-Contig50-augustus-gene-37.51-mRNA-1	snap_masked-Contig38-processed-gene-100.54-mRNA-1	0.655043		Ot_Chr2_17604	Ot_Chr1_18932	0.592468		Sobic.010G220200.1.v3.1	Sobic.004G058300.2.v3.1	-1.02857		Et_10A_000663	Et_10B_002812	0.06472
CDS:Zm00001d052392_T001	CDS:Zm00001d005026_T001	0.303223		CDS:OS04T0412300-02	CDS:OS01T0860800-01	0.5977		maker-Contig50-augustus-gene-38.1-mRNA-1	maker-Contig38-snap-gene-101.0-mRNA-1	0.767348		Ot_Chr2_n32887	Ot_Chr1_n31265	0.856417		Sobic.010G220600.1.v3.1	Sobic.004G057400.1.v3.1	0.864206		Et_10A_000669	Et_10B_002813	2.23208
CDS:Zm00001d052520_T001	CDS:Zm00001d004918_T001	1.81543		CDS:OS04T0413900-01	CDS:OS01T0862600-01	1.4494		maker-Contig50-augustus-gene-38.3-mRNA-1	augustus_masked-Contig38-processed-gene-101.34-mRNA-1	0.679696		Ot_Chr2_n32891	Ot_Chr1_18936	0.879549		Sobic.010G221300.1.v3.1	Sobic.004G056201.1.v3.1	0.3384		Et_10A_000671	Et_10B_002818	0.12712
CDS:Zm00001d052525_T001	CDS:Zm00001d004916_T001	0.341589		CDS:OS04T0415000-01	CDS:OS01T0863500-01	0.5772		maker-Contig50-augustus-gene-38.4-mRNA-1	maker-Contig38-snap-gene-101.2-mRNA-1	0.289252		Ot_Chr2_17617	Ot_Chr1_18942	0.752017		Sobic.010G221500.2.v3.1	Sobic.004G056000.2.v3.1	0.508011		Et_10A_000672	Et_10B_002819	0.0264
CDS:Zm00001d052533_T001	CDS:Zm00001d004915_T001	0.337783		CDS:OS04T0415100-01	CDS:OS01T0863800-00	0.8675		maker-Contig50-augustus-gene-39.2-mRNA-1	maker-Contig38-augustus-gene-101.47-mRNA-1	0.423783		Ot_Chr2_17625	Ot_Chr1_18949	0.639345		Sobic.010G221800.1.v3.1	Sobic.004G055200.1.v3.1	0.667851		Et_10A_000673	Et_10B_004083	0.09704
CDS:Zm00001d052538_T001	CDS:Zm00001d004914_T002	0.153874		CDS:OS04T0422700-01	CDS:OS01T0963800-01	1.6228		maker-Contig50-augustus-gene-41.39-mRNA-1	maker-Contig38-augustus-gene-102.48-mRNA-1	0.447809		Ot_Chr2_17647	Ot_Chr1_n31259	0.290604		Sobic.010G223900.1.v3.1	Sobic.004G054300.1.v3.1	1.06221		Et_10A_000674	Et_10B_002826	0.6496
CDS:Zm00001d052542_T001	CDS:Zm00001d004913_T001	0.22392		CDS:OS04T0423400-01	CDS:OS01T0963600-01	0.7595		maker-Contig50-augustus-gene-42.61-mRNA-1	maker-Contig38-snap-gene-102.37-mRNA-1	0.801548		Ot_Chr2_n32910	Ot_Chr1_n31257	0.426485		Sobic.010G224100.1.v3.1	Sobic.004G053900.1.v3.1	1.44216		Et_10A_000678	Et_10B_004093	0.25216
CDS:Zm00001d052543_T001	CDS:Zm00001d004912_T001	-1.02857		CDS:OS04T0423800-01	CDS:OS01T0962700-01	0.5416		maker-Contig50-augustus-gene-42.64-mRNA-1	maker-Contig38-snap-gene-102.34-mRNA-1	0.593139		Ot_Chr2_n32907	Ot_Chr1_n31252	0.962732		Sobic.010G224501.1.v3.1	Sobic.004G053400.1.v3.1	0.499474		Et_10A_000679	Et_10B_002828	0.05056
CDS:Zm00001d052545_T001	CDS:Zm00001d004910_T001	0.320503		CDS:OS04T0430100-01	CDS:OS01T0962600-01	0.5779		maker-Contig50-augustus-gene-43.72-mRNA-1	maker-Contig38-snap-gene-103.18-mRNA-1	1.81542		Ot_Chr2_17660	Ot_Chr1_18989	0.494272		Sobic.010G224900.1.v3.1	Sobic.004G053300.1.v3.1	0.714034		Et_10A_000680	Et_10B_002829	0.0592
CDS:Zm00001d052551_T001	CDS:Zm00001d004909_T001	0.0883543		CDS:OS04T0430400-01	CDS:OS01T0960400-01	2.1008		augustus_masked-Contig50-processed-gene-89.16-mRNA-1	maker-Contig38-snap-gene-205.42-mRNA-1	0.719217		Ot_Chr2_n32912	Ot_Chr1_18990	0.740604		Sobic.010G225100.1.v3.1	Sobic.004G052800.1.v3.1	0.469131		Et_10A_000180	Et_10B_002503	0.70808
CDS:Zm00001d053016_T001	CDS:Zm00001d004812_T001	0.2088		CDS:OS04T0577700-01	CDS:OS10T0532600-01	0.5971		maker-Contig50-snap-gene-89.7-mRNA-1	maker-Contig38-snap-gene-205.41-mRNA-1	0.711626		Ot_Chr2_n32908	Ot_Chr1_18991	1.23097		Sobic.010G275800.1.v3.1	Sobic.004G358400.1.v3.1	1.02281		Et_10A_000684	Et_10B_002833	0.05112
CDS:Zm00001d053017_T001	CDS:Zm00001d004804_T001	0.186789		CDS:OS04T0578400-01	CDS:OS10T0533500-00	0.5586		maker-Contig50-augustus-gene-91.1-mRNA-1	snap_masked-Contig38-processed-gene-204.44-mRNA-1	0.372913		Ot_Chr2_17664	Ot_Chr1_19000	0.528434		Sobic.010G276000.1.v3.1	Sobic.004G358200.1.v3.1	0.922937		Et_10A_000683	Et_10B_002830	0.03904
CDS:Zm00001d053020_T001	CDS:Zm00001d004791_T001	0.271029		CDS:OS04T0578800-01	CDS:OS10T0534700-01	0.5388		maker-Contig50-augustus-gene-92.41-mRNA-1	maker-Contig38-snap-gene-203.39-mRNA-1	0.562774		Ot_Chr2_17678	Ot_Chr1_n31241	0.860706		Sobic.010G276100.1.v3.1	Sobic.004G358100.2.v3.1	0.811234		Et_10A_000686	Et_10B_002839	0.0348
CDS:Zm00001d053022_T001	CDS:Zm00001d004790_T001	0.193886		CDS:OS04T0580400-01	CDS:OS10T0536000-01	1.4413		maker-Contig50-augustus-gene-92.42-mRNA-1	maker-Contig38-snap-gene-203.38-mRNA-1	0.754043		Ot_Chr2_17679	Ot_Chr1_n31244	0.879626		Sobic.010G276600.1.v3.1	Sobic.004G357700.3.v3.1	1.13853		Et_10A_000687	Et_10B_002840	0.208
CDS:Zm00001d053028_T001	CDS:Zm00001d004785_T001	0.274731		CDS:OS04T0580700-01	CDS:OS10T0536100-01	1.2712		augustus_masked-Contig50-processed-gene-92.18-mRNA-1	maker-Contig38-snap-gene-202.25-mRNA-1	1.65005		Ot_Chr2_n32917	Ot_Chr1_n31248	0.483243		Sobic.010G276700.1.v3.1	Sobic.004G357600.1.v3.1	1.45224		Et_10A_000694	Et_10B_002841	0.41192
CDS:Zm00001d053038_T001	CDS:Zm00001d004782_T002	0.319063		CDS:OS04T0581000-01	CDS:OS10T0536400-01	0.9856		augustus_masked-Contig50-processed-gene-92.19-mRNA-1	augustus_masked-Contig38-processed-gene-202.50-mRNA-1	0.518322		Ot_Chr2_17686	Ot_Chr1_19015	0.918766		Sobic.010G206800.1.v3.1	Sobic.004G333100.1.v3.1	1.99543		Et_10A_000690	Et_10B_002837	0.0916
CDS:Zm00001d053041_T001	CDS:Zm00001d004779_T001	0.155829		CDS:OS04T0581400-01	CDS:OS10T0537100-00	0.8017		maker-Contig50-augustus-gene-93.0-mRNA-1	maker-Contig38-snap-gene-201.67-mRNA-1	0.917139		Ot_Chr2_17687	Ot_Chr1_19019	1.64336		Sobic.010G207800.1.v3.1	Sobic.004G331500.1.v3.1	0.411634		Et_10A_000698	Et_10B_002842	0.06728
CDS:Zm00001d051157_T001	CDS:Zm00001d003017_T002	0.896091		CDS:OS04T0582000-00	CDS:OS10T0537600-01	6.8046		augustus_masked-Contig50-processed-gene-93.27-mRNA-1	maker-Contig38-snap-gene-201.55-mRNA-1	0.647765		Ot_Chr2_17691	Ot_Chr1_19020	0.629234		Sobic.010G208100.2.v3.1	Sobic.004G330900.1.v3.1	6.49522		Et_10A_001968	Et_10B_004097	0.05888
CDS:Zm00001d051163_T001	CDS:Zm00001d003016_T001	0.388286		CDS:OS04T0583600-01	CDS:OS10T0539500-01	0.1484		augustus_masked-Contig50-processed-gene-93.37-mRNA-1	maker-Contig38-snap-gene-201.52-mRNA-1	0.473243		Ot_Chr2_n33472	Ot_Chr1_19055	0.200681		Sobic.010G209000.2.v3.1	Sobic.004G330100.1.v3.1	-1.02857		Et_10A_001967	Et_10B_002358	0.70336
CDS:Zm00001d051172_T001	CDS:Zm00001d003011_T001	0.613646		CDS:OS04T0584600-01	CDS:OS10T0539600-01	1.6219		maker-Contig50-augustus-gene-94.2-mRNA-1	maker-Contig38-snap-gene-200.35-mRNA-1	0.327678		Ot_Chr2_n32935	Ot_Chr1_19056	0.807472		Sobic.010G210100.1.v3.1	Sobic.004G329500.1.v3.1	1.06179		Et_10A_000700	Et_10B_002844	0.0164
CDS:Zm00001d051174_T001	CDS:Zm00001d003006_T001	0.352286		CDS:OS04T0585000-01	CDS:OS10T0540000-01	0.9899		maker-Contig50-augustus-gene-94.0-mRNA-1	maker-Contig38-snap-gene-200.32-mRNA-1	1.16163		Ot_Chr2_n32944	Ot_Chr1_19057	0.976749		Sobic.002G411500.1.v3.1	Sobic.003G418100.1.v3.1	2.82631		Et_10A_000695	Et_10B_002846	0.04256
CDS:Zm00001d051179_T001	CDS:Zm00001d002998_T001	0.358457		CDS:OS04T0566700-01	CDS:OS10T0519750-00	1.3776		augustus_masked-Contig50-processed-gene-95.44-mRNA-1	augustus_masked-Contig38-processed-gene-198.18-mRNA-1	0.695896		Ot_Chr2_n32940	Ot_Chr1_19059	0.708664		Sobic.002G411900.2.v3.1	Sobic.003G416500.1.v3.1	0.718354		Et_10A_000701	Et_10B_002359	0.15816
CDS:Zm00001d051180_T001	CDS:Zm00001d002992_T002	0.922423		CDS:OS04T0569300-01	CDS:OS10T0521900-01	0.9236		maker-Contig50-augustus-gene-95.8-mRNA-1	maker-Contig38-snap-gene-198.3-mRNA-1	0.568096		Ot_Chr2_16153	Ot_Chr1_19209	0.354868		Sobic.002G412001.1.v3.1	Sobic.003G416400.1.v3.1	1.66135		Et_10A_001966	Et_10B_004098	0.0548
CDS:Zm00001d053162_T003	CDS:Zm00001d004857_T001	0.145029		CDS:OS04T0569400-00	CDS:OS10T0522000-01	-1		maker-Contig50-augustus-gene-55.6-mRNA-1	maker-Contig38-augustus-gene-230.1-mRNA-1	0.56747		Ot_Chr2_n32423	Ot_Chr1_19193	0.745123		Sobic.002G412100.1.v3.1	Sobic.003G416100.1.v3.1	0.33984		Et_10A_001969	Et_10B_002848	0.1276
CDS:Zm00001d053173_T001	CDS:Zm00001d004856_T001	0.210754		CDS:OS04T0571300-01	CDS:OS10T0522400-01	0.9077		maker-Contig50-augustus-gene-57.45-mRNA-1	maker-Contig38-augustus-gene-229.25-mRNA-1	0.594		Ot_Chr2_16109	Ot_Chr1_19186	1.78422		Sobic.002G412400.1.v3.1	Sobic.003G415900.1.v3.1	0.821006		Et_10A_000705	Et_10B_002847	0.25816
CDS:Zm00001d053177_T001	CDS:Zm00001d004855_T002	0.280491		CDS:OS04T0571600-01	CDS:OS10T0523201-00	1.4034		maker-Contig50-augustus-gene-59.57-mRNA-1	augustus_masked-Contig38-processed-gene-228.58-mRNA-1	0.993835		Ot_Chr2_16106	Ot_Chr1_19185	0.516332		Sobic.002G412600.1.v3.1	Sobic.003G415400.1.v3.1	0.667954		Et_10A_000708	Et_10B_002854	0.10024
CDS:Zm00001d053178_T001	CDS:Zm00001d004851_T001	0.125589		CDS:OS04T0572400-00	CDS:OS10T0523900-00	0.805		maker-Contig50-augustus-gene-60.9-mRNA-1	maker-Contig38-snap-gene-228.14-mRNA-1	1.0303		Ot_Chr2_n32429	Ot_Chr1_19180	1.5202		Sobic.002G413100.1.v3.1	Sobic.003G414700.1.v3.1	0.843634		Et_10A_000706	Et_10B_002850	0.1028
CDS:Zm00001d053181_T001	CDS:Zm00001d004848_T001	0.181234		CDS:OS04T0572800-00	CDS:OS10T0524300-01	0.355		maker-Contig50-snap-gene-60.13-mRNA-1	maker-Contig38-snap-gene-228.20-mRNA-1	0.63673		Ot_Chr2_16093	Ot_Chr1_n31472	0.895328		Sobic.002G002000.1.v3.1	Sobic.003G323300.1.v3.1	-1.02857		Et_10A_000024	Et_10B_002851	0.16248
CDS:Zm00001d053192_T001	CDS:Zm00001d004846_T001	0.215589		CDS:OS04T0573100-01	CDS:OS10T0524500-01	0.5913		maker-Contig50-augustus-gene-61.7-mRNA-1	maker-Contig38-snap-gene-226.38-mRNA-1	0.504		Ot_Chr2_n33323	Ot_Chr1_n31961	0.401362		Sobic.002G002400.1.v3.1	Sobic.003G322000.1.v3.1	0.710023		Et_10A_000707	Et_10B_002852	0.57784
CDS:Zm00001d051454_T001	CDS:Zm00001d002577_T001	2.55867		CDS:OS04T0573300-00	CDS:OS10T0524600-01	0.8504		maker-Contig50-augustus-gene-61.3-mRNA-1	maker-Contig38-augustus-gene-225.4-mRNA-1	0.634852		Ot_Chr2_16081	Ot_Chr1_n31471	-0.765957		Sobic.002G003500.1.v3.1	Sobic.003G320800.1.v3.1	0.652011		Et_10A_000713	Et_10B_002853	1.72608
CDS:Zm00001d051460_T001	CDS:Zm00001d002576_T001	0.347554		CDS:OS04T0576600-00	CDS:OS10T0524900-00	0.564		maker-Contig50-augustus-gene-62.54-mRNA-1	maker-Contig38-snap-gene-225.22-mRNA-1	0.567861		Ot_Chr2_16075	Ot_Chr1_19156	0.893872		Sobic.002G003800.1.v3.1	Sobic.003G320500.1.v3.1	0.998537		Et_10A_001976	Et_10B_002856	0.22128
CDS:Zm00001d051461_T001	CDS:Zm00001d002573_T001	0.62352		CDS:OS04T0532500-01	CDS:OS10T0503100-01	1.3634		maker-Contig50-augustus-gene-64.70-mRNA-1	maker-Contig38-snap-gene-225.20-mRNA-1	0.509322		Ot_Chr2_16071	Ot_Chr1_19154	0.407872		Sobic.002G004700.1.v3.1	Sobic.003G319700.1.v3.1	1.75073		Et_10A_000184	Et_10B_002511	0.14584
CDS:Zm00001d051471_T001	CDS:Zm00001d002562_T001	0.729154		CDS:OS04T0533000-01	CDS:OS10T0503700-01	1.5235		maker-Contig50-augustus-gene-64.79-mRNA-1	maker-Contig38-augustus-gene-225.0-mRNA-1	1.20835		Ot_Chr2_n32437	Ot_Chr1_n31470	0.572017		Sobic.002G235500.1.v3.1	Sobic.004G252600.1.v3.1	2.11937		Et_10A_000186	Et_10B_002513	0.11712
CDS:Zm00001d051475_T001	CDS:Zm00001d002549_T001	0.595749		CDS:OS04T0533300-02	CDS:OS10T0503800-01	-1		snap_masked-Contig50-processed-gene-64.17-mRNA-1	snap_masked-Contig38-processed-gene-223.5-mRNA-1	1.00792		Ot_Chr2_n32435	Ot_Chr1_n31464	-0.765957		Sobic.002G236200.2.v3.1	Sobic.004G253300.1.v3.1	3.44417		Et_10A_000727	Et_10B_002859	0.11488
CDS:Zm00001d051478_T001	CDS:Zm00001d002546_T001	0.538971		CDS:OS04T0533500-02	CDS:OS10T0504200-01	1.0671		maker-Contig50-augustus-gene-65.0-mRNA-1	maker-Contig38-snap-gene-222.13-mRNA-1	0.95627		Ot_Chr2_16066	Ot_Chr1_n31462	0.823098		Sobic.002G236400.1.v3.1	Sobic.004G253500.1.v3.1	1.80669		Et_10A_000723	Et_10B_002860	0.0976
CDS:Zm00001d048752_T001	CDS:Zm00001d007654_T001	0.418114		CDS:OS04T0533900-01	CDS:OS10T0506100-01	2.7726		augustus_masked-Contig50-processed-gene-65.23-mRNA-1	maker-Contig38-snap-gene-221.19-mRNA-1	1.16413		Ot_Chr2_16065	Ot_Chr1_n31467	0.913864		Sobic.002G236600.2.v3.1	Sobic.004G254000.1.v3.1	0.923863		Et_10A_000724	Et_10B_002861	0.19392
CDS:Zm00001d048759_T001	CDS:Zm00001d007653_T003	0.617143		CDS:OS04T0534400-01	CDS:OS10T0507600-01	1.5443		maker-Contig50-augustus-gene-66.35-mRNA-1	maker-Contig38-augustus-gene-221.7-mRNA-1	0.728765		Ot_Chr2_16033	Ot_Chr1_04096	-0.765957		Sobic.002G237000.1.v3.1	Sobic.004G254300.1.v3.1	0.946903		Et_10A_000725	Et_10B_002862	0.12712
CDS:Zm00001d048763_T001	CDS:Zm00001d007650_T002	0.172183		CDS:OS04T0536300-01	CDS:OS10T0508300-00	0.8751		maker-Contig50-snap-gene-67.0-mRNA-1	maker-Contig38-augustus-gene-220.63-mRNA-1	1.3169		Ot_Chr2_16026	Ot_Chr1_04099	0.371106		Sobic.002G238300.1.v3.1	Sobic.004G255200.1.v3.1	1.80051		Et_10A_000726	Et_10B_002863	0.0528
CDS:Zm00001d048766_T001	CDS:Zm00001d007638_T001	0.185349		CDS:OS04T0537100-01	CDS:OS10T0510500-01	0.5936		snap_masked-Contig50-processed-gene-67.32-mRNA-1	maker-Contig38-snap-gene-220.50-mRNA-1	1.16937		Ot_Chr2_16019	Ot_Chr1_04103	0.507294		Sobic.002G238500.2.v3.1	Sobic.004G255800.1.v3.1	1.83631		Et_10A_000728	Et_10B_002866	0.14584
CDS:Zm00001d048770_T001	CDS:Zm00001d007633_T001	0.6264		CDS:OS04T0539300-00	CDS:OS10T0512400-01	0.6493		maker-Contig50-snap-gene-154.5-mRNA-1	maker-Contig38-augustus-gene-159.2-mRNA-1	1.34797		Ot_Chr2_n32461	Ot_Chr1_04105	0.433149		Sobic.002G214600.1.v3.1	Sobic.004G319800.1.v3.1	2.37867		Et_10A_000190	Et_10B_002519	0.14016
CDS:Zm00001d048777_T004	CDS:Zm00001d007632_T002	0.220217		CDS:OS04T0539800-01	CDS:OS10T0512700-01	4.0479		snap_masked-Contig50-processed-gene-154.17-mRNA-1	snap_masked-Contig38-processed-gene-159.11-mRNA-1	0.478252		Ot_Chr2_16010	Ot_Chr1_04109	0.613915		Sobic.002G214900.1.v3.1	Sobic.004G319600.1.v3.1	1.36923		Et_10A_000729	Et_10B_002864	0.08264
CDS:Zm00001d052468_T002	CDS:Zm00001d004966_T001	0.133097		CDS:OS04T0514800-01	CDS:OS10T0476300-02	1.7865		maker-Contig50-augustus-gene-155.2-mRNA-1	maker-Contig38-snap-gene-158.10-mRNA-1	0.410557		Ot_Chr2_n32464	Ot_Chr1_04114	0.32017		Sobic.002G216000.1.v3.1	Sobic.004G319000.1.v3.1	0.830469		Et_10A_000740	Et_10B_002867	0.74768
CDS:Zm00001d052472_T001	CDS:Zm00001d004960_T002	0.219703		CDS:OS04T0515900-01	CDS:OS10T0477600-01	1.121		snap_masked-Contig50-processed-gene-161.21-mRNA-1	maker-Contig38-snap-gene-158.9-mRNA-1	0.337383		Ot_Chr2_15993	Ot_Chr1_n31461	0.963268		Sobic.002G217100.1.v3.1	Sobic.004G317200.1.v3.1	-1.02857		Et_10A_001977	Et_10B_002869	-0.8
CDS:Zm00001d052473_T001	CDS:Zm00001d004959_T001	0.410194		CDS:OS04T0516200-01	CDS:OS10T0478000-01	0.2865		snap_masked-Contig50-processed-gene-164.15-mRNA-1	maker-Contig38-snap-gene-157.29-mRNA-1	0.867991		Ot_Chr2_15981	Ot_Chr1_04128	0.651064		Sobic.002G218300.1.v3.1	Sobic.004G316600.1.v3.1	1.0117		Et_10A_000746	Et_10B_002873	0.07664
CDS:Zm00001d052475_T001	CDS:Zm00001d004957_T001	0.260743		CDS:OS04T0517100-01	CDS:OS10T0478300-01	0.8307		maker-Contig50-augustus-gene-164.25-mRNA-1	maker-Contig38-snap-gene-157.20-mRNA-1	0.89773		Ot_Chr2_15972	Ot_Chr1_04138	0.417064		Sobic.002G219300.1.v3.1	Sobic.004G315800.1.v3.1	0.91728		Et_10A_000750	Et_10B_004101	1.02648
CDS:Zm00001d049092_T002	CDS:Zm00001d007307_T001	0.125691		CDS:OS04T0518800-01	CDS:OS10T0479500-01	1.3157		snap_masked-Contig50-processed-gene-117.23-mRNA-1	maker-Contig38-snap-gene-168.13-mRNA-1	0.702078		Ot_Chr2_15968	Ot_Chr1_n31452	0.72		Sobic.002G219400.1.v3.1	Sobic.004G315600.1.v3.1	0.723909		Et_10A_000751	Et_10B_002874	0.17512
CDS:Zm00001d049093_T001	CDS:Zm00001d007305_T001	0.33192		CDS:OS04T0519700-01	CDS:OS10T0479900-01	0.874		maker-Contig50-snap-gene-118.32-mRNA-1	maker-Contig38-snap-gene-168.9-mRNA-1	-0.782609		Ot_Chr2_15967	Ot_Chr1_04145	0.626323		Sobic.002G220000.1.v3.1	Sobic.004G315200.1.v3.1	0.641623		Et_10A_000191	Et_10B_002520	0.16744
CDS:Zm00001d049095_T002	CDS:Zm00001d007302_T001	0.249429		CDS:OS04T0520700-01	CDS:OS10T0481000-00	1.4149		augustus_masked-Contig50-processed-gene-119.18-mRNA-1	maker-Contig38-snap-gene-167.41-mRNA-1	0.669757		Ot_Chr2_15964	Ot_Chr1_04150	0.429549		Sobic.002G220700.1.v3.1	Sobic.004G314100.2.v3.1	1.34877		Et_10A_000749	Et_10B_002871	0.42288
CDS:Zm00001d049099_T007	CDS:Zm00001d007301_T002	0.381909		CDS:OS04T0523500-00	CDS:OS10T0483500-01	1.4032		maker-Contig50-augustus-gene-120.4-mRNA-1	maker-Contig38-augustus-gene-167.50-mRNA-1	0.388643		Ot_Chr2_15963	Ot_Chr1_04151	0.536323		Sobic.002G221900.1.v3.1	Sobic.004G313100.1.v3.1	0.431589		Et_10A_001979	Et_10B_002887	0.65416
CDS:Zm00001d049100_T001	CDS:Zm00001d007300_T005	0.287074		CDS:OS04T0524136-00	CDS:OS10T0483700-00	1.72		maker-Contig50-augustus-gene-122.34-mRNA-1	maker-Contig38-augustus-gene-166.55-mRNA-1	0.77533		Ot_Chr2_15961	Ot_Chr1_04152	1.03573		Sobic.002G222400.1.v3.1	Sobic.004G312300.1.v3.1	4.32617		Et_10A_000755	Et_10B_004104	0.06256
CDS:Zm00001d051441_T001	CDS:Zm00001d002639_T001	0.846206		CDS:OS04T0552000-00	CDS:OS10T0556100-01	0.65		maker-Contig50-augustus-gene-125.50-mRNA-1	maker-Contig38-augustus-gene-165.34-mRNA-1	0.454617		Ot_Chr2_15945	Ot_Chr1_04158	0.41714		Sobic.002G222500.1.v3.1	Sobic.004G311600.1.v3.1	1.48413		Et_10A_001981	Et_10B_004107	0.27944
CDS:Zm00001d051442_T001	CDS:Zm00001d002631_T003	-1.02857		CDS:OS04T0552400-01	CDS:OS10T0555300-01	1.2443		augustus_masked-Contig50-processed-gene-73.79-mRNA-1	maker-Contig38-snap-gene-218.10-mRNA-1	0.415643		Ot_Chr2_15936	Ot_Chr1_04160	0.780894		Sobic.002G223000.1.v3.1	Sobic.004G310900.1.v3.1	1.66238		Et_10A_000194	Et_10B_002525	0.17008
CDS:Zm00001d051447_T001	CDS:Zm00001d002624_T001	1.08391		CDS:OS04T0553800-01	CDS:OS10T0555100-01	2.7562		maker-Contig50-snap-gene-73.36-mRNA-1	maker-Contig38-augustus-gene-218.67-mRNA-1	0.939991		Ot_Chr2_15927	Ot_Chr1_04164	0.622034		Sobic.002G223800.1.v3.1	Sobic.004G310800.1.v3.1	1.50017		Et_10A_001983	Et_10B_004105	0.14072
CDS:Zm00001d051448_T001	CDS:Zm00001d002621_T002	1.25609		CDS:OS04T0554000-00	CDS:OS10T0553300-01	-1		maker-Contig50-snap-gene-74.53-mRNA-1	maker-Contig38-snap-gene-218.6-mRNA-1	0.673983		Ot_Chr2_15924	Ot_Chr1_n31443	0.812221		Sobic.002G224100.1.v3.1	Sobic.004G310300.1.v3.1	1.84464		Et_10A_001984	Et_10B_002886	0.19544
CDS:Zm00001d051451_T001	CDS:Zm00001d002618_T001	0.790354		CDS:OS04T0554800-01	CDS:OS10T0551700-01	0.6182		maker-Contig50-augustus-gene-74.68-mRNA-1	snap_masked-Contig38-processed-gene-218.27-mRNA-1	0.789261		Ot_Chr2_15923	Ot_Chr1_04170	0.699089		Sobic.002G224400.1.v3.1	Sobic.004G310200.1.v3.1	0.888686		Et_10A_000757	Et_10B_002893	0.0416
CDS:Zm00001d049990_T001	CDS:Zm00001d005869_T001	0.724114		CDS:OS04T0555000-01	CDS:OS10T0551200-01	1.8606		maker-Contig50-augustus-gene-75.6-mRNA-1	maker-Contig38-augustus-gene-218.61-mRNA-1	1.05277		Ot_Chr2_15914	Ot_Chr1_04176	0.417217		Sobic.002G225000.1.v3.1	Sobic.004G309800.1.v3.1	1.69745		Et_10A_001982	Et_10B_002894	0.06752
CDS:Zm00001d049991_T001	CDS:Zm00001d005865_T001	1.0727		CDS:OS04T0410200-00	CDS:OS11T0150700-00	2.5221		maker-Contig50-snap-gene-75.60-mRNA-1	maker-Contig38-snap-gene-217.15-mRNA-1	1.03766		Ot_Chr2_15912	Ot_Chr1_04177	0.780817		Sobic.002G225100.1.v3.1	Sobic.004G309600.1.v3.1	1.37541		Et_10A_000760	Et_10B_004111	0.18456
CDS:Zm00001d049996_T001	CDS:Zm00001d005859_T001	0.748389		CDS:OS04T0410400-01	CDS:OS11T0151200-01	1.6667		maker-Contig50-augustus-gene-114.52-mRNA-1	maker-Contig38-augustus-gene-173.8-mRNA-1	0.700904		Ot_Chr2_15911	Ot_Chr1_04178	0.798281		Sobic.002G225600.2.v3.1	Sobic.004G309200.1.v3.1	0.63936		Et_10A_000758	Et_10B_002898	0.06584
CDS:Zm00001d050008_T001	CDS:Zm00001d005849_T001	0.682457		CDS:OS04T0411400-01	CDS:OS11T0152500-00	1.9473		maker-Contig50-snap-gene-114.39-mRNA-1	augustus_masked-Contig38-processed-gene-173.25-mRNA-1	1.59519		Ot_Chr2_n32499	Ot_Chr1_04180	0.835047		Sobic.002G225700.1.v3.1	Sobic.004G308900.1.v3.1	0.730491		Et_10A_000759	Et_10B_002899	0.06344
CDS:Zm00001d050016_T001	CDS:Zm00001d005841_T001	0.558926		CDS:OS04T0412500-01	CDS:OS11T0153200-01	0.7074		maker-Contig50-augustus-gene-114.63-mRNA-1	maker-Contig38-snap-gene-173.11-mRNA-1	0.617009		Ot_Chr2_15907	Ot_Chr1_04181	1.76369		Sobic.002G225900.1.v3.1	Sobic.004G308400.1.v3.1	3.82042		Et_10A_000761	Et_10B_002900	0.098
CDS:Zm00001d051500_T001	CDS:Zm00001d002531_T001	1.34434		CDS:OS04T0414500-01	CDS:OS11T0155100-01	0.5988		maker-Contig50-augustus-gene-115.35-mRNA-1	maker-Contig38-snap-gene-172.22-mRNA-1	0.418461		Ot_Chr2_15897	Ot_Chr1_04190	0.726664		Sobic.002G226300.1.v3.1	Sobic.004G308000.1.v3.1	0.466663		Et_10A_000764	Et_10B_002529	0.84656
CDS:Zm00001d051501_T001	CDS:Zm00001d002519_T001	0.797966		CDS:OS04T0415100-01	CDS:OS11T0156300-01	0.8638		maker-Contig50-augustus-gene-115.37-mRNA-1	maker-Contig38-augustus-gene-172.25-mRNA-1	0.639391		Ot_Chr2_15894	Ot_Chr1_04192	0.287464		Sobic.002G226500.1.v3.1	Sobic.004G307800.1.v3.1	0.65592		Et_10A_000762	Et_10B_002904	0.07392
CDS:Zm00001d051503_T001	CDS:Zm00001d002517_T001	0.664869		CDS:OS04T0415200-01	CDS:OS11T0156600-00	2.4718		augustus_masked-Contig50-processed-gene-116.13-mRNA-1	maker-Contig38-snap-gene-171.15-mRNA-1	0.848035		Ot_Chr2_15892	Ot_Chr1_04195	0.684689		Sobic.002G208800.3.v3.1	Sobic.004G324400.1.v3.1	-1.02857		Et_10A_000763	Et_10B_002905	0.04024
CDS:Zm00001d051504_T001	CDS:Zm00001d002515_T001	1.32758		CDS:OS04T0416700-01	CDS:OS11T0157200-03	0.4542		maker-Contig50-augustus-gene-82.66-mRNA-1	maker-Contig38-snap-gene-211.38-mRNA-1	0.600574		Ot_Chr2_15891	Ot_Chr1_04196	1.12044		Sobic.002G209300.1.v3.1	Sobic.004G322800.1.v3.1	1.2961		Et_10A_000196	Et_10B_002908	0.95632
CDS:Zm00001d051505_T001	CDS:Zm00001d002512_T001	0.541131		CDS:OS04T0416900-01	CDS:OS11T0158400-01	-1		maker-Contig50-snap-gene-83.58-mRNA-1	maker-Contig38-augustus-gene-211.44-mRNA-1	0.913383		Ot_Chr2_15890	Ot_Chr1_04197	0.879243		Sobic.002G210300.1.v3.1	Sobic.004G322000.1.v3.1	0.520971		Et_10A_000780	Et_10B_002931	0.48264
CDS:Zm00001d051340_T001	CDS:Zm00001d002760_T001	0.854023		CDS:OS04T0407500-00	CDS:OS12T0149000-01	0.714		maker-Contig50-augustus-gene-83.74-mRNA-1	maker-Contig38-snap-gene-211.33-mRNA-1	0.456887		Ot_Chr2_15889	Ot_Chr1_04200	0.617285		Sobic.002G210700.1.v3.1	Sobic.004G321600.1.v3.1	0.797863		Et_10A_000795	Et_10B_002946	0.05472
CDS:Zm00001d051343_T001	CDS:Zm00001d002757_T001	1.09769		CDS:OS04T0410200-00	CDS:OS12T0149700-01	3.3995		augustus_masked-Contig50-processed-gene-84.17-mRNA-1	maker-Contig38-snap-gene-210.38-mRNA-1	0.5094		Ot_Chr2_15888	Ot_Chr1_n31437	0.684613		Sobic.002G212000.1.v3.1	Sobic.004G321300.1.v3.1	1.09255		Et_10A_000033	Et_10B_002368	0.04768
CDS:Zm00001d051344_T001	CDS:Zm00001d002756_T001	0.950811		CDS:OS04T0411200-00	CDS:OS12T0151600-00	0.5161		maker-Contig50-augustus-gene-85.32-mRNA-1	maker-Contig38-augustus-gene-208.4-mRNA-1	0.80867		Ot_Chr2_15887	Ot_Chr1_04204	0.36314		Sobic.002G416000.1.v3.1	Sobic.005G009600.2.v3.1	1.16321		Et_10A_001990	Et_10B_002369	0.04264
CDS:Zm00001d051350_T001	CDS:Zm00001d002747_T001	0.700149		CDS:OS04T0411400-01	CDS:OS12T0151900-01	2.0935		maker-Contig50-snap-gene-7.55-mRNA-1	snap_masked-Contig38-processed-gene-279.22-mRNA-1	1.02741		Ot_Chr2_15885	Ot_Chr1_04210	0.415455		Sobic.002G416500.1.v3.1	Sobic.005G011200.1.v3.1	1.16938		Et_10A_001991	Et_10B_002370	2.5056
CDS:Zm00001d051365_T001	CDS:Zm00001d002743_T001	0.715063		CDS:OS04T0412000-01	CDS:OS12T0152100-01	4.4094		maker-Contig50-snap-gene-8.23-mRNA-1	maker-Contig38-snap-gene-279.57-mRNA-1	0.505722		Ot_Chr2_15877	Ot_Chr1_04223	0.454366		Sobic.002G417201.1.v3.1	Sobic.005G012000.1.v3.1	2.88864		Et_10A_000806	Et_10B_004125	0.06488
CDS:Zm00001d053162_T003	CDS:Zm00001d041920_T001	0.665074		CDS:OS04T0412500-01	CDS:OS12T0153500-01	1.1858		snap_masked-Contig50-processed-gene-8.45-mRNA-1	maker-Contig38-snap-gene-278.33-mRNA-1	0.674374		Ot_Chr2_15873	Ot_Chr1_04227	0.751711		Sobic.002G417900.3.v3.1	Sobic.005G012400.1.v3.1	2.07329		Et_10A_000206	Et_10B_002539	0.04208
CDS:Zm00001d053163_T001	CDS:Zm00001d041919_T001	1.07856		CDS:OS04T0413100-01	CDS:OS12T0155100-01	0.6955		maker-Contig50-augustus-gene-9.48-mRNA-1	augustus_masked-Contig38-processed-gene-276.42-mRNA-1	1.38913		Ot_Chr2_n32512	Ot_Chr1_04230	0.985328		Sobic.002G418300.1.v3.1	Sobic.005G013300.1.v3.1	1.67894		Et_10A_000813	Et_10B_002955	0.0556
CDS:Zm00001d053168_T001	CDS:Zm00001d041918_T001	0.828309		CDS:OS04T0414500-01	CDS:OS12T0156500-00	0.5672		maker-Contig50-augustus-gene-10.2-mRNA-1	snap_masked-Contig38-processed-gene-275.26-mRNA-1	0.991643		Ot_Chr2_15869	Ot_Chr1_04231	0.788783		Sobic.002G418500.1.v3.1	Sobic.005G013600.2.v3.1	2.3941		Et_10A_000816	Et_10B_002961	0.3424
CDS:Zm00001d053175_T003	CDS:Zm00001d041917_T001	1.00481		CDS:OS04T0414800-00	CDS:OS12T0156900-00	2.0545		maker-Contig50-snap-gene-42.41-mRNA-1	maker-Contig418-augustus-gene-0.18-mRNA-1	0.139304		Ot_Chr2_n32513	Ot_Chr1_04238	0.492817		Sobic.003G059900.1.v3.1	Sobic.003G111800.1.v3.1	0.777394		Et_10A_000819	Et_10B_002962	0.13088
CDS:Zm00001d053181_T001	CDS:Zm00001d041913_T001	0.510171		CDS:OS04T0415000-01	CDS:OS12T0157700-00	0.4844		maker-Contig50-augustus-gene-42.63-mRNA-1	maker-Contig418-augustus-gene-0.23-mRNA-1	0.0372522		Ot_Chr2_15864	Ot_Chr1_04244	0.541838		Sobic.003G060000.1.v3.1	Sobic.003G112200.1.v3.1	0.0114171		Et_10A_000821	Et_10B_002963	0.0652
CDS:Zm00001d053182_T003	CDS:Zm00001d041912_T001	0.989486		CDS:OS04T0415100-01	CDS:OS12T0158300-01	0.8994		augustus_masked-Contig50-processed-gene-57.7-mRNA-1	augustus_masked-Contig433-processed-gene-0.41-mRNA-1	0.0715304		Ot_Chr2_n32517	Ot_Chr1_n31368	0.636204		Sobic.003G060100.1.v3.1	Sobic.003G112400.1.v3.1	0.0292114		Et_10A_000822	Et_10B_002964	0.08584
CDS:Zm00001d013624_T001	CDS:Zm00001d033465_T001	0.273291		CDS:OS04T0415200-01	CDS:OS12T0158600-00	2.4305		augustus_masked-Contig50-processed-gene-57.9-mRNA-1	augustus_masked-Contig433-processed-gene-0.43-mRNA-1	0.0287217		Ot_Chr2_n32515	Ot_Chr1_04265	1.1042		Sobic.003G060300.1.v3.1	Sobic.003G112600.1.v3.1	0.0160457		Et_10A_000820	Et_10B_002959	0.07192
CDS:Zm00001d013625_T001	CDS:Zm00001d033466_T001	0.167143		CDS:OS04T0416100-01	CDS:OS12T0158800-01	1.2158		maker-Contig50-augustus-gene-58.47-mRNA-1	maker-Contig433-snap-gene-0.19-mRNA-1	0.630861		Ot_Chr2_n32516	Ot_Chr1_04268	0.794911		Sobic.003G060400.1.v3.1	Sobic.003G112700.1.v3.1	0.0330171		Et_10A_000826	Et_10B_002965	0.37064
CDS:Zm00001d013627_T001	CDS:Zm00001d033467_T001	0.229886		CDS:OS04T0416700-01	CDS:OS12T0158900-00	0.5876		snap_masked-Contig50-processed-gene-88.31-mRNA-1	maker-Contig444-augustus-gene-0.46-mRNA-1	0.970435		Ot_Chr2_17110	Ot_Chr1_04269	0.72697		Sobic.003G060500.1.v3.1	Sobic.003G112800.1.v3.1	0.0235543		Et_10A_000824	Et_10B_002960	1.79368
CDS:Zm00001d013629_T001	CDS:Zm00001d033470_T001	0.510686		CDS:OS04T0418300-00	CDS:OS12T0161100-00	3.9923		maker-Contig50-snap-gene-88.56-mRNA-1	maker-Contig444-augustus-gene-0.45-mRNA-1	0.0346696		Ot_Chr2_17112	Ot_Chr1_04271	0.862468		Sobic.003G060600.1.v3.1	Sobic.003G112900.1.v3.1	0.05616		Et_10A_000827	Et_10B_002969	0.23632
CDS:Zm00001d013630_T001	CDS:Zm00001d033471_T001	0.146057		CDS:OS04T0685400-01	CDS:OS12T0158900-00	0.7964		maker-Contig50-snap-gene-89.4-mRNA-1	snap_masked-Contig444-processed-gene-0.7-mRNA-1	0.243783		Ot_Chr2_17116	Ot_Chr1_04275	0.479336		Sobic.003G060700.1.v3.1	Sobic.003G113000.1.v3.1	0		Et_10A_000211	Et_10B_002966	0.69256
CDS:Zm00001d013631_T001	CDS:Zm00001d033472_T001	0.150789		CDS:OS04T0685600-01	CDS:OS12T0159700-00	1.4452		snap_masked-Contig50-processed-gene-89.20-mRNA-1	snap_masked-Contig444-processed-gene-0.6-mRNA-1	0.0120522		Ot_Chr2_17122	Ot_Chr1_04281	1.06009		Sobic.003G060900.1.v3.1	Sobic.003G113100.1.v3.1	0.0312686		Et_10A_000212	Et_10B_002541	0.9492
CDS:Zm00001d013632_T001	CDS:Zm00001d033473_T001	0.26784		CDS:OS04T0686000-01	CDS:OS12T0161100-00	0.6446		augustus_masked-Contig528-processed-gene-1.22-mRNA-1	augustus_masked-Contig12-processed-gene-481.59-mRNA-1	0.021913		Ot_Chr2_17124	Ot_Chr1_04283	0.762434		Sobic.003G061200.1.v3.1	Sobic.003G113200.1.v3.1	0.239554		Et_10A_000828	Et_10B_002972	0.11456
CDS:Zm00001d013638_T001	CDS:Zm00001d033475_T001	0.156754		CDS:OS04T0686500-01	CDS:OS12T0163600-01	1.1699		maker-Contig528-snap-gene-1.14-mRNA-1	maker-Contig12-snap-gene-482.0-mRNA-1	0		Ot_Chr2_17129	Ot_Chr1_04290	0.52246		Sobic.003G283250.1.v3.1	Sobic.003G294350.1.v3.1	0.0117257		Et_10A_000825	Et_10B_002967	0.11264
CDS:Zm00001d013639_T001	CDS:Zm00001d033477_T001	0.303943		CDS:OS04T0686650-00	CDS:OS12T0163800-01	1.6165		augustus_masked-Contig528-processed-gene-1.29-mRNA-1	augustus_masked-Contig12-processed-gene-482.24-mRNA-1	0.0315391		Ot_Chr2_17139	Ot_Chr1_04294	0.646162		Sobic.003G283400.1.v3.1	Sobic.003G295100.1.v3.1	0.474789		Et_10A_000842	Et_10B_002968	0.08504
CDS:Zm00001d013641_T001	CDS:Zm00001d033478_T001	0.272057		CDS:OS04T0688000-00	CDS:OS12T0164450-01	1.463		augustus_masked-Contig528-processed-gene-1.33-mRNA-1	maker-Contig12-snap-gene-482.3-mRNA-1	0.0684783		Ot_Chr2_17148	Ot_Chr1_04298	0.655966		Sobic.003G283700.2.v3.1	Sobic.003G295600.1.v3.1	0.48672		Et_10A_000036	Et_10B_002979	0.01096
CDS:Zm00001d013642_T001	CDS:Zm00001d033479_T001	0.186583		CDS:OS04T0493400-01	CDS:OS02T0605900-01	0.5565		maker-Contig528-augustus-gene-1.6-mRNA-1	maker-Contig12-augustus-gene-483.7-mRNA-1	0.00853043		Ot_Chr2_17150	Ot_Chr1_04302	0.668145		Sobic.003G284700.1.v3.1	Sobic.003G296000.3.v3.1	1.45841		Et_10A_000843	Et_10B_002974	0.05152
CDS:Zm00001d013644_T002	CDS:Zm00001d033480_T002	0.159017		CDS:OS04T0496150-00	CDS:OS02T0607700-01	0.6858		maker-Contig529-augustus-gene-0.37-mRNA-1	maker-Contig3-snap-gene-240.19-mRNA-1	0.124826		Ot_Chr2_17158	Ot_Chr1_n31231	-0.765957		Sobic.003G285500.1.v3.1	Sobic.003G296300.1.v3.1	1.0187		Et_10A_002004	Et_10B_004130	0.19152
CDS:Zm00001d013645_T001	CDS:Zm00001d033481_T001	0.328114		CDS:OS04T0496800-01	CDS:OS02T0608400-01	0.9238		augustus_masked-Contig535-processed-gene-0.37-mRNA-1	snap_masked-Contig38-processed-gene-145.30-mRNA-1	0.0472696		Ot_Chr2_17164	Ot_Chr1_04318	0.74497		Sobic.003G286200.1.v3.1	Sobic.003G296800.1.v3.1	0.514491		Et_10A_000841	Et_10B_002976	0.13144
CDS:Zm00001d013646_T001	CDS:Zm00001d033482_T001	0.176297		CDS:OS04T0497300-00	CDS:OS02T0609200-00	0.9568		maker-Contig535-augustus-gene-0.25-mRNA-1	maker-Contig38-snap-gene-145.12-mRNA-1	0.480757		Ot_Chr2_17172	Ot_Chr1_04331	0.661481		Sobic.003G190500.1.v3.1	Sobic.003G273000.1.v3.1	2.70144		Et_10A_000839	Et_10B_002977	0.10104
CDS:Zm00001d013647_T001	CDS:Zm00001d033483_T001	0.362777		CDS:OS04T0497600-01	CDS:OS02T0610400-01	0.8408		augustus_masked-Contig535-processed-gene-1.47-mRNA-1	augustus_masked-Contig38-processed-gene-144.24-mRNA-1	0.0350609		Ot_Chr2_17173	Ot_Chr1_04332	0.466315		Sobic.003G190600.1.v3.1	Sobic.003G273100.1.v3.1	1.47261		Et_10A_000037	Et_10B_002372	0.35088
CDS:Zm00001d013859_T049	CDS:Zm00001d032464_T002	0.186274		CDS:OS04T0497700-02	CDS:OS02T0610500-01	0.8684		maker-Contig545-augustus-gene-0.70-mRNA-1	maker-Contig1-snap-gene-280.2-mRNA-1	0.00563478		Ot_Chr2_17174	Ot_Chr1_04335	0.675574		Sobic.003G191800.1.v3.1	Sobic.003G273200.1.v3.1	1.17648		Et_10A_000846	Et_10B_002978	0.1032
CDS:Zm00001d013859_T004	CDS:Zm00001d032464_T014	0.209109		CDS:OS04T0498600-01	CDS:OS02T0611200-01	0.8416		maker-Contig545-augustus-gene-0.66-mRNA-1	maker-Contig12-snap-gene-536.33-mRNA-1	1.04494		Ot_Chr2_17177	Ot_Chr1_04336	0.824247		Sobic.003G193500.1.v3.1	Sobic.003G273600.1.v3.1	1.6848		Et_10A_002005	Et_10B_002373	0.11016
CDS:Zm00001d013859_T006	CDS:Zm00001d032464_T009	0.219394		CDS:OS04T0499200-01	CDS:OS02T0611450-00	1.2498		maker-Contig545-snap-gene-0.40-mRNA-1	maker-Contig12-augustus-gene-536.31-mRNA-1	0.27		Ot_Chr2_17181	Ot_Chr1_04341	0.460723		Sobic.003G194100.1.v3.1	Sobic.003G273900.1.v3.1	2.04274		Et_10A_000848	Et_10B_002980	0.18064
CDS:Zm00001d013860_T001	CDS:Zm00001d032465_T002	0.231223		CDS:OS04T0499300-01	CDS:OS02T0611500-01	0.8051		maker-Contig545-augustus-gene-0.70-mRNA-1	maker-Contig12-snap-gene-536.36-mRNA-1	0.102365		Ot_Chr2_17182	Ot_Chr1_04353	0.41714		Sobic.003G196000.2.v3.1	Sobic.003G274300.1.v3.1	-1.02857		Et_10A_000038	Et_10B_002545	-0.8
CDS:Zm00001d013862_T001	CDS:Zm00001d032467_T001	0.214457		CDS:OS04T0500700-01	CDS:OS02T0611800-01	1.2642		maker-Contig545-snap-gene-0.43-mRNA-1	snap_masked-Contig12-processed-gene-536.17-mRNA-1	0.234391		Ot_Chr2_17191	Ot_Chr1_04371	1.03603		Sobic.003G196400.1.v3.1	Sobic.003G275000.2.v3.1	1.36934		Et_10A_000849	Et_10B_002994	0.24752
CDS:Zm00001d013863_T007	CDS:Zm00001d032471_T001	0.23616		CDS:OS04T0501500-00	CDS:OS02T0612700-01	0.3977		maker-Contig545-augustus-gene-0.74-mRNA-1	maker-Contig12-augustus-gene-536.30-mRNA-1	0.14533		Ot_Chr2_17192	Ot_Chr1_04373	0.385353		Sobic.003G208800.1.v3.1	Sobic.003G279000.1.v3.1	0.721029		Et_10A_001328	Et_10B_004223	0.68056
CDS:Zm00001d013865_T001	CDS:Zm00001d032472_T001	1.89998		CDS:OS04T0501600-01	CDS:OS02T0612800-01	1.1094		maker-Contig550-snap-gene-0.51-mRNA-1	maker-Contig4-snap-gene-188.17-mRNA-1	0.0390522		Ot_Chr2_n32542	Ot_Chr1_04382	0.85366		Sobic.003G209000.2.v3.1	Sobic.003G279100.1.v3.1	0.711874		Et_10A_001329	Et_10B_003424	1.11736
CDS:Zm00001d013868_T001	CDS:Zm00001d032473_T001	0.178251		CDS:OS04T0502900-01	CDS:OS02T0613000-01	1.1308		augustus_masked-Contig550-processed-gene-0.5-mRNA-1	maker-Contig4-snap-gene-187.22-mRNA-1	0.084287		Ot_Chr2_17196	Ot_Chr1_04383	0.473591		Sobic.003G209600.1.v3.1	Sobic.003G279300.1.v3.1	0.749109		Et_10A_002137	Et_10B_003439	0.1808
CDS:Zm00001d013869_T001	CDS:Zm00001d032475_T001	0.181851		CDS:OS04T0503500-01	CDS:OS02T0613200-02	1.1722		maker-Contig551-snap-gene-0.16-mRNA-1	maker-Contig28-augustus-gene-400.41-mRNA-1	0.092113		Ot_Chr2_17204	Ot_Chr1_04390	0.656885		Sobic.003G209800.1.v3.1	Sobic.003G279400.1.v3.1	1.03392		Et_10A_002139	Et_10B_002640	0.12008
CDS:Zm00001d013873_T001	CDS:Zm00001d032480_T001	0.214046		CDS:OS04T0503800-01	CDS:OS02T0613600-01	0.9223		maker-Contig555-augustus-gene-0.7-mRNA-1	maker-Contig28-snap-gene-339.12-mRNA-1	0.124357		Ot_Chr2_n32548	Ot_Chr1_04411	2.2114		Sobic.003G211100.1.v3.1	Sobic.003G279800.1.v3.1	1.50336		Et_10A_001337	Et_10B_004228	0.46808
CDS:Zm00001d013879_T001	CDS:Zm00001d032481_T001	0.142251		CDS:OS04T0504000-01	CDS:OS02T0613900-01	0.6018		maker-Contig557-augustus-gene-0.25-mRNA-1	maker-Contig10-augustus-gene-226.42-mRNA-1	0.0646435		Ot_Chr2_17239	Ot_Chr1_04412	1.12006		Sobic.003G252500.1.v3.1	Sobic.003G298900.1.v3.1	1.72245		Et_10A_001338	Et_10B_003452	0.11792
CDS:Zm00001d013886_T001	CDS:Zm00001d032485_T001	0.196766		CDS:OS04T0504500-01	CDS:OS02T0614300-01	0.3456		augustus_masked-Contig557-processed-gene-0.4-mRNA-1	maker-Contig10-snap-gene-227.41-mRNA-1	0.0891391		Ot_Chr2_17243	Ot_Chr1_n30865	1.27915		Sobic.003G252700.1.v3.1	Sobic.003G299000.1.v3.1	3.80201		Et_10A_001335	Et_10B_003442	0.0788
CDS:Zm00001d013667_T001	CDS:Zm00001d033204_T001	0.269794		CDS:OS04T0505000-01	CDS:OS02T0614600-01	1.7965		snap_masked-Contig56-processed-gene-0.9-mRNA-1	snap_masked-Contig162-processed-gene-7.43-mRNA-1	0.0302087		Ot_Chr2_17247	Ot_Chr1_04418	0.913404		Sobic.003G252800.1.v3.1	Sobic.003G299300.1.v3.1	1.06827		Et_10A_001339	Et_10B_003453	0.07904
CDS:Zm00001d013668_T001	CDS:Zm00001d033205_T001	0.198		CDS:OS04T0505200-01	CDS:OS02T0616100-04	1.1139		snap_masked-Contig56-processed-gene-0.5-mRNA-1	augustus_masked-Contig162-processed-gene-7.7-mRNA-1	0.0531391		Ot_Chr2_17251	Ot_Chr1_04419	0.756919		Sobic.003G252900.3.v3.1	Sobic.003G300900.1.v3.1	2.53193		Et_10A_002140	Et_10B_003454	0.37216
CDS:Zm00001d013669_T001	CDS:Zm00001d033210_T001	0.206949		CDS:OS04T0506900-02	CDS:OS02T0617100-01	1.3561		maker-Contig565-snap-gene-0.1-mRNA-1	maker-Contig12-augustus-gene-330.36-mRNA-1	0.15613		Ot_Chr2_17256	Ot_Chr1_n30864	0.702843		Sobic.003G253200.1.v3.1	Sobic.003G301700.1.v3.1	0.713314		Et_10A_000102	Et_10B_004230	0.0728
CDS:Zm00001d013672_T001	CDS:Zm00001d033213_T001	0.162926		CDS:OS04T0507500-01	CDS:OS02T0617300-02	0.5631		maker-Contig565-snap-gene-0.10-mRNA-1	maker-Contig12-snap-gene-330.27-mRNA-1	0.0709826		Ot_Chr2_17262	Ot_Chr1_04430	0.558		Sobic.003G254200.1.v3.1	Sobic.003G303200.1.v3.1	0.815451		Et_10A_001341	Et_10B_003456	0.07496
CDS:Zm00001d013673_T001	CDS:Zm00001d033214_T001	0.227006		CDS:OS04T0507700-01	CDS:OS02T0617400-01	0.4357		snap_masked-Contig565-processed-gene-0.21-mRNA-1	snap_masked-Contig12-processed-gene-330.56-mRNA-1	0.0356087		Ot_Chr2_n32553	Ot_Chr1_04434	0.793149		Sobic.003G225800.1.v3.1	Sobic.003G248600.1.v3.1	-1.02857		Et_10A_002135	Et_10B_003445	0.07984
CDS:Zm00001d013676_T001	CDS:Zm00001d033215_T001	0.299417		CDS:OS04T0508300-01	CDS:OS02T0618100-01	0.5296		augustus_masked-Contig565-processed-gene-0.43-mRNA-1	augustus_masked-Contig12-processed-gene-330.11-mRNA-1	0.0532174		Ot_Chr2_n32556	Ot_Chr1_n30828	1.96361		Sobic.003G227300.1.v3.1	Sobic.003G248400.1.v3.1	0.877063		Et_10A_002136	Et_10B_004229	0.09152
CDS:Zm00001d013677_T001	CDS:Zm00001d033216_T001	0.205509		CDS:OS04T0508500-01	CDS:OS02T0618400-02	0.5663		maker-Contig568-augustus-gene-0.44-mRNA-1	maker-Contig38-snap-gene-205.41-mRNA-1	0.0865565		Ot_Chr2_17278	Ot_Chr1_n30824	0.579906		Sobic.003G229300.1.v3.1	Sobic.003G248200.1.v3.1	-1.02857		Et_10A_001349	Et_10B_003446	2.41984
CDS:Zm00001d013680_T001	CDS:Zm00001d033217_T001	0.153566		CDS:OS04T0508600-01	CDS:OS02T0618700-01	0.3957		maker-Contig568-snap-gene-0.6-mRNA-1	maker-Contig38-snap-gene-205.42-mRNA-1	0.442957		Ot_Chr2_17281	Ot_Chr1_04460	0.537089		Sobic.003G229400.1.v3.1	Sobic.003G248100.1.v3.1	2.3077		Et_10A_001344	Et_10B_003449	0.06384
CDS:Zm00001d013683_T001	CDS:Zm00001d033218_T002	0.145954		CDS:OS04T0508800-01	CDS:OS02T0619600-01	0.8851		maker-Contig569-augustus-gene-0.10-mRNA-1	maker-Contig10-augustus-gene-365.35-mRNA-1	0.0141652		Ot_Chr2_17282	Ot_Chr1_04465	0.396843		Sobic.003G230000.1.v3.1	Sobic.003G247600.1.v3.1	2.23581		Et_10A_001345	Et_10B_003450	0.12488
CDS:Zm00001d013689_T001	CDS:Zm00001d033222_T001	0.132994		CDS:OS04T0509400-01	CDS:OS02T0620400-01	0.4643		maker-Contig57-snap-gene-0.22-mRNA-1	maker-Contig28-snap-gene-171.39-mRNA-1	0.033887		Ot_Chr2_17288	Ot_Chr1_04476	0.857872		Sobic.003G230200.1.v3.1	Sobic.003G247100.1.v3.1	1.71216		Et_10A_001346	Et_10B_003451	0.08168
CDS:Zm00001d013692_T001	CDS:Zm00001d033223_T003	0.170229		CDS:OS04T0509500-01	CDS:OS02T0620500-00	1.7209		maker-Contig57-snap-gene-0.23-mRNA-1	maker-Contig28-augustus-gene-171.53-mRNA-1	0.0855391		Ot_Chr2_n32569	Ot_Chr1_n30795	1.15637		Sobic.003G231700.1.v3.1	Sobic.003G246900.1.v3.1	1.52136		Et_10A_001350	Et_10B_003457	0.05936
CDS:Zm00001d013990_T001	CDS:Zm00001d032661_T001	0.379749		CDS:OS04T0512200-01	CDS:OS02T0621300-01	0.9896		maker-Contig57-snap-gene-0.26-mRNA-1	maker-Contig28-augustus-gene-171.49-mRNA-1	0.0559565		Ot_Chr2_17303	Ot_Chr1_04492	1.8		Sobic.003G233300.1.v3.1	Sobic.003G246300.1.v3.1	0.66528		Et_10A_001351	Et_10B_003458	0.10552
CDS:Zm00001d013991_T001	CDS:Zm00001d032662_T001	0.224331		CDS:OS04T0512500-01	CDS:OS02T0621600-01	0.4181		snap_masked-Contig570-processed-gene-0.29-mRNA-1	maker-Contig1002-snap-gene-0.2-mRNA-1	0.068087		Ot_Chr2_17304	Ot_Chr1_04494	0.936536		Sobic.003G234000.1.v3.1	Sobic.003G246200.1.v3.1	0.823269		Et_10A_001347	Et_10B_004245	0.16664
CDS:Zm00001d013993_T001	CDS:Zm00001d032663_T001	0.31464		CDS:OS04T0514800-01	CDS:OS02T0622100-01	1.0829		maker-Contig570-augustus-gene-0.10-mRNA-1	maker-Contig1002-augustus-gene-0.33-mRNA-1	0.889357		Ot_Chr2_17306	Ot_Chr1_04496	0.497413		Sobic.003G234800.1.v3.1	Sobic.003G245900.1.v3.1	2.36726		Et_10A_001348	Et_10B_003480	0.05648
CDS:Zm00001d013999_T001	CDS:Zm00001d032668_T001	0.220629		CDS:OS04T0515300-02	CDS:OS02T0622300-00	0.5505		maker-Contig570-snap-gene-0.6-mRNA-1	maker-Contig1002-snap-gene-0.9-mRNA-1	0.0409304		Ot_Chr2_17309	Ot_Chr1_04499	0.927191		Sobic.003G024700.1.v3.1	Sobic.004G106000.1.v3.1	1.00677		Et_10A_001354	Et_10B_003481	0.09904
CDS:Zm00001d014003_T003	CDS:Zm00001d032670_T012	0.365966		CDS:OS04T0515900-01	CDS:OS02T0623300-01	1.1311		augustus_masked-Contig570-processed-gene-1.61-mRNA-1	augustus_masked-Contig1002-processed-gene-0.41-mRNA-1	0.0276261		Ot_Chr2_n32577	Ot_Chr1_04506	1.13584		Sobic.003G024800.1.v3.1	Sobic.004G104900.1.v3.1	2.10929		Et_10A_001364	Et_10B_003488	0.12224
CDS:Zm00001d014005_T001	CDS:Zm00001d032671_T001	0.298389		CDS:OS04T0516200-01	CDS:OS02T0623400-00	0.4069		maker-Contig570-snap-gene-1.1-mRNA-1	maker-Contig1002-snap-gene-0.7-mRNA-1	0.00876522		Ot_Chr2_17326	Ot_Chr1_04512	0.1116		Sobic.003G025200.2.v3.1	Sobic.004G103800.1.v3.1	0.881383		Et_10A_001365	Et_10B_003489	0.09696
CDS:Zm00001d014006_T001	CDS:Zm00001d032672_T001	0.873771		CDS:OS04T0517100-01	CDS:OS02T0624300-01	0.6912		maker-Contig570-snap-gene-1.23-mRNA-1	maker-Contig28-augustus-gene-396.3-mRNA-1	0.125687		Ot_Chr2_n32580	Ot_Chr1_04530	0.822332		Sobic.003G025300.1.v3.1	Sobic.004G103200.1.v3.1	3.37505		Et_10A_001355	Et_10B_003482	0.08912
CDS:Zm00001d014011_T001	CDS:Zm00001d032679_T001	0.310526		CDS:OS04T0517400-01	CDS:OS02T0624400-01	1.0372		maker-Contig570-snap-gene-1.26-mRNA-1	snap_masked-Contig28-processed-gene-396.35-mRNA-1	0.0072		Ot_Chr2_17339	Ot_Chr1_04531	1.72294		Sobic.003G026300.1.v3.1	Sobic.004G102500.1.v3.1	1.44771		Et_10A_001356	Et_10B_004247	0.09384
CDS:Zm00001d014013_T002	CDS:Zm00001d032683_T001	0.29088		CDS:OS04T0517500-01	CDS:OS02T0625300-00	0.5313		augustus_masked-Contig570-processed-gene-1.74-mRNA-1	maker-Contig536-augustus-gene-0.26-mRNA-1	0.0451565		Ot_Chr2_17346	Ot_Chr1_n30736	0.909728		Sobic.003G026400.1.v3.1	Sobic.004G102200.1.v3.1	0.613131		Et_10A_001357	Et_10B_003483	0.13168
CDS:Zm00001d014015_T001	CDS:Zm00001d032686_T001	0.1764		CDS:OS04T0518000-01	CDS:OS02T0625500-01	0.7691		maker-Contig579-snap-gene-0.12-mRNA-1	maker-Contig25-snap-gene-73.13-mRNA-1	0.081		Ot_Chr2_17347	Ot_Chr1_n30708	1.20608		Sobic.003G026600.1.v3.1	Sobic.004G101800.1.v3.1	1.34846		Et_10A_001358	Et_10B_003484	0.09976
CDS:Zm00001d014016_T001	CDS:Zm00001d032688_T002	-1.02857		CDS:OS04T0518100-01	CDS:OS02T0626400-01	0.404		maker-Contig579-augustus-gene-0.36-mRNA-1	augustus_masked-Contig25-processed-gene-74.31-mRNA-1	0.105261		Ot_Chr2_n32588	Ot_Chr1_04544	1.10083		Sobic.003G028000.1.v3.1	Sobic.004G100700.1.v3.1	0.641726		Et_10A_001366	Et_10B_003491	0.05944
CDS:Zm00001d014193_T001	CDS:Zm00001d032993_T001	0.173006		CDS:OS04T0518800-01	CDS:OS02T0628000-00	0.8702		maker-Contig584-augustus-gene-0.21-mRNA-1	maker-Contig30-augustus-gene-262.49-mRNA-1	0.0712174		Ot_Chr2_17362	Ot_Chr1_04547	0.955838		Sobic.003G028500.1.v3.1	Sobic.004G100000.1.v3.1	0.61992		Et_10A_001359	Et_10B_003487	0.11024
CDS:Zm00001d014198_T001	CDS:Zm00001d032999_T001	0.477566		CDS:OS04T0519700-01	CDS:OS02T0628600-01	0.5051		maker-Contig6-augustus-gene-189.10-mRNA-1	maker-Contig10-snap-gene-428.1-mRNA-1	0.0496174		Ot_Chr2_17368	Ot_Chr1_04549	0.666536		Sobic.003G029400.1.v3.1	Sobic.004G099100.1.v3.1	0.721234		Et_10A_001368	Et_10B_003495	0.14368
CDS:Zm00001d014200_T001	CDS:Zm00001d033003_T001	0.398983		CDS:OS04T0520700-01	CDS:OS02T0629000-01	0.5918		maker-Contig6-snap-gene-189.3-mRNA-1	maker-Contig10-snap-gene-428.6-mRNA-1	0.0498522		Ot_Chr2_17377	Ot_Chr1_04550	0.870817		Sobic.003G045700.1.v3.1	Sobic.004G087700.1.v3.1	2.79741		Et_10A_001950	Et_10B_004079	0.05752
CDS:Zm00001d014201_T001	CDS:Zm00001d033005_T001	0.215589		CDS:OS04T0521100-01	CDS:OS02T0629200-01	0.2322		maker-Contig6-snap-gene-190.56-mRNA-1	maker-Contig10-snap-gene-427.1-mRNA-1	0.212087		Ot_Chr2_04551	Ot_Chr1_n31743	0.250238		Sobic.003G047500.1.v3.1	Sobic.004G087100.1.v3.1	2.65392		Et_10A_000617	Et_10B_002797	0.0472
CDS:Zm00001d014203_T001	CDS:Zm00001d033012_T001	0.249017		CDS:OS04T0522100-00	CDS:OS02T0629800-01	0.3169		maker-Contig6-augustus-gene-190.43-mRNA-1	maker-Contig10-snap-gene-427.5-mRNA-1	0.243391		Ot_Chr2_17392	Ot_Chr1_04554	1.15514		Sobic.003G048200.1.v3.1	Sobic.004G086400.1.v3.1	0.596777		Et_10A_000630	Et_10B_002798	0.05336
CDS:Zm00001d014204_T001	CDS:Zm00001d033018_T001	0.646354		CDS:OS04T0522500-01	CDS:OS02T0630300-01	0.5219		augustus_masked-Contig6-processed-gene-190.35-mRNA-1	snap_masked-Contig10-processed-gene-426.12-mRNA-1	0.146035		Ot_Chr2_17399	Ot_Chr1_n30705	0.739532		Sobic.003G049300.1.v3.1	Sobic.004G085700.1.v3.1	1.21906		Et_10A_000632	Et_10B_002800	0.03056
CDS:Zm00001d014205_T001	CDS:Zm00001d033019_T001	0.3996		CDS:OS04T0522800-01	CDS:OS02T0631100-01	1.1487		augustus_masked-Contig6-processed-gene-190.36-mRNA-1	snap_masked-Contig10-processed-gene-426.19-mRNA-1	0.0253565		Ot_Chr2_23418	Ot_Chr1_19310	1.5781		Sobic.003G049400.1.v3.1	Sobic.004G085600.1.v3.1	1.06025		Et_10A_000631	Et_10B_002801	0.09504
CDS:Zm00001d014207_T001	CDS:Zm00001d033025_T001	4.14905		CDS:OS04T0523100-01	CDS:OS02T0631200-01	0.7809		snap_masked-Contig6-processed-gene-491.30-mRNA-1	maker-Contig101-augustus-gene-1.136-mRNA-1	-0.782609		Ot_Chr2_n32343	Ot_Chr1_19304	1.02646		Sobic.003G049800.1.v3.1	Sobic.004G085200.1.v3.1	1.10952		Et_10A_000635	Et_10B_004080	0.13104
CDS:Zm00001d014226_T001	CDS:Zm00001d033035_T001	0.389931		CDS:OS04T0523200-01	CDS:OS02T0631500-00	0.7202		maker-Contig6-snap-gene-492.31-mRNA-1	maker-Contig101-snap-gene-1.14-mRNA-1	0.0346696		Ot_Chr2_23421	Ot_Chr1_19302	1.13936		Sobic.003G050600.2.v3.1	Sobic.004G083700.1.v3.1	3.49385		Et_10A_000636	Et_10B_002804	0.0472
CDS:Zm00001d014232_T014	CDS:Zm00001d033037_T013	0.212194		CDS:OS04T0523350-00	CDS:OS02T0631601-00	1.5546		maker-Contig6-augustus-gene-492.20-mRNA-1	maker-Contig101-augustus-gene-1.135-mRNA-1	1.50926		Ot_Chr2_n32347	Ot_Chr1_19291	0.806936		Sobic.003G362700.1.v3.1	Sobic.005G037000.1.v3.1	0.592766		Et_10A_002291	Et_10B_004036	0.114
CDS:Zm00001d013967_T003	CDS:Zm00001d032637_T003	0.159634		CDS:OS04T0524300-01	CDS:OS02T0631700-01	0.5932		maker-Contig6-snap-gene-493.21-mRNA-1	maker-Contig101-snap-gene-1.26-mRNA-1	0.128739		Ot_Chr2_n32365	Ot_Chr1_19285	0.967021		Sobic.003G363100.1.v3.1	Sobic.005G037800.1.v3.1	0.893314		Et_10A_001725	Et_10B_004037	2.1
CDS:Zm00001d013967_T010	CDS:Zm00001d032637_T009	0.138754		CDS:OS04T0524600-01	CDS:OS02T0633300-01	0.8834		augustus_masked-Contig6-processed-gene-494.5-mRNA-1	maker-Contig101-augustus-gene-1.132-mRNA-1	0.65833		Ot_Chr2_n32375	Ot_Chr1_n31969	0.439353		Sobic.003G363500.1.v3.1	Sobic.005G038600.1.v3.1	5.03733		Et_10A_001729	Et_10B_004038	0.21664
CDS:Zm00001d013967_T021	CDS:Zm00001d032637_T020	0.113349		CDS:OS04T0525100-01	CDS:OS02T0634100-00	0.7736		snap_masked-Contig6-processed-gene-495.5-mRNA-1	maker-Contig101-augustus-gene-1.120-mRNA-1	0.29747		Ot_Chr2_23476	Ot_Chr1_19261	0.809004		Sobic.003G363600.6.v3.1	Sobic.005G038700.1.v3.1	1.86634		Et_10A_001730	Et_10B_004039	0.09096
CDS:Zm00001d013967_T036	CDS:Zm00001d032637_T034	0.05976		CDS:OS04T0525600-01	CDS:OS02T0634500-01	0.5765		maker-Contig6-snap-gene-495.36-mRNA-1	maker-Contig101-snap-gene-1.17-mRNA-1	0.100878		Ot_Chr2_n32382	Ot_Chr1_19258	0.562213		Sobic.003G364700.1.v3.1	Sobic.005G039100.1.v3.1	0.760526		Et_10A_001737	Et_10B_004040	0.14528
CDS:Zm00001d013971_T001	CDS:Zm00001d032646_T001	0.194606		CDS:OS04T0525700-01	CDS:OS02T0634700-01	0.9584		maker-Contig6-augustus-gene-495.46-mRNA-1	augustus_masked-Contig101-processed-gene-1.83-mRNA-1	0.0246522		Ot_Chr2_23481	Ot_Chr1_19256	0.623719		Sobic.003G365500.1.v3.1	Sobic.005G041000.1.v3.1	0.958937		Et_10A_001726	Et_10B_004494	1.90072
CDS:Zm00001d013977_T001	CDS:Zm00001d032650_T001	0.16776		CDS:OS04T0526000-01	CDS:OS02T0635800-01	0.3482		maker-Contig6-snap-gene-552.18-mRNA-1	maker-Contig1033-snap-gene-0.31-mRNA-1	0.0448435		Ot_Chr2_n32380	Ot_Chr1_19255	0.433226		Sobic.003G365900.1.v3.1	Sobic.005G042700.1.v3.1	0.885189		Et_10A_000762	Et_10B_002944	0.6208
CDS:Zm00001d013979_T001	CDS:Zm00001d032651_T001	0.162926		CDS:OS04T0526800-01	CDS:OS02T0636600-00	0.4189		maker-Contig6-augustus-gene-552.8-mRNA-1	maker-Contig1033-augustus-gene-0.46-mRNA-1	0.0148696		Ot_Chr2_n33306	Ot_Chr1_19253	0.644094		Sobic.004G219000.1.v3.1	Sobic.004G339200.1.v3.1	-1.02857		Et_10A_000763	Et_10B_002943	0.08344
CDS:Zm00001d013983_T001	CDS:Zm00001d032656_T001	0.136491		CDS:OS04T0528600-01	CDS:OS02T0638200-01	0.5094		maker-Contig6-augustus-gene-10.11-mRNA-1	maker-Contig1129-snap-gene-0.34-mRNA-1	0.534443		Ot_Chr2_23487	Ot_Chr1_n31482	0.799813		Sobic.004G219500.1.v3.1	Sobic.004G338800.1.v3.1	0.778731		Et_10A_000768	Et_10B_002937	0.1448
CDS:Zm00001d013984_T001	CDS:Zm00001d032659_T011	0.128366		CDS:OS04T0528800-01	CDS:OS02T0638300-01	0.5548		maker-Contig6-snap-gene-10.17-mRNA-1	maker-Contig1129-snap-gene-0.24-mRNA-1	0.0494609		Ot_Chr2_n32385	Ot_Chr1_19249	1.133		Sobic.004G219600.1.v3.1	Sobic.004G338400.1.v3.1	0.62784		Et_10A_000765	Et_10B_002940	0.07688
CDS:Zm00001d013723_T001	CDS:Zm00001d033324_T001	0.42696		CDS:OS04T0529100-01	CDS:OS02T0638650-01	0.7592		maker-Contig6-augustus-gene-12.4-mRNA-1	maker-Contig1129-augustus-gene-0.80-mRNA-1	0.0487565		Ot_Chr2_23505	Ot_Chr1_19238	1.26674		Sobic.004G219700.1.v3.1	Sobic.004G338200.1.v3.1	0.992366		Et_10A_000769	Et_10B_002936	0.05264
CDS:Zm00001d013724_T001	CDS:Zm00001d033325_T001	0.348171		CDS:OS04T0529400-01	CDS:OS02T0638900-01	0.7533		maker-Contig6-snap-gene-12.15-mRNA-1	maker-Contig1129-snap-gene-0.38-mRNA-1	0.0427304		Ot_Chr2_23510	Ot_Chr1_n31478	0.954077		Sobic.004G219900.1.v3.1	Sobic.004G338000.1.v3.1	0.590606		Et_10A_000774	Et_10B_002939	0.12792
CDS:Zm00001d013725_T002	CDS:Zm00001d033327_T001	0.803829		CDS:OS04T0529500-02	CDS:OS02T0639000-01	0.8804		maker-Contig6-snap-gene-12.7-mRNA-1	maker-Contig1129-snap-gene-0.33-mRNA-1	0.00978261		Ot_Chr2_23511	Ot_Chr1_n31965	1.41403		Sobic.004G164700.1.v3.1	Sobic.005G038000.1.v3.1	0.591017		Et_10A_000776	Et_10B_002933	0.08912
CDS:Zm00001d013728_T001	CDS:Zm00001d033330_T001	0.191211		CDS:OS04T0530100-01	CDS:OS02T0639500-01	0.8077		augustus_masked-Contig6-processed-gene-87.13-mRNA-1	augustus_masked-Contig125-processed-gene-0.26-mRNA-1	0.0110348		Ot_Chr2_23513	Ot_Chr1_19225	0.807243		Sobic.004G165100.1.v3.1	Sobic.005G038400.1.v3.1	1.89329		Et_10A_000777	Et_10B_002929	0.15712
CDS:Zm00001d013732_T001	CDS:Zm00001d033335_T001	0.403097		CDS:OS04T0530500-01	CDS:OS02T0639800-02	2.5318		maker-Contig6-augustus-gene-87.52-mRNA-1	augustus_masked-Contig125-processed-gene-0.25-mRNA-1	0.0386609		Ot_Chr2_n32389	Ot_Chr1_19222	0.586417		Sobic.004G166000.2.v3.1	Sobic.005G039000.1.v3.1	-1.02857		Et_10A_000775	Et_10B_002932	0.04184
CDS:Zm00001d013736_T001	CDS:Zm00001d033339_T001	0.373783		CDS:OS04T0530600-01	CDS:OS02T0639900-01	0.7917		maker-Contig6-augustus-gene-283.35-mRNA-1	maker-Contig269-snap-gene-2.42-mRNA-1	0.0112696		Ot_Chr2_n32398	Ot_Chr1_19219	0.991149		Sobic.004G166600.1.v3.1	Sobic.005G039600.1.v3.1	0.88128		Et_10A_000780	Et_10B_002931	0.48264
CDS:Zm00001d013741_T001	CDS:Zm00001d033344_T001	0.375223		CDS:OS04T0531100-01	CDS:OS02T0640000-01	0.5756		snap_masked-Contig6-processed-gene-5.41-mRNA-1	maker-Contig3-snap-gene-336.53-mRNA-1	0.462287		Ot_Chr2_n32396	Ot_Chr1_19217	0.786179		Sobic.004G167300.1.v3.1	Sobic.005G041200.1.v3.1	0.671554		Et_10A_000783	Et_10B_002928	0.01864
CDS:Zm00001d013742_T001	CDS:Zm00001d033346_T001	0.319269		CDS:OS04T0531200-00	CDS:OS02T0640100-00	0.6763		maker-Contig6-augustus-gene-6.27-mRNA-1	maker-Contig3-augustus-gene-336.1-mRNA-1	1.00612		Ot_Chr2_16176	Ot_Chr1_19215	0.793149						Et_10A_000784	Et_10B_002927	0.06744
CDS:Zm00001d013549_T001	CDS:Zm00001d033386_T001	0.385509		CDS:OS04T0531500-01	CDS:OS02T0640500-01	1.3032		maker-Contig6-augustus-gene-6.25-mRNA-1	maker-Contig3-augustus-gene-338.2-mRNA-1	0.806009		Ot_Chr2_05668	Ot_Chr1_04302	1.01857						Et_10A_000031	Et_10B_002534	0.1372
CDS:Zm00001d013550_T001	CDS:Zm00001d033389_T001	0.298697		CDS:OS04T0531750-00	CDS:OS02T0640600-00	2.2323		maker-Contig6-snap-gene-7.6-mRNA-1	snap_masked-Contig3-processed-gene-338.33-mRNA-1	0.924652		Ot_Chr2_05674	Ot_Chr1_04303	0.500477						Et_10A_000785	Et_10B_002913	0.09544
CDS:Zm00001d013554_T001	CDS:Zm00001d033391_T001	0.223714		CDS:OS04T0532500-01	CDS:OS02T0641000-00	1.2789		maker-Contig6-augustus-gene-7.26-mRNA-1	maker-Contig3-augustus-gene-339.36-mRNA-1	0.378078		Ot_Chr2_05679	Ot_Chr1_n31231	2.6882						Et_10A_000781	Et_10B_002924	0.13808
CDS:Zm00001d013555_T001	CDS:Zm00001d033396_T001	0.381909		CDS:OS04T0533000-01	CDS:OS02T0641800-01	0.6045		maker-Contig6-augustus-gene-7.23-mRNA-1	maker-Contig3-augustus-gene-340.52-mRNA-1	0.858287		Ot_Chr2_05682	Ot_Chr1_n31167	0.519702						Et_10A_000786	Et_10B_002912	0.08072
CDS:Zm00001d013559_T001	CDS:Zm00001d033404_T002	0.259097		CDS:OS04T0533300-02	CDS:OS02T0642200-01	1.2242		maker-Contig6-augustus-gene-317.21-mRNA-1	maker-Contig3-augustus-gene-40.69-mRNA-1	0.716322		Ot_Chr2_05686	Ot_Chr1_04318	0.86737						Et_10A_000782	Et_10B_002923	0.16248
CDS:Zm00001d013569_T001	CDS:Zm00001d033415_T001	0.178354		CDS:OS04T0533500-02	CDS:OS02T0642300-01	2.4376		maker-Contig6-augustus-gene-317.19-mRNA-1	maker-Contig3-snap-gene-40.8-mRNA-1	0.685957		Ot_Chr2_05687	Ot_Chr1_04320	1.47294						Et_10A_000787	Et_10B_002919	1.89752
CDS:Zm00001d013571_T001	CDS:Zm00001d033419_T001	0.44712		CDS:OS04T0534100-02	CDS:OS02T0642700-01	0.662		augustus_masked-Contig6-processed-gene-318.45-mRNA-1	maker-Contig3-augustus-gene-40.70-mRNA-1	0.425661		Ot_Chr2_05708	Ot_Chr1_04331	0.977898						Et_10A_000032	Et_10B_002365	0.2156
CDS:Zm00001d013574_T001	CDS:Zm00001d033428_T001	0.761246		CDS:OS04T0534400-01	CDS:OS02T0643000-01	0.9436		maker-Contig6-augustus-gene-319.34-mRNA-1	maker-Contig3-augustus-gene-41.37-mRNA-1	0.701217		Ot_Chr2_05713	Ot_Chr1_04341	1.05748						Et_10A_001242	Et_10B_003400	0.60552
CDS:Zm00001d013652_T001	CDS:Zm00001d033493_T001	0.265474		CDS:OS04T0536300-01	CDS:OS02T0643200-01	0.7781		maker-Contig6-snap-gene-320.18-mRNA-1	maker-Contig3-snap-gene-41.6-mRNA-1	1.19418		Ot_Chr2_05715	Ot_Chr1_04348	1.38401						Et_10A_001241	Et_10B_003389	0.11784
CDS:Zm00001d013653_T001	CDS:Zm00001d033494_T002	0.216823		CDS:OS04T0536500-01	CDS:OS02T0643600-00	1.3347		maker-Contig6-augustus-gene-321.63-mRNA-1	maker-Contig3-augustus-gene-42.1-mRNA-1	0.463774		Ot_Chr2_n33024	Ot_Chr1_04354	0.349966						Et_10A_001244	Et_10B_003388	0.10392
CDS:Zm00001d013655_T001	CDS:Zm00001d033496_T001	0.14688		CDS:OS04T0537100-01	CDS:OS02T0643800-01	0.3831		maker-Contig6-snap-gene-518.32-mRNA-1	maker-Contig3-snap-gene-52.45-mRNA-1	0.846078		Ot_Chr2_05730	Ot_Chr1_04361	1.4305						Et_10A_000082	Et_10B_004214	0.05864
CDS:Zm00001d013657_T001	CDS:Zm00001d033503_T002	0.392297		CDS:OS04T0537800-01	CDS:OS02T0643900-00	0.4908		maker-Contig6-augustus-gene-518.27-mRNA-1	snap_masked-Contig3-processed-gene-52.27-mRNA-1	0.743791		Ot_Chr2_05737	Ot_Chr1_04373	0.514877						Et_10A_001245	Et_10B_003387	0.28416
CDS:Zm00001d013658_T001	CDS:Zm00001d033504_T001	0.170949		CDS:OS04T0537900-01	CDS:OS02T0644000-01	1.2418		maker-Contig6-augustus-gene-518.30-mRNA-1	maker-Contig3-augustus-gene-52.69-mRNA-1	0.622643		Ot_Chr2_05743	Ot_Chr1_04383	0.66983						Et_10A_002101	Et_10B_003386	0.03864
CDS:Zm00001d013660_T001	CDS:Zm00001d033507_T001	0.274114		CDS:OS04T0538000-01	CDS:OS02T0644100-01	0.8003		maker-Contig6-augustus-gene-519.33-mRNA-1	augustus_masked-Contig3-processed-gene-52.9-mRNA-1	0.428635		Ot_Chr2_05750	Ot_Chr1_04386	0.843013						Et_10A_001246	Et_10B_003385	0.0768
CDS:Zm00001d013662_T001	CDS:Zm00001d033508_T001	0.3348		CDS:OS04T0538400-01	CDS:OS02T0644200-01	0.4324		maker-Contig6-augustus-gene-521.11-mRNA-1	maker-Contig3-snap-gene-53.23-mRNA-1	1.0667		Ot_Chr2_05776	Ot_Chr1_n30896	0.68063						Et_10A_001247	Et_10B_003384	0.2476
CDS:Zm00001d013570_T001	CDS:Zm00001d034944_T001	0.753634		CDS:OS04T0538700-01	CDS:OS02T0644500-01	0.7466		augustus_masked-Contig6-processed-gene-343.13-mRNA-1	maker-Contig3-snap-gene-77.61-mRNA-1	0.531		Ot_Chr2_05789	Ot_Chr1_04406	1.27685						Et_10A_000086	Et_10B_002424	0.11776
CDS:Zm00001d013581_T001	CDS:Zm00001d034944_T003	0.51192		CDS:OS04T0538800-01	CDS:OS02T0645100-01	0.8515		maker-Contig6-augustus-gene-345.57-mRNA-1	maker-Contig3-augustus-gene-78.68-mRNA-1	0.37127		Ot_Chr2_05794	Ot_Chr1_n30895	1.02669						Et_10A_001248	Et_10B_004215	0.12112
CDS:Zm00001d013582_T001	CDS:Zm00001d034948_T001	0.120034		CDS:OS04T0539500-01	CDS:OS02T0645600-01	0.7282		maker-Contig6-snap-gene-345.49-mRNA-1	maker-Contig3-augustus-gene-78.69-mRNA-1	1.21406		Ot_Chr2_05814	Ot_Chr1_04419	1.06254						Et_10A_001249	Et_10B_003383	0.10176
CDS:Zm00001d013583_T001	CDS:Zm00001d034949_T001	0.17856		CDS:OS04T0540200-01	CDS:OS02T0646200-01	0.4556		maker-Contig6-augustus-gene-345.54-mRNA-1	maker-Contig3-snap-gene-79.42-mRNA-1	1.09698		Ot_Chr2_05820	Ot_Chr1_n30864	0.553864						Et_10A_001253	Et_10B_003377	0.05736
CDS:Zm00001d013588_T001	CDS:Zm00001d034953_T001	0.236057		CDS:OS04T0540600-01	CDS:OS02T0646500-01	0.915		maker-Contig6-snap-gene-346.56-mRNA-1	maker-Contig3-snap-gene-80.17-mRNA-1	1.81878		Ot_Chr2_n33060	Ot_Chr1_n30828	0.638809						Et_10A_000099	Et_10B_003039	0.48528
CDS:Zm00001d013589_T001	CDS:Zm00001d034954_T001	0.263006		CDS:OS04T0540900-01	CDS:OS02T0647300-01	0.9239		maker-Contig6-augustus-gene-50.43-mRNA-1	maker-Contig3-snap-gene-298.24-mRNA-1	0.544774		Ot_Chr2_05839	Ot_Chr1_04458	0.727123						Et_10A_001309	Et_10B_004148	0.1328
CDS:Zm00001d013609_T006	CDS:Zm00001d033454_T001	0.213737		CDS:OS04T0541100-01	CDS:OS02T0648300-01	0.5708		maker-Contig6-augustus-gene-52.49-mRNA-1	maker-Contig3-snap-gene-295.55-mRNA-1	1.06537		Ot_Chr2_05862	Ot_Chr1_04480	1.44934						Et_10A_001313	Et_10B_003036	0.596
CDS:Zm00001d013610_T001	CDS:Zm00001d033455_T001	0.40104		CDS:OS04T0541700-01	CDS:OS02T0649300-01	0.5724		maker-Contig6-augustus-gene-52.59-mRNA-1	maker-Contig3-augustus-gene-295.2-mRNA-1	0.639783		Ot_Chr2_05865	Ot_Chr1_n30795	0.622111						Et_10A_002131	Et_10B_004144	0.13648
CDS:Zm00001d013611_T001	CDS:Zm00001d033456_T001	0.268149		CDS:OS04T0542200-01	CDS:OS02T0650300-01	1.3294		maker-Contig6-augustus-gene-53.42-mRNA-1	maker-Contig3-augustus-gene-294.2-mRNA-1	0.698791		Ot_Chr2_n32980	Ot_Chr1_19234	0.954689						Et_10A_001314	Et_10B_003034	3.07208
CDS:Zm00001d013612_T005	CDS:Zm00001d033457_T001	3.26386		CDS:OS04T0543000-01	CDS:OS02T0650500-01	1.2361		maker-Contig6-augustus-gene-53.46-mRNA-1	maker-Contig3-snap-gene-293.27-mRNA-1	1.01684		Ot_Chr2_05515	Ot_Chr1_19232	0.664468						Et_10A_001315	Et_10B_003031	1.75208
CDS:Zm00001d013615_T001	CDS:Zm00001d033459_T001	0.198926		CDS:OS04T0543900-02	CDS:OS02T0650900-01	0.865		maker-Contig6-augustus-gene-54.37-mRNA-1	maker-Contig3-augustus-gene-292.10-mRNA-1	0.538513		Ot_Chr2_05524	Ot_Chr1_n31963	1.23802						Et_10A_001317	Et_10B_003030	0.09672
CDS:Zm00001d013616_T001	CDS:Zm00001d033462_T001	0.688629		CDS:OS04T0544000-00	CDS:OS02T0651900-01	1.1844		maker-Contig6-snap-gene-56.53-mRNA-1	maker-Contig3-augustus-gene-291.44-mRNA-1	0.934983		Ot_Chr2_05546	Ot_Chr1_19209	0.574315						Et_10A_001318	Et_10B_003029	0.06416
CDS:Zm00001d013529_T001	CDS:Zm00001d033528_T001	0.121783		CDS:OS04T0544200-01	CDS:OS02T0652000-01	0.3697		maker-Contig6-augustus-gene-57.5-mRNA-1	maker-Contig3-augustus-gene-289.5-mRNA-1	0.599478		Ot_Chr2_05555	Ot_Chr1_19204	1.41771						Et_10A_001319	Et_10B_003028	0.15704
CDS:Zm00001d013530_T001	CDS:Zm00001d033529_T001	0.238834		CDS:OS04T0545000-01	CDS:OS02T0652100-01	0.8253		augustus_masked-Contig6-processed-gene-58.23-mRNA-1	maker-Contig3-augustus-gene-289.4-mRNA-1	0.687757		Ot_Chr2_n32985	Ot_Chr1_19203	-0.765957						Et_10A_001321	Et_10B_003022	0.19448
CDS:Zm00001d013531_T001	CDS:Zm00001d033535_T007	0.719897		CDS:OS04T0545100-01	CDS:OS02T0652300-01	0.7168		snap_masked-Contig6-processed-gene-58.45-mRNA-1	maker-Contig3-augustus-gene-288.69-mRNA-1	1.1196		Ot_Chr2_10897	Ot_Chr1_26696	0.582817						Et_10A_001322	Et_10B_002377	0.16168
CDS:Zm00001d013532_T001	CDS:Zm00001d033539_T001	0.126411		CDS:OS04T0545600-01	CDS:OS02T0653200-01	0.5125		maker-Contig6-augustus-gene-58.8-mRNA-1	maker-Contig3-augustus-gene-288.65-mRNA-1	0.558235		Ot_Chr2_10903	Ot_Chr1_n30489	1.29791						Et_10A_001323	Et_10B_003018	0.50056
CDS:Zm00001d013533_T001	CDS:Zm00001d033541_T001	0.157886		CDS:OS04T0545700-00	CDS:OS02T0653400-01	0.4949		snap_masked-Contig6-processed-gene-59.0-mRNA-1	maker-Contig3-augustus-gene-288.67-mRNA-1	0.715383		Ot_Chr2_10906	Ot_Chr1_n31680	1.44536						Et_10A_002158	Et_10B_003516	1.06112
CDS:Zm00001d013536_T001	CDS:Zm00001d033544_T001	1.78169		CDS:OS04T0546300-01	CDS:OS02T0654300-01	1.1113		maker-Contig6-augustus-gene-59.36-mRNA-1	maker-Contig3-augustus-gene-288.66-mRNA-1	0.44593		Ot_Chr2_10908	Ot_Chr1_26703	0.455898						Et_10A_001392	Et_10B_003515	0.084
CDS:Zm00001d014138_T018	CDS:Zm00001d032875_T015	0.166937		CDS:OS04T0546400-01	CDS:OS02T0654500-01	0.8436		maker-Contig6-snap-gene-60.2-mRNA-1	maker-Contig3-augustus-gene-287.49-mRNA-1	0.643226		Ot_Chr2_05585	Ot_Chr1_19187	1.41687						Et_10A_001395	Et_10B_003519	0.08848
CDS:Zm00001d014138_T021	CDS:Zm00001d032875_T018	0.162206		CDS:OS04T0547600-01	CDS:OS02T0655200-01	0.8036		maker-Contig6-snap-gene-61.49-mRNA-1	maker-Contig3-snap-gene-287.7-mRNA-1	0.659348		Ot_Chr2_05597	Ot_Chr1_19173	0.639268						Et_10A_001397	Et_10B_003518	0.09616
CDS:Zm00001d014139_T001	CDS:Zm00001d032887_T001	0.270309		CDS:OS04T0548000-01	CDS:OS02T0655500-01	0.6921		maker-Contig6-augustus-gene-8.6-mRNA-1	maker-Contig3-augustus-gene-335.47-mRNA-1	0.611843		Ot_Chr2_05600	Ot_Chr1_n31472	1.35911						Et_10A_002159	Et_10B_003508	0.066
CDS:Zm00001d014141_T002	CDS:Zm00001d032889_T001	0.378926		CDS:OS04T0548400-01	CDS:OS02T0655800-01	0.91		maker-Contig6-augustus-gene-8.7-mRNA-1	maker-Contig3-snap-gene-334.5-mRNA-1	0.678365		Ot_Chr2_n33001	Ot_Chr1_n31471	-0.765957						Et_10A_001402	Et_10B_003507	0.12296
CDS:Zm00001d014149_T001	CDS:Zm00001d032893_T001	0.195634		CDS:OS04T0548500-01	CDS:OS02T0656100-01	1.1035		maker-Contig6-snap-gene-9.19-mRNA-1	maker-Contig3-augustus-gene-334.41-mRNA-1	0.460957		Ot_Chr2_05617	Ot_Chr1_19150	0.700162						Et_10A_001404	Et_10B_003506	0.07496
CDS:Zm00001d014153_T001	CDS:Zm00001d032896_T001	0.188434		CDS:OS04T0549600-01	CDS:OS02T0656500-01	1.0206		maker-Contig6-augustus-gene-9.2-mRNA-1	maker-Contig3-augustus-gene-333.36-mRNA-1	0.558783		Ot_Chr2_05922	Ot_Chr1_04238	0.756						Et_10A_001399	Et_10B_003511	0.04984
CDS:Zm00001d014021_T001	CDS:Zm00001d032693_T001	0.196971		CDS:OS04T0549700-01	CDS:OS02T0656600-00	0.6246		maker-Contig6-augustus-gene-10.4-mRNA-1	maker-Contig3-augustus-gene-332.45-mRNA-1	0.691826		Ot_Chr2_05925	Ot_Chr1_04241	0.755004						Et_10A_001400	Et_10B_003510	0.06672
CDS:Zm00001d014029_T001	CDS:Zm00001d032694_T001	0.116846		CDS:OS04T0550500-01	CDS:OS02T0657600-00	0.4885		maker-Contig6-augustus-gene-10.8-mRNA-1	augustus_masked-Contig3-processed-gene-331.51-mRNA-1	0.460252		Ot_Chr2_05929	Ot_Chr1_04243	0.858791						Et_10A_002161	Et_10B_003509	1.2972
CDS:Zm00001d014030_T001	CDS:Zm00001d032695_T001	0.207154		CDS:OS04T0550700-01	CDS:OS02T0657700-01	0.6462		maker-Contig6-snap-gene-10.15-mRNA-1	augustus_masked-Contig3-processed-gene-330.32-mRNA-1	0.939209		Ot_Chr2_17234	Ot_Chr2_05794	1.78767						Et_10A_002111	Et_10B_003429	2.25792
CDS:Zm00001d014032_T001	CDS:Zm00001d032696_T001	0.157166		CDS:OS04T0550800-01	CDS:OS02T0658100-01	0.6991		maker-Contig6-augustus-gene-10.11-mRNA-1	maker-Contig3-snap-gene-329.6-mRNA-1	2.22441		Ot_Chr2_17241	Ot_Chr2_05798	0.533949						Et_10A_001283	Et_10B_003423	0.00488
CDS:Zm00001d014033_T001	CDS:Zm00001d032699_T006	0.220114		CDS:OS04T0551600-01	CDS:OS02T0658200-01	0.6843		snap_masked-Contig6-processed-gene-11.16-mRNA-1	augustus_masked-Contig3-processed-gene-328.12-mRNA-1	0.752087		Ot_Chr2_17242	Ot_Chr2_n33051	1.30596						Et_10A_001275	Et_10B_003427	0.1292
CDS:Zm00001d013830_T001	CDS:Zm00001d032432_T001	0.393429		CDS:OS04T0552000-00	CDS:OS02T0658600-00	0.5101		maker-Contig6-augustus-gene-11.33-mRNA-1	maker-Contig3-snap-gene-328.37-mRNA-1	0.624522		Ot_Chr2_17244	Ot_Chr2_n33503	0.825549						Et_10A_002112	Et_10B_003422	0.09632
CDS:Zm00001d013834_T001	CDS:Zm00001d032438_T001	0.111497		CDS:OS04T0552400-01	CDS:OS02T0659100-01	1.0845		maker-Contig6-augustus-gene-11.34-mRNA-1	maker-Contig3-augustus-gene-328.45-mRNA-1	0.982722		Ot_Chr2_17251	Ot_Chr2_05814	1.28765						Et_10A_000318	Et_10B_003421	0.20552
CDS:Zm00001d013836_T001	CDS:Zm00001d032440_T003	0.130731		CDS:OS04T0553300-01	CDS:OS02T0659700-00	1.6643		maker-Contig6-augustus-gene-13.45-mRNA-1	snap_masked-Contig3-processed-gene-327.23-mRNA-1	0.669052		Ot_Chr2_n32556	Ot_Chr2_n33060	-0.765957						Et_10A_001277	Et_10B_003426	0.06312
CDS:Zm00001d013838_T002	CDS:Zm00001d032441_T001	0.206949		CDS:OS04T0554000-00	CDS:OS02T0661100-01	1.1547		maker-Contig6-augustus-gene-14.42-mRNA-1	maker-Contig3-snap-gene-327.48-mRNA-1	0.653165		Ot_Chr2_17150	Ot_Chr2_05668	0.726817						Et_10A_001284	Et_10B_003420	0.24976
CDS:Zm00001d013839_T001	CDS:Zm00001d032442_T001	0.154491		CDS:OS04T0554200-02	CDS:OS02T0661900-02	1.2375		maker-Contig6-snap-gene-0.16-mRNA-1	maker-Contig3-augustus-gene-356.0-mRNA-1	0.974426		Ot_Chr2_n33350	Ot_Chr2_n33500	0.531191						Et_10A_001293	Et_10B_003417	0.24464
CDS:Zm00001d013139_T001	CDS:Zm00001d034022_T001	0.127131		CDS:OS04T0554800-01	CDS:OS02T0662000-01	0.6241		maker-Contig6-snap-gene-1.58-mRNA-1	maker-Contig3-augustus-gene-355.6-mRNA-1	0.940696		Ot_Chr2_17158	Ot_Chr2_05679	0.827694						Et_10A_001294	Et_10B_003415	0.03504
CDS:Zm00001d013140_T001	CDS:Zm00001d034023_T001	0.280389		CDS:OS04T0555000-01	CDS:OS02T0663100-01	0.7073		maker-Contig6-augustus-gene-1.43-mRNA-1	maker-Contig3-augustus-gene-354.71-mRNA-1	0.511435		Ot_Chr2_17164	Ot_Chr2_05686	0.712264						Et_10A_000880	Et_10B_003049	0.82752
CDS:Zm00001d013141_T001	CDS:Zm00001d034024_T001	0.721749		CDS:OS04T0555600-01	CDS:OS02T0663300-00	0.9217		maker-Contig6-augustus-gene-1.46-mRNA-1	snap_masked-Contig3-processed-gene-353.32-mRNA-1	0.798026		Ot_Chr2_17168	Ot_Chr2_05695	1.2335						Et_10A_000884	Et_10B_003045	0.05936
CDS:Zm00001d013143_T001	CDS:Zm00001d034025_T001	0.200983		CDS:OS04T0555700-01	CDS:OS02T0663800-01	0.9158		maker-Contig6-augustus-gene-1.51-mRNA-1	maker-Contig3-augustus-gene-353.51-mRNA-1	0.830817		Ot_Chr2_17172	Ot_Chr2_05708	0.930638						Et_10A_000881	Et_10B_003047	0.0356
CDS:Zm00001d013144_T001	CDS:Zm00001d034026_T001	0.127543		CDS:OS04T0556300-01	CDS:OS02T0664000-01	0.8687		maker-Contig6-augustus-gene-1.52-mRNA-1	maker-Contig3-augustus-gene-353.50-mRNA-1	1.22721		Ot_Chr2_17180	Ot_Chr2_n33019	0.59377						Et_10A_000882	Et_10B_003046	0.05888
CDS:Zm00001d013892_T002	CDS:Zm00001d032500_T001	0.271954		CDS:OS04T0556900-01	CDS:OS02T0664700-02	0.974		maker-Contig6-augustus-gene-1.48-mRNA-1	maker-Contig3-augustus-gene-353.56-mRNA-1	-0.782609		Ot_Chr2_17196	Ot_Chr2_05743	0.656349						Et_10A_000885	Et_10B_003042	0.05192
CDS:Zm00001d013895_T001	CDS:Zm00001d032502_T001	0.132891		CDS:OS04T0558700-01	CDS:OS02T0665250-01	0.5615		maker-Contig6-augustus-gene-2.2-mRNA-1	maker-Contig3-augustus-gene-351.5-mRNA-1	0.608478		Ot_Chr2_n32763	Ot_Chr2_n32035	3.20224						Et_10A_000883	Et_10B_003044	0.03904
CDS:Zm00001d013896_T001	CDS:Zm00001d032503_T001	0.246857		CDS:OS04T0558900-01	CDS:OS02T0665300-01	0.4002		snap_masked-Contig6-processed-gene-14.12-mRNA-1	maker-Contig3-snap-gene-325.15-mRNA-1	0.665765		Ot_Chr2_n32760	Ot_Chr2_06786	0.374706						Et_10A_000042	Et_10B_002381	0.05264
CDS:Zm00001d013900_T001	CDS:Zm00001d032519_T001	0.19872		CDS:OS04T0559700-01	CDS:OS02T0666200-01	0.4147		maker-Contig6-snap-gene-14.35-mRNA-1	maker-Contig3-augustus-gene-324.63-mRNA-1	0.364852		Ot_Chr2_n32764	Ot_Chr2_06785	0.0703915						Et_10A_000226	Et_10B_002382	0.1796
CDS:Zm00001d013908_T002	CDS:Zm00001d032520_T001	0.198823		CDS:OS04T0559800-01	CDS:OS02T0666300-01	0.8357		maker-Contig6-augustus-gene-14.47-mRNA-1	augustus_masked-Contig3-processed-gene-324.7-mRNA-1	0.525835		Ot_Chr2_n32765	Ot_Chr2_11016	0.16583						Et_10A_000043	Et_10B_002558	0.11464
CDS:Zm00001d013547_T001	CDS:Zm00001d031182_T001	2.88535		CDS:OS04T0560100-02	CDS:OS02T0666500-01	3.4929		augustus_masked-Contig6-processed-gene-15.44-mRNA-1	maker-Contig3-augustus-gene-323.46-mRNA-1	0.786757		Ot_Chr2_11017	Ot_Chr2_06779	0.0335489						Et_10A_001304	Et_10B_003114	0.76608
CDS:Zm00001d013549_T001	CDS:Zm00001d031184_T001	1.30217		CDS:OS04T0561000-00	CDS:OS02T0668000-01	0.7271		maker-Contig6-augustus-gene-16.2-mRNA-1	maker-Contig3-augustus-gene-322.50-mRNA-1	0.5274		Ot_Chr2_n33435	Ot_Chr2_06777	0.233617						Et_10A_000097	Et_10B_003106	0.79224
CDS:Zm00001d013550_T001	CDS:Zm00001d031189_T001	0.544423		CDS:OS04T0561200-01	CDS:OS02T0668500-01	0.4406		maker-Contig6-augustus-gene-16.5-mRNA-1	maker-Contig3-augustus-gene-322.45-mRNA-1	0.789183		Ot_Chr2_17298	Ot_Chr2_15740	0.513421						Et_10A_001306	Et_10B_003105	0.248
CDS:Zm00001d013551_T001	CDS:Zm00001d031191_T001	0.495154		CDS:OS04T0561800-00	CDS:OS02T0669000-01	1.917		maker-Contig6-snap-gene-16.20-mRNA-1	maker-Contig3-augustus-gene-321.6-mRNA-1	0.466122		Ot_Chr2_n32571	Ot_Chr2_n32351	0.542374						Et_10A_001301	Et_10B_003102	0.2072
CDS:Zm00001d013553_T001	CDS:Zm00001d031192_T001	0.788503		CDS:OS04T0562800-00	CDS:OS02T0669900-01	0.9222		maker-Contig6-augustus-gene-18.52-mRNA-1	maker-Contig3-augustus-gene-319.2-mRNA-1	0.752635		Ot_Chr2_17329	Ot_Chr2_15762	0.347362						Et_10A_001311	Et_10B_003101	-0.8
CDS:Zm00001d013554_T001	CDS:Zm00001d031195_T001	0.843223		CDS:OS04T0563100-00	CDS:OS02T0670000-01	1.0658		maker-Contig6-snap-gene-3.7-mRNA-1	augustus_masked-Contig3-processed-gene-346.3-mRNA-1	0.62413		Ot_Chr2_17331	Ot_Chr2_15766	1.42997						Et_10A_001308	Et_10B_002384	0.09048
CDS:Zm00001d013565_T002	CDS:Zm00001d031199_T001	2.34144		CDS:OS04T0563900-00	CDS:OS02T0670100-00	0.5219		augustus_masked-Contig6-processed-gene-3.31-mRNA-1	snap_masked-Contig3-processed-gene-345.51-mRNA-1	0.599322		Ot_Chr2_17343	Ot_Chr2_15782	0.570945						Et_10A_000636	Et_10B_002804	0.0472
CDS:Zm00001d013156_T001	CDS:Zm00001d034244_T001	0.140811		CDS:OS04T0564600-01	CDS:OS02T0670400-01	0.6942		maker-Contig6-snap-gene-3.3-mRNA-1	maker-Contig3-augustus-gene-345.7-mRNA-1	0.839896		Ot_Chr2_17347	Ot_Chr2_n32480	0.885753						Et_10A_000020	Et_10B_002796	0.024
CDS:Zm00001d013162_T001	CDS:Zm00001d034240_T002	0.208903		CDS:OS04T0565500-01	CDS:OS02T0670900-02	0.4203		maker-Contig6-snap-gene-3.11-mRNA-1	maker-Contig3-augustus-gene-345.3-mRNA-1	0.457983		Ot_Chr2_16095	Ot_Chr2_05595	1.26996						Et_10A_000642	Et_10B_002795	0.09272
CDS:Zm00001d013163_T001	CDS:Zm00001d034221_T001	0.109954		CDS:OS04T0565900-01	CDS:OS02T0671300-01	1.1675		augustus_masked-Contig6-processed-gene-3.38-mRNA-1	maker-Contig3-snap-gene-345.15-mRNA-1	-0.782609		Ot_Chr2_16093	Ot_Chr2_05600	0.939677						Et_10A_000650	Et_10B_002792	0.28528
CDS:Zm00001d013164_T002	CDS:Zm00001d034207_T001	0.26712		CDS:OS04T0566400-02	CDS:OS02T0672100-01	0.5144		maker-Contig6-augustus-gene-3.25-mRNA-1	maker-Contig3-snap-gene-344.1-mRNA-1	0.740739		Ot_Chr2_16079	Ot_Chr2_n33003	0.710962						Et_10A_000652	Et_10B_002782	0.11624
CDS:Zm00001d013166_T001	CDS:Zm00001d034206_T001	0.224229		CDS:OS04T0566500-01	CDS:OS02T0672200-01	0.7961		maker-Contig6-augustus-gene-3.18-mRNA-1	maker-Contig3-snap-gene-343.48-mRNA-1	1.20248		Ot_Chr2_16068	Ot_Chr2_05628	0.743515						Et_10A_001957	Et_10B_002787	0.2728
CDS:Zm00001d013168_T001	CDS:Zm00001d034205_T001	0.21744		CDS:OS04T0566700-01	CDS:OS02T0672500-01	0.9102		augustus_masked-Contig6-processed-gene-4.33-mRNA-1	maker-Contig3-snap-gene-343.47-mRNA-1	1.22956		Ot_Chr2_17111	Ot_Chr2_05600	2.10163						Et_10A_000669	Et_10B_002761	1.17696
CDS:Zm00001d013170_T001	CDS:Zm00001d034204_T001	0.339326		CDS:OS04T0567200-01	CDS:OS02T0673100-01	0.42		snap_masked-Contig6-processed-gene-67.14-mRNA-1	maker-Contig3-augustus-gene-268.45-mRNA-1	0.408209		Ot_Chr2_n32524	Ot_Chr2_05622	0.510204						Et_10A_002255	Et_10B_004370	0.1876
CDS:Zm00001d013172_T001	CDS:Zm00001d034199_T001	0.142457		CDS:OS04T0567700-01	CDS:OS02T0673600-01	0.5249		snap_masked-Contig6-processed-gene-67.11-mRNA-1	maker-Contig3-augustus-gene-266.7-mRNA-1	0.61247		Ot_Chr2_17116	Ot_Chr2_05625	0.707132						Et_10A_001596	Et_10B_003685	0.0652
CDS:Zm00001d013173_T001	CDS:Zm00001d034198_T001	0.195223		CDS:OS04T0567800-01	CDS:OS02T0673700-01	0.5434		maker-Contig6-snap-gene-68.0-mRNA-1	maker-Contig3-augustus-gene-266.6-mRNA-1	0.594078		Ot_Chr2_n32254	Ot_Chr2_06131	0.0464936						Et_10A_001597	Et_10B_003687	0.17632
CDS:Zm00001d013175_T001	CDS:Zm00001d034197_T001	0.133714		CDS:OS04T0568900-01	CDS:OS02T0674700-00	0.6808		maker-Contig6-augustus-gene-68.20-mRNA-1	maker-Contig3-snap-gene-266.37-mRNA-1	0.965426		Ot_Chr2_n32255	Ot_Chr2_06129	0						Et_10A_001598	Et_10B_004365	0.18944
CDS:Zm00001d013177_T001	CDS:Zm00001d034191_T001	0.377691		CDS:OS04T0569100-01	CDS:OS02T0674800-01	0.8682		maker-Contig6-augustus-gene-69.49-mRNA-1	maker-Contig3-augustus-gene-264.0-mRNA-1	0.702704		Ot_Chr2_n32256	Ot_Chr2_06128	0						Et_10A_002259	Et_10B_004361	0.58648
CDS:Zm00001d013178_T001	CDS:Zm00001d034190_T001	0.21744		CDS:OS04T0570600-01	CDS:OS02T0675400-00	1.1118		snap_masked-Contig6-processed-gene-69.22-mRNA-1	maker-Contig3-snap-gene-263.8-mRNA-1	1.6207		Ot_Chr2_n32258	Ot_Chr2_06127	0						Et_10A_000256	Et_1A_004513	-0.8
CDS:Zm00001d013179_T001	CDS:Zm00001d034188_T001	0.208286		CDS:OS04T0571300-01	CDS:OS02T0675800-01	0.9106		maker-Contig6-augustus-gene-70.75-mRNA-1	maker-Contig3-augustus-gene-263.46-mRNA-1	0.612704		Ot_Chr2_n32259	Ot_Chr2_06126	0						Et_10A_001035	Et_1A_005582	1.78024
CDS:Zm00001d013184_T001	CDS:Zm00001d034187_T002	0.427886		CDS:OS04T0571600-01	CDS:OS02T0676400-00	0.5909		maker-Contig6-snap-gene-28.14-mRNA-1	maker-Contig3-augustus-gene-315.0-mRNA-1	0.953296		Ot_Chr2_06125	Ot_Chr2_n33139	0						Et_10A_002050	Et_1A_008751	0.58152
CDS:Zm00001d013185_T001	CDS:Zm00001d034186_T001	0.120651		CDS:OS04T0571800-01	CDS:OS02T0676500-00	0.8068		maker-Contig6-augustus-gene-28.2-mRNA-1	snap_masked-Contig3-processed-gene-314.49-mRNA-1	0.587974		Ot_Chr2_n33259	Ot_Chr2_n33531	0						Et_10A_002053	Et_1A_008753	0.4336
CDS:Zm00001d013186_T001	CDS:Zm00001d034183_T001	1.03392		CDS:OS04T0572400-00	CDS:OS02T0676800-01	1.0298		augustus_masked-Contig6-processed-gene-28.41-mRNA-1	maker-Contig3-snap-gene-314.57-mRNA-1	0.704817		Ot_Chr2_n32257	Ot_Chr2_n33135	0.0913021						Et_10A_001046	Et_1A_005592	0.76688
CDS:Zm00001d013187_T001	CDS:Zm00001d034181_T001	0.329863		CDS:OS04T0572700-01	CDS:OS02T0677700-01	0.988		maker-Contig6-augustus-gene-29.38-mRNA-1	snap_masked-Contig3-processed-gene-314.31-mRNA-1	0.605035		Ot_Chr3_12949	Ot_Chr1_11428	0.567268						Et_10A_001047	Et_1A_005593	1.0612
CDS:Zm00001d013188_T001	CDS:Zm00001d034180_T002	0.163131		CDS:OS04T0573000-01	CDS:OS02T0678200-01	1.0526		maker-Contig6-snap-gene-30.12-mRNA-1	maker-Contig3-augustus-gene-314.0-mRNA-1	0.803896		Ot_Chr3_12939	Ot_Chr1_11423	3.36064						Et_10A_000265	Et_1A_004847	0.24936
CDS:Zm00001d013191_T001	CDS:Zm00001d034179_T001	0.0572914		CDS:OS04T0573100-01	CDS:OS02T0678300-01	0.4062		maker-Contig6-augustus-gene-32.50-mRNA-1	maker-Contig3-augustus-gene-313.52-mRNA-1	0.893504		Ot_Chr3_n34257	Ot_Chr1_n30497	-0.765957						Et_10A_002054	Et_1A_008762	2.22752
CDS:Zm00001d013192_T001	CDS:Zm00001d034178_T001	0.489086		CDS:OS04T0574500-01	CDS:OS02T0678800-01	0.4433		augustus_masked-Contig6-processed-gene-78.58-mRNA-1	maker-Contig3-augustus-gene-258.50-mRNA-1	-0.782609		Ot_Chr3_12907	Ot_Chr1_11402	0.86354						Et_10A_000057	Et_1A_005628	2.0924
CDS:Zm00001d013193_T001	CDS:Zm00001d034175_T001	0.313509		CDS:OS04T0577200-01	CDS:OS02T0679500-01	1.0471		augustus_masked-Contig6-processed-gene-78.60-mRNA-1	maker-Contig3-snap-gene-258.4-mRNA-1	0.523957		Ot_Chr3_n34258	Ot_Chr1_n30502	0.937609						Et_10A_000256	Et_1B_009650	-0.8
CDS:Zm00001d013443_T001	CDS:Zm00001d033719_T001	0.277817		CDS:OS04T0577700-01	CDS:OS02T0679700-01	0.5374		augustus_masked-Contig6-processed-gene-78.68-mRNA-1	augustus_masked-Contig3-processed-gene-257.22-mRNA-1	0.748096		Ot_Chr3_n34260	Ot_Chr1_11389	0.729421						Et_10A_001035	Et_1B_010465	-0.8
CDS:Zm00001d013445_T003	CDS:Zm00001d033718_T001	0.18864		CDS:OS04T0578700-01	CDS:OS02T0681000-01	0.8697		maker-Contig6-augustus-gene-79.6-mRNA-1	maker-Contig3-snap-gene-257.14-mRNA-1	1.25609		Ot_Chr3_12882	Ot_Chr1_11369	0.48914						Et_10A_002050	Et_1B_009917	0.62824
CDS:Zm00001d013446_T001	CDS:Zm00001d033717_T001	0.172903		CDS:OS04T0578800-01	CDS:OS02T0681100-01	0.4784		maker-Contig6-augustus-gene-79.7-mRNA-1	maker-Contig3-augustus-gene-256.5-mRNA-1	0.668504		Ot_Chr3_12871	Ot_Chr1_n30512	0.425413						Et_10A_002053	Et_1B_010474	0.5916
CDS:Zm00001d013447_T001	CDS:Zm00001d033716_T001	0.206229		CDS:OS04T0579200-01	CDS:OS02T0681200-01	0.4624		maker-Contig6-augustus-gene-546.8-mRNA-1	maker-Contig3-augustus-gene-52.57-mRNA-1	0.363913		Ot_Chr3_n34263	Ot_Chr1_n30513	0.620043						Et_10A_001046	Et_1B_010479	0.76616
CDS:Zm00001d013448_T001	CDS:Zm00001d033710_T001	0.174137		CDS:OS04T0580300-01	CDS:OS02T0681900-01	0.6391		augustus_masked-Contig6-processed-gene-546.13-mRNA-1	maker-Contig3-augustus-gene-51.52-mRNA-1	0.486235		Ot_Chr3_07285	Ot_Chr1_18869	1.97203						Et_10A_001047	Et_1B_010475	1.05576
CDS:Zm00001d013451_T001	CDS:Zm00001d033706_T001	0.122811		CDS:OS04T0580700-01	CDS:OS02T0682200-01	1.185		maker-Contig6-augustus-gene-547.26-mRNA-1	maker-Contig3-augustus-gene-50.10-mRNA-1	0.792235		Ot_Chr3_07273	Ot_Chr1_18865	0.527438						Et_10A_000265	Et_1B_013657	0.5424
CDS:Zm00001d013452_T002	CDS:Zm00001d033705_T001	0.295817		CDS:OS04T0581300-01	CDS:OS02T0682600-01	0.6677		maker-Contig6-augustus-gene-547.30-mRNA-1	maker-Contig3-augustus-gene-50.9-mRNA-1	0.842243		Ot_Chr3_07269	Ot_Chr1_18860	0.359464						Et_10A_002054	Et_1B_010503	-0.8
CDS:Zm00001d013453_T001	CDS:Zm00001d033704_T004	0.211577		CDS:OS04T0581400-01	CDS:OS02T0683500-01	0.7588		maker-Contig6-augustus-gene-548.44-mRNA-1	snap_masked-Contig3-processed-gene-48.34-mRNA-1	0.516209		Ot_Chr3_07257	Ot_Chr1_18539	1.05495						Et_10A_000057	Et_1B_010514	-0.8
CDS:Zm00001d013455_T001	CDS:Zm00001d033704_T001	0.136594		CDS:OS04T0582000-00	CDS:OS02T0684150-00	-1		maker-Contig6-augustus-gene-504.28-mRNA-1	maker-Contig3-augustus-gene-57.5-mRNA-1	0.637357		Ot_Chr3_27906	Ot_Chr1_18536	0.789089						Et_10A_001071	Et_1B_009920	0.68808
CDS:Zm00001d013459_T001	CDS:Zm00001d033684_T002	0.383349		CDS:OS04T0583200-01	CDS:OS02T0684400-01	0.5617		maker-Contig6-snap-gene-504.6-mRNA-1	augustus_masked-Contig3-processed-gene-57.42-mRNA-1	-0.782609		Ot_Chr3_07246	Ot_Chr1_n31293	1.77388						Et_10A_001074	Et_1B_010518	2.13712
CDS:Zm00001d013461_T001	CDS:Zm00001d033683_T001	0.0711771		CDS:OS04T0583600-01	CDS:OS02T0684500-00	0.0774		maker-Contig6-augustus-gene-505.55-mRNA-1	maker-Contig3-augustus-gene-57.3-mRNA-1	0.64847		Ot_Chr3_17967	Ot_Chr1_n31250	2.6594						Et_10A_000276	Et_1B_010525	0.50936
CDS:Zm00001d013463_T001	CDS:Zm00001d033682_T001	0.241097		CDS:OS04T0583700-00	CDS:OS02T0684900-01	1.2064		maker-Contig6-snap-gene-506.15-mRNA-1	maker-Contig3-snap-gene-56.40-mRNA-1	0.620922		Ot_Chr3_17952	Ot_Chr1_18989	0.641949						Et_10A_002066	Et_1B_013659	1.25544
CDS:Zm00001d013465_T001	CDS:Zm00001d033680_T001	0.169611		CDS:OS04T0583900-01	CDS:OS02T0685200-01	1.2128		maker-Contig6-augustus-gene-507.40-mRNA-1	maker-Contig3-snap-gene-56.37-mRNA-1	1.52327		Ot_Chr3_17951	Ot_Chr1_18991	1.50135						Et_10A_002067	Et_1B_013662	0.4688
CDS:Zm00001d013466_T001	CDS:Zm00001d033674_T001	0.180309		CDS:OS04T0584300-01	CDS:OS02T0685600-01	0.4761		maker-Contig6-augustus-gene-55.23-mRNA-1	maker-Contig323-augustus-gene-0.63-mRNA-1	0.0032087		Ot_Chr3_n34178	Ot_Chr1_n31248	0.558153						Et_10A_000235	Et_1B_009908	1.02464
CDS:Zm00001d013467_T001	CDS:Zm00001d033673_T001	0.222171		CDS:OS04T0584600-01	CDS:OS02T0685900-00	0.8057		maker-Contig6-snap-gene-344.31-mRNA-1	maker-Contig34-snap-gene-6.11-mRNA-1	0.0406174		Ot_Chr3_17921	Ot_Chr1_19020	1.15468						Et_10A_002028	Et_1B_010429	-0.8
CDS:Zm00001d013468_T002	CDS:Zm00001d033671_T001	0.128366		CDS:OS04T0585000-01	CDS:OS02T0686100-00	0.4667		maker-Contig6-augustus-gene-346.49-mRNA-1	maker-Contig34-snap-gene-6.12-mRNA-1	0.119113		Ot_Chr3_17907	Ot_Chr1_19031	0.947413						Et_10A_000948	Et_1B_010426	0.91368
CDS:Zm00001d013469_T004	CDS:Zm00001d033670_T001	0.295714		CDS:OS04T0585400-01	CDS:OS02T0686300-01	0.8764		augustus_masked-Contig6-processed-gene-346.6-mRNA-1	snap_masked-Contig34-processed-gene-9.17-mRNA-1	0.559957		Ot_Chr3_17905	Ot_Chr1_19032	1.43632						Et_10A_000240	Et_1B_009909	0.22392
CDS:Zm00001d013470_T003	CDS:Zm00001d033669_T001	0.150789		CDS:OS04T0585700-01	CDS:OS02T0686800-01	0.9254		snap_masked-Contig6-processed-gene-350.12-mRNA-1	maker-Contig34-augustus-gene-10.0-mRNA-1	1.1203		Ot_Chr3_n34188	Ot_Chr1_n31907	1.20278						Et_10A_000961	Et_1B_010435	1.50032
CDS:Zm00001d012823_T001	CDS:Zm00001d034886_T001	0.259817		CDS:OS04T0587200-00	CDS:OS02T0689000-01	0.4177		maker-Contig6-snap-gene-350.26-mRNA-1	maker-Contig34-snap-gene-10.9-mRNA-1	0.209035		Ot_Chr3_17899	Ot_Chr1_19047	1.42928						Et_10A_002092	Et_3A_023108	2.13488
CDS:Zm00001d012827_T001	CDS:Zm00001d034885_T001	0.297977		CDS:OS04T0587500-01	CDS:OS02T0689200-01	-1		maker-Contig6-augustus-gene-353.1-mRNA-1	maker-Contig34-augustus-gene-12.33-mRNA-1	0.268983		Ot_Chr3_n34193	Ot_Chr1_n31225	1.06782						Et_10A_001207	Et_3A_025238	1.38616
CDS:Zm00001d012831_T001	CDS:Zm00001d034876_T001	0.33048		CDS:OS04T0588000-00	CDS:OS02T0689500-01	0.6101		maker-Contig6-augustus-gene-338.46-mRNA-1	maker-Contig34-snap-gene-4.14-mRNA-1	0.0215217		Ot_Chr3_19548	Ot_Chr1_n31274	1.30695						Et_10A_001208	Et_3A_026963	0.45664
CDS:Zm00001d012834_T002	CDS:Zm00001d034871_T001	0.344777		CDS:OS04T0589500-01	CDS:OS02T0690200-01	1.0084		maker-Contig6-augustus-gene-338.43-mRNA-1	maker-Contig34-augustus-gene-4.5-mRNA-1	0.169043		Ot_Chr3_19565	Ot_Chr1_18897	0.855804						Et_10A_001217	Et_3A_025243	1.23616
CDS:Zm00001d012836_T001	CDS:Zm00001d034869_T001	0.586697		CDS:OS04T0589700-01	CDS:OS02T0690600-01	0.4365		maker-Contig6-augustus-gene-339.15-mRNA-1	maker-Contig34-snap-gene-3.54-mRNA-1	-0.782609		Ot_Chr3_19580	Ot_Chr1_18915	-0.765957						Et_10A_001229	Et_3A_025256	-0.8
CDS:Zm00001d012838_T001	CDS:Zm00001d034867_T001	0.363909		CDS:OS04T0590800-01	CDS:OS02T0691500-01	0.7881		maker-Contig6-snap-gene-339.10-mRNA-1	maker-Contig34-snap-gene-2.15-mRNA-1	0.105496		Ot_Chr3_19590	Ot_Chr1_18927	0.863311						Et_10A_001237	Et_3A_026968	0.9832
CDS:Zm00001d012840_T001	CDS:Zm00001d034862_T002	0.228343		CDS:OS04T0590900-01	CDS:OS02T0692000-01	0.6669		maker-Contig6-augustus-gene-339.25-mRNA-1	snap_masked-Contig34-processed-gene-2.38-mRNA-1	0.0527478		Ot_Chr3_23978	Ot_Chr1_18934	1.25923						Et_10A_001244	Et_3A_026970	1.00136
CDS:Zm00001d012845_T001	CDS:Zm00001d034857_T001	0.202217		CDS:OS04T0591100-01	CDS:OS02T0692700-01	0.3076		maker-Contig6-snap-gene-339.4-mRNA-1	maker-Contig34-augustus-gene-2.5-mRNA-1	0.195339		Ot_Chr3_27601	Ot_Chr1_18948	2.09129						Et_10A_001328	Et_3A_025305	3.00328
CDS:Zm00001d012846_T001	CDS:Zm00001d034856_T003	0.226183		CDS:OS04T0591300-01	CDS:OS02T0693000-01	0.4575		maker-Contig6-augustus-gene-340.44-mRNA-1	snap_masked-Contig34-processed-gene-1.27-mRNA-1	0.377139		Ot_Chr3_n34169	Ot_Chr2_n32913	1.20286						Et_10A_002139	Et_3A_026987	0.69344
CDS:Zm00001d012848_T001	CDS:Zm00001d034849_T001	0.194194		CDS:OS04T0592600-01	CDS:OS02T0693500-01	0.8622		maker-Contig6-augustus-gene-340.47-mRNA-1	maker-Contig34-snap-gene-1.46-mRNA-1	0.125765		Ot_Chr3_17969	Ot_Chr2_n33465	1.5169						Et_10A_001349	Et_3A_025317	2.2572
CDS:Zm00001d012850_T001	CDS:Zm00001d034844_T001	0.608914		CDS:OS04T0593700-01	CDS:OS02T0694700-01	3.6575		maker-Contig6-snap-gene-340.50-mRNA-1	maker-Contig34-snap-gene-1.53-mRNA-1	0.0341217		Ot_Chr3_17952	Ot_Chr2_17660	0.531038						Et_10A_001351	Et_3A_025337	1.48072
CDS:Zm00001d012851_T001	CDS:Zm00001d034842_T001	0.13608		CDS:OS04T0594100-01	CDS:OS02T0695200-01	0.5144		maker-Contig6-augustus-gene-97.36-mRNA-1	maker-Contig468-snap-gene-3.41-mRNA-1	0.0295043		Ot_Chr3_17951	Ot_Chr2_n32908	1.061						Et_10A_001364	Et_3A_025340	1.35328
CDS:Zm00001d012853_T001	CDS:Zm00001d034841_T001	0.224949		CDS:OS04T0594800-01	CDS:OS02T0695800-01	1.1295		augustus_masked-Contig6-processed-gene-97.4-mRNA-1	snap_masked-Contig468-processed-gene-3.22-mRNA-1	0.010487		Ot_Chr3_17916	Ot_Chr2_17694	0.452911						Et_10A_001359	Et_3A_025348	-0.8
CDS:Zm00001d012856_T001	CDS:Zm00001d034835_T001	0.167246		CDS:OS04T0597000-01	CDS:OS02T0697800-01	1.0472		maker-Contig6-snap-gene-98.39-mRNA-1	snap_masked-Contig468-processed-gene-3.13-mRNA-1	1.29177		Ot_Chr3_n34725	Ot_Chr2_17695	0.318715						Et_10A_001370	Et_3A_025368	1.0872
CDS:Zm00001d012858_T001	CDS:Zm00001d034833_T001	0.155829		CDS:OS04T0597300-01	CDS:OS02T0698800-01	0.8477		snap_masked-Contig6-processed-gene-98.9-mRNA-1	maker-Contig468-snap-gene-1.27-mRNA-1	0.0169826		Ot_Chr3_n34188	Ot_Chr2_17708	1.30489						Et_10A_002105	Et_3A_025283	-0.8
CDS:Zm00001d012859_T001	CDS:Zm00001d034830_T001	0.80424		CDS:OS04T0597800-01	CDS:OS02T0699000-01	0.5306		maker-Contig6-snap-gene-98.41-mRNA-1	maker-Contig468-snap-gene-1.20-mRNA-1	0.024887		Ot_Chr3_n34193	Ot_Chr2_n32931	0.670213						Et_10A_000091	Et_3A_025291	0.68592
[truncated: 15,480 more rows]
