# Supplementary material for: A high-quality genome of Eragrostis curvula grass provides insights into Poaceae evolution and supports new strategies to enhance forage quality
Source: Sci Rep. 2019 Jul 15;9:10250. doi: 10.1038/s41598-019-46610-0 (PMC6629639; doi:10.1038/s41598-019-46610-0)
Supplement: Supplementary file 3 — Orthologous genes [file 41598_2019_46610_MOESM3_ESM.xlsx]

## Sheet: Hoja1
A high-quality genome of Eragrostis curvula grass provides insights into Poaceae evolution and supports new strategies to enhance forage quality
Carballo J, Santos BACM, Zappacosta D, Garbus I, Selva JP, Gallo CA, Díaz A, Albertini E, Caccamo M * and Echenique V 1
* Corresponding authors
Echenique V: echeniq@criba.edu.ar
Caccamo M: Mario.Caccamo@niab.com
Syntenic orthologous genes between E. curvula and the selected genomes. The coorrected Ks are the Ks between the genes corrected by the value on the top og each table. The correction method is based on theWang et al. 2016
Z. mays Correction factor=0.895				S. bicolor Correction factor=0.923				E. tef Correction factor=0.859				O. thomaeum Correction factor0.792				O. sativa
Gene pair		Corrected Ks		Gene pair		Corrected Ks		Gene pair		Corrected Ks		Gene pair		Corrected Ks		Gene pair		Corrected Ks
CDS:Zm00001d031211_T001	maker-Contig1-augustus-gene-3.6-mRNA-1	0.600841		Sobic.001G152100.1.v3.1	maker-Contig1-snap-gene-35.2-mRNA-1	1.17417		Et_10A_001654	maker-Contig1-augustus-gene-142.43-mRNA-1	0.155581		Ot_Chr1_04693	maker-Contig1-augustus-gene-209.59-mRNA-1	1.00529		CDS:OS01T0858350-01	maker-Contig1-augustus-gene-300.49-mRNA-1	0.6865
CDS:Zm00001d031213_T001	maker-Contig1-snap-gene-3.47-mRNA-1	0.443036		Sobic.001G152901.1.v3.1	maker-Contig1-snap-gene-35.9-mRNA-1	1.37297		Et_10A_001659	maker-Contig1-snap-gene-143.1-mRNA-1	0.620779		Ot_Chr1_04691	maker-Contig1-snap-gene-210.24-mRNA-1	2.50793		CDS:OS01T0858900-01	maker-Contig1-augustus-gene-302.23-mRNA-1	0.5765
CDS:Zm00001d031216_T001	maker-Contig1-augustus-gene-4.30-mRNA-1	0.448207		Sobic.001G153200.1.v3.1	maker-Contig1-augustus-gene-36.45-mRNA-1	0.952555		Et_10A_001660	maker-Contig1-augustus-gene-144.18-mRNA-1	0.203347		Ot_Chr1_n31547	augustus_masked-Contig1-processed-gene-210.12-mRNA-1	2.06009		CDS:OS01T0859200-01	maker-Contig1-snap-gene-303.0-mRNA-1	-1
CDS:Zm00001d031217_T001	maker-Contig1-augustus-gene-4.41-mRNA-1	0.457533		Sobic.001G153400.1.v3.1	maker-Contig1-snap-gene-36.18-mRNA-1	1.38922		Et_10A_001669	maker-Contig1-snap-gene-145.26-mRNA-1	0.646294		Ot_Chr1_n31596	maker-Contig1-snap-gene-210.17-mRNA-1	0.886643		CDS:OS01T0859400-01	maker-Contig1-augustus-gene-303.45-mRNA-1	2.0858
CDS:Zm00001d031220_T001	maker-Contig1-snap-gene-4.58-mRNA-1	0.37129		Sobic.001G153900.1.v3.1	maker-Contig1-augustus-gene-36.50-mRNA-1	0.888473		Et_10A_001670	maker-Contig1-snap-gene-145.32-mRNA-1	0.160822		Ot_Chr1_04680	maker-Contig1-augustus-gene-210.60-mRNA-1	2.17455		CDS:OS01T0859500-01	maker-Contig1-augustus-gene-303.50-mRNA-1	1.7617
CDS:Zm00001d031221_T001	snap_masked-Contig1-processed-gene-4.6-mRNA-1	0.430201		Sobic.001G154200.3.v3.1	snap_masked-Contig1-processed-gene-37.15-mRNA-1	1.03474		Et_10A_001667	snap_masked-Contig1-processed-gene-146.24-mRNA-1	0.0975927		Ot_Chr1_11395	maker-Contig1-snap-gene-315.15-mRNA-1	-0.79207		CDS:OS01T0863500-01	maker-Contig1-snap-gene-311.35-mRNA-1	0.6974
CDS:Zm00001d031223_T001	maker-Contig1-augustus-gene-4.34-mRNA-1	0.521708		Sobic.001G154300.4.v3.1	augustus_masked-Contig1-processed-gene-38.11-mRNA-1	0.676743		Et_10A_001668	maker-Contig1-augustus-gene-146.39-mRNA-1	0.140375		Ot_Chr1_11392	maker-Contig1-augustus-gene-314.21-mRNA-1	-0.79207		CDS:OS01T0863800-00	maker-Contig1-snap-gene-311.37-mRNA-1	0.765
CDS:Zm00001d031224_T001	maker-Contig1-snap-gene-4.50-mRNA-1	1.11119		Sobic.001G154500.1.v3.1	snap_masked-Contig1-processed-gene-38.34-mRNA-1	4.77617		Et_10A_001671	augustus_masked-Contig1-processed-gene-146.9-mRNA-1	1.79868		Ot_Chr1_n31687	maker-Contig1-augustus-gene-312.21-mRNA-1	-0.79207		CDS:OS01T0865600-01	maker-Contig1-augustus-gene-313.1-mRNA-1	1.5593
CDS:Zm00001d031225_T001	maker-Contig1-snap-gene-4.59-mRNA-1	0.630574		Sobic.001G154900.1.v3.1	maker-Contig1-snap-gene-40.11-mRNA-1	0.685607		Et_10A_001672	maker-Contig1-snap-gene-146.21-mRNA-1	0.142867		Ot_Chr1_11377	maker-Contig1-augustus-gene-312.19-mRNA-1	0.667081		CDS:OS01T0866300-01	maker-Contig1-augustus-gene-315.40-mRNA-1	2.2194
CDS:Zm00001d031227_T001	maker-Contig1-augustus-gene-4.37-mRNA-1	0.465382		Sobic.001G155100.1.v3.1	snap_masked-Contig1-processed-gene-40.30-mRNA-1	0.492806		Et_10A_001673	maker-Contig1-snap-gene-146.23-mRNA-1	0.122506		Ot_Chr1_11375	maker-Contig1-augustus-gene-312.20-mRNA-1	1.18549		CDS:OS01T0866800-01	augustus_masked-Contig1-processed-gene-315.3-mRNA-1	2.2666
CDS:Zm00001d031228_T001	augustus_masked-Contig1-processed-gene-4.72-mRNA-1	1.15579		Sobic.001G155300.1.v3.1	snap_masked-Contig1-processed-gene-41.14-mRNA-1	0.48071		Et_10A_001674	maker-Contig1-augustus-gene-146.42-mRNA-1	0.636157		Ot_Chr1_11369	maker-Contig1-snap-gene-311.35-mRNA-1	0.351124		CDS:OS01T0812050-00	maker-Contig1-snap-gene-279.41-mRNA-1	1.9435
CDS:Zm00001d031182_T001	maker-Contig1-snap-gene-5.45-mRNA-1	1.19171		Sobic.001G155400.1.v3.1	maker-Contig1-augustus-gene-42.0-mRNA-1	0.702505		Et_10A_001680	maker-Contig1-augustus-gene-146.46-mRNA-1	2.25168		Ot_Chr1_24646	maker-Contig10-snap-gene-347.33-mRNA-1	0.285858		CDS:OS01T0813300-00	maker-Contig1-snap-gene-278.41-mRNA-1	1.5671
CDS:Zm00001d031183_T001	maker-Contig1-snap-gene-5.48-mRNA-1	1.05477		Sobic.001G155500.1.v3.1	maker-Contig1-snap-gene-42.26-mRNA-1	0.936119		Et_10A_001682	maker-Contig1-augustus-gene-149.3-mRNA-1	0.176457		Ot_Chr1_n30908	maker-Contig10-augustus-gene-348.0-mRNA-1	0.425104		CDS:OS01T0814200-02	augustus_masked-Contig1-processed-gene-277.39-mRNA-1	-1
CDS:Zm00001d031187_T002	maker-Contig1-augustus-gene-5.9-mRNA-1	0.422999		Sobic.001G155900.1.v3.1	augustus_masked-Contig1-processed-gene-42.34-mRNA-1	1.06705		Et_10A_001686	maker-Contig1-snap-gene-149.46-mRNA-1	0.114431		Ot_Chr1_24643	maker-Contig10-snap-gene-349.0-mRNA-1	0.309462		CDS:OS01T0816100-01	maker-Contig1-snap-gene-275.30-mRNA-1	1.3274
CDS:Zm00001d031189_T001	snap_masked-Contig1-processed-gene-5.28-mRNA-1	0.444144		Sobic.001G156200.1.v3.1	augustus_masked-Contig1-processed-gene-43.27-mRNA-1	0.517922		Et_10A_001683	maker-Contig1-snap-gene-149.43-mRNA-1	0.0758577		Ot_Chr1_n30912	maker-Contig10-augustus-gene-350.53-mRNA-1	0.234373		CDS:OS01T0817000-01	maker-Contig1-augustus-gene-274.39-mRNA-1	1.0035
CDS:Zm00001d031191_T001	augustus_masked-Contig1-processed-gene-5.68-mRNA-1	0.421798		Sobic.001G156600.1.v3.1	maker-Contig1-snap-gene-45.30-mRNA-1	1.04388		Et_10A_001684	maker-Contig1-snap-gene-149.44-mRNA-1	0.144327		Ot_Chr1_24636	maker-Contig10-snap-gene-350.45-mRNA-1	0.280076		CDS:OS01T0817400-00	snap_masked-Contig1-processed-gene-273.10-mRNA-1	0.5868
CDS:Zm00001d031192_T001	snap_masked-Contig1-processed-gene-5.29-mRNA-1	0.612106		Sobic.001G136300.1.v3.1	maker-Contig1-augustus-gene-4.32-mRNA-1	1.46383		Et_10A_001687	maker-Contig1-augustus-gene-150.12-mRNA-1	0.0776618		Ot_Chr1_n30911	maker-Contig10-snap-gene-350.39-mRNA-1	0.304155		CDS:OS01T0818700-01	maker-Contig1-snap-gene-273.31-mRNA-1	-1
CDS:Zm00001d031194_T001	snap_masked-Contig1-processed-gene-6.10-mRNA-1	0.316626		Sobic.001G136900.1.v3.1	maker-Contig1-augustus-gene-5.2-mRNA-1	0.718295		Et_10A_001688	maker-Contig1-augustus-gene-150.13-mRNA-1	0.0725073		Ot_Chr1_24632	augustus_masked-Contig10-processed-gene-351.1-mRNA-1	0.594844		CDS:OS01T0208700-01	maker-Contig10-snap-gene-556.7-mRNA-1	3.7732
CDS:Zm00001d031195_T001	maker-Contig1-snap-gene-6.36-mRNA-1	0.565661		Sobic.001G137100.1.v3.1	maker-Contig1-snap-gene-5.45-mRNA-1	0.990875		Et_10A_001699	maker-Contig1-snap-gene-152.13-mRNA-1	0.0602223		Ot_Chr1_n30917	maker-Contig10-snap-gene-353.1-mRNA-1	0.715397		CDS:OS01T0209400-01	maker-Contig10-snap-gene-556.10-mRNA-1	1.1884
CDS:Zm00001d031196_T001	augustus_masked-Contig1-processed-gene-6.60-mRNA-1	0.513859		Sobic.001G137800.1.v3.1	maker-Contig1-snap-gene-5.48-mRNA-1	4.27071		Et_10A_002285	maker-Contig1-augustus-gene-154.2-mRNA-1	1.71243		Ot_Chr1_n30927	maker-Contig10-augustus-gene-355.34-mRNA-1	0.315085		CDS:OS01T0210700-01	maker-Contig10-augustus-gene-556.6-mRNA-1	1.968
CDS:Zm00001d031199_T001	maker-Contig1-augustus-gene-6.3-mRNA-1	0.621802		Sobic.001G138600.1.v3.1	snap_masked-Contig1-processed-gene-5.28-mRNA-1	0.63399		Et_10A_001711	maker-Contig1-snap-gene-158.60-mRNA-1	1.47643		Ot_Chr1_24622	maker-Contig10-snap-gene-356.34-mRNA-1	0.605379		CDS:OS01T0211800-01	maker-Contig10-augustus-gene-557.51-mRNA-1	1.0304
CDS:Zm00001d031200_T002	augustus_masked-Contig1-processed-gene-6.56-mRNA-1	0.348944		Sobic.001G138800.1.v3.1	augustus_masked-Contig1-processed-gene-5.68-mRNA-1	0.519122		Et_10A_002288	snap_masked-Contig1-processed-gene-159.14-mRNA-1	0.14218		Ot_Chr1_n30928	maker-Contig10-snap-gene-356.28-mRNA-1	0.626923		CDS:OS01T0212400-01	maker-Contig10-snap-gene-557.60-mRNA-1	1.3552
CDS:Zm00001d031201_T001	maker-Contig1-snap-gene-6.48-mRNA-1	0.429185		Sobic.001G139100.1.v3.1	snap_masked-Contig1-processed-gene-5.29-mRNA-1	0.619216		Et_10A_001713	maker-Contig1-snap-gene-159.46-mRNA-1	0.234188		Ot_Chr1_n30932	maker-Contig10-augustus-gene-359.40-mRNA-1	0.765298		CDS:OS01T0213100-00	maker-Contig10-augustus-gene-558.107-mRNA-1	2.4319
CDS:Zm00001d033455_T001	maker-Contig1-augustus-gene-22.20-mRNA-1	0.543592		Sobic.001G139200.2.v3.1	snap_masked-Contig1-processed-gene-6.10-mRNA-1	0.629281		Et_10A_001716	maker-Contig1-snap-gene-159.47-mRNA-1	0.053865		Ot_Chr1_n30937	maker-Contig10-augustus-gene-360.46-mRNA-1	0.44847		CDS:OS01T0214300-01	maker-Contig10-snap-gene-559.1-mRNA-1	-1
CDS:Zm00001d033456_T001	snap_masked-Contig1-processed-gene-23.17-mRNA-1	0.70112		Sobic.001G139300.1.v3.1	maker-Contig1-snap-gene-6.36-mRNA-1	0.678866		Et_10A_001720	augustus_masked-Contig1-processed-gene-159.35-mRNA-1	0.0480232		Ot_Chr1_20230	maker-Contig10-augustus-gene-362.30-mRNA-1	0.350253		CDS:OS01T0754200-02	maker-Contig10-snap-gene-557.58-mRNA-1	-1
CDS:Zm00001d033462_T001	augustus_masked-Contig1-processed-gene-24.14-mRNA-1	0.879147		Sobic.001G139700.1.v3.1	augustus_masked-Contig1-processed-gene-6.60-mRNA-1	0.97564		Et_10A_001722	maker-Contig1-augustus-gene-159.9-mRNA-1	0.21967		Ot_Chr1_n30951	maker-Contig10-snap-gene-364.41-mRNA-1	0.483638		CDS:OS01T0756200-01	maker-Contig10-snap-gene-557.56-mRNA-1	0.8186
CDS:Zm00001d033467_T001	maker-Contig1-snap-gene-26.0-mRNA-1	1.19836		Sobic.001G140400.1.v3.1	maker-Contig1-augustus-gene-6.3-mRNA-1	0.899831		Et_10A_001725	augustus_masked-Contig1-processed-gene-159.45-mRNA-1	2.52066		Ot_Chr1_20224	maker-Contig10-snap-gene-364.37-mRNA-1	0.268036		CDS:OS01T0756700-01	maker-Contig10-augustus-gene-556.6-mRNA-1	-1
CDS:Zm00001d033475_T001	augustus_masked-Contig1-processed-gene-27.8-mRNA-1	0.522631		Sobic.001G141100.1.v3.1	maker-Contig1-augustus-gene-10.4-mRNA-1	0.821436		Et_10A_001729	maker-Contig1-snap-gene-160.47-mRNA-1	0.463222		Ot_Chr1_n30950	maker-Contig10-augustus-gene-365.33-mRNA-1	0.388669		CDS:OS01T0758300-01	maker-Contig10-snap-gene-556.7-mRNA-1	1.8747
CDS:Zm00001d033478_T001	maker-Contig1-snap-gene-27.2-mRNA-1	0.732699		Sobic.001G141300.1.v3.1	snap_masked-Contig1-processed-gene-10.19-mRNA-1	0.709338		Et_10A_001730	maker-Contig1-snap-gene-161.7-mRNA-1	0.0781773		Ot_Chr1_20219	maker-Contig10-snap-gene-366.23-mRNA-1	0.270413		CDS:OS01T0758900-01	maker-Contig10-augustus-gene-555.2-mRNA-1	6.6295
CDS:Zm00001d033480_T002	snap_masked-Contig1-processed-gene-27.23-mRNA-1	0.565106		Sobic.001G142000.1.v3.1	maker-Contig1-snap-gene-12.29-mRNA-1	0.545531		Et_10A_001737	maker-Contig1-snap-gene-161.10-mRNA-1	0.111854		Ot_Chr1_n30955	snap_masked-Contig10-processed-gene-366.12-mRNA-1	0.367203		CDS:OS01T0919900-01	maker-Contig10-snap-gene-189.42-mRNA-1	-1
CDS:Zm00001d033489_T001	maker-Contig1-snap-gene-29.1-mRNA-1	1.21424		Sobic.001G143300.1.v3.1	maker-Contig1-augustus-gene-12.24-mRNA-1	1.49846		Et_10A_001726	maker-Contig1-augustus-gene-161.20-mRNA-1	1.85796		Ot_Chr1_n30954	augustus_masked-Contig10-processed-gene-367.7-mRNA-1	0.257027		CDS:OS01T0921400-01	augustus_masked-Contig10-processed-gene-189.32-mRNA-1	0.8541
CDS:Zm00001d033493_T001	maker-Contig1-augustus-gene-30.45-mRNA-1	0.724574		Sobic.001G145700.1.v3.1	maker-Contig1-augustus-gene-22.20-mRNA-1	0.561782		Et_10A_001731	augustus_masked-Contig1-processed-gene-162.1-mRNA-1	0.599216		Ot_Chr1_20209	snap_masked-Contig10-processed-gene-368.37-mRNA-1	0.451955		CDS:OS01T0923000-01	augustus_masked-Contig10-processed-gene-188.24-mRNA-1	0.7804
CDS:Zm00001d033222_T001	snap_masked-Contig1-processed-gene-41.14-mRNA-1	0.470645		Sobic.001G145900.1.v3.1	snap_masked-Contig1-processed-gene-23.17-mRNA-1	0.599456		Et_10A_001741	maker-Contig1-augustus-gene-162.42-mRNA-1	0.136939		Ot_Chr1_n30958	maker-Contig10-snap-gene-369.39-mRNA-1	0.31857		CDS:OS01T0923800-01	augustus_masked-Contig10-processed-gene-188.31-mRNA-1	2.2
CDS:Zm00001d033223_T003	maker-Contig1-augustus-gene-42.0-mRNA-1	0.799736		Sobic.001G146200.1.v3.1	augustus_masked-Contig1-processed-gene-24.14-mRNA-1	0.783485		Et_10A_001732	maker-Contig1-snap-gene-162.21-mRNA-1	0.0711327		Ot_Chr1_n30960	maker-Contig10-snap-gene-369.41-mRNA-1	0.257502		CDS:OS01T0925100-01	snap_masked-Contig10-processed-gene-186.20-mRNA-1	0.8033
CDS:Zm00001d033225_T001	maker-Contig1-snap-gene-42.26-mRNA-1	0.90177		Sobic.001G147100.1.v3.1	maker-Contig1-snap-gene-26.6-mRNA-1	1.10584		Et_10A_002295	augustus_masked-Contig1-processed-gene-162.14-mRNA-1	0.133675		Ot_Chr1_n30961	maker-Contig10-augustus-gene-369.34-mRNA-1	0.237779		CDS:OS01T0679700-02	maker-Contig1002-snap-gene-0.6-mRNA-1	0.3732
CDS:Zm00001d033229_T001	augustus_masked-Contig1-processed-gene-42.34-mRNA-1	1.09208		Sobic.001G147200.1.v3.1	maker-Contig1-snap-gene-26.0-mRNA-1	1.35644		Et_10A_001733	maker-Contig1-augustus-gene-162.36-mRNA-1	0.123194		Ot_Chr1_20201	maker-Contig10-snap-gene-372.2-mRNA-1	0.239839		CDS:OS01T0680200-01	augustus_masked-Contig1002-processed-gene-0.41-mRNA-1	0.4314
CDS:Zm00001d033233_T002	augustus_masked-Contig1-processed-gene-44.33-mRNA-1	1.82376		Sobic.001G148400.1.v3.1	augustus_masked-Contig1-processed-gene-27.8-mRNA-1	0.524201		Et_10A_001734	maker-Contig1-snap-gene-162.22-mRNA-1	0.0868541		Ot_Chr1_n30962	maker-Contig10-snap-gene-372.3-mRNA-1	0.267007		CDS:OS01T0680700-01	maker-Contig1002-snap-gene-0.8-mRNA-1	0.6421
CDS:Zm00001d033234_T001	maker-Contig1-snap-gene-45.30-mRNA-1	0.592346		Sobic.001G148600.1.v3.1	maker-Contig1-snap-gene-27.2-mRNA-1	0.901308		Et_10A_001735	maker-Contig1-snap-gene-162.24-mRNA-1	0.110135		Ot_Chr1_20193	snap_masked-Contig10-processed-gene-372.30-mRNA-1	0.275561		CDS:OS01T0680900-01	maker-Contig1002-snap-gene-0.9-mRNA-1	0.8745
CDS:Zm00001d033325_T001	snap_masked-Contig1-processed-gene-86.20-mRNA-1	0.876931		Sobic.001G148900.2.v3.1	snap_masked-Contig1-processed-gene-27.23-mRNA-1	0.559566		Et_10A_001736	maker-Contig1-snap-gene-162.25-mRNA-1	0.125857		Ot_Chr1_20191	snap_masked-Contig10-processed-gene-373.39-mRNA-1	0.247997		CDS:OS01T0681000-01	maker-Contig1002-augustus-gene-0.31-mRNA-1	0.5634
CDS:Zm00001d033330_T001	maker-Contig1-snap-gene-87.19-mRNA-1	0.711462		Sobic.001G384200.1.v3.1	maker-Contig1-snap-gene-274.4-mRNA-1	2.08323		Et_10A_001742	maker-Contig1-augustus-gene-162.43-mRNA-1	0.206611		Ot_Chr1_20189	maker-Contig10-snap-gene-373.12-mRNA-1	1.41883		CDS:OS01T0681100-01	augustus_masked-Contig1002-processed-gene-0.45-mRNA-1	0.8502
CDS:Zm00001d033334_T001	maker-Contig1-snap-gene-88.22-mRNA-1	0.93261		Sobic.001G384700.1.v3.1	augustus_masked-Contig1-processed-gene-274.22-mRNA-1	0.809986		Et_10A_002294	maker-Contig1-snap-gene-162.26-mRNA-1	0.161509		Ot_Chr1_20186	maker-Contig10-snap-gene-373.3-mRNA-1	0.825653		CDS:OS01T0681800-01	snap_masked-Contig1002-processed-gene-0.89-mRNA-1	0.7692
CDS:Zm00001d033339_T001	snap_masked-Contig1-processed-gene-88.37-mRNA-1	1.04628		Sobic.001G385000.1.v3.1	maker-Contig1-snap-gene-275.28-mRNA-1	1.47205		Et_10A_001746	augustus_masked-Contig1-processed-gene-162.17-mRNA-1	0.147248		Ot_Chr1_20185	snap_masked-Contig10-processed-gene-373.52-mRNA-1	0.201106		CDS:OS01T0682001-01	maker-Contig1002-snap-gene-0.15-mRNA-1	0.9981
CDS:Zm00001d033344_T001	maker-Contig1-snap-gene-93.2-mRNA-1	1.01378		Sobic.001G385800.1.v3.1	maker-Contig1-snap-gene-275.30-mRNA-1	1.33456		Et_10A_002299	snap_masked-Contig1-processed-gene-163.34-mRNA-1	0.122592		Ot_Chr1_20184	snap_masked-Contig10-processed-gene-373.53-mRNA-1	0.219641		CDS:OS01T0683550-00	maker-Contig1002-augustus-gene-0.38-mRNA-1	1.4306
CDS:Zm00001d033353_T001	augustus_masked-Contig1-processed-gene-93.13-mRNA-1	1.03945		Sobic.001G387300.1.v3.1	maker-Contig1-augustus-gene-276.27-mRNA-1	1.03197		Et_10A_001743	maker-Contig1-snap-gene-163.21-mRNA-1	0.105067		Ot_Chr1_20182	maker-Contig10-snap-gene-373.15-mRNA-1	0.324511		CDS:OS01T0683700-01	maker-Contig1002-augustus-gene-0.26-mRNA-1	1.9406
CDS:Zm00001d033204_T001	maker-Contig1-snap-gene-36.18-mRNA-1	1.4678		Sobic.001G388200.2.v3.1	maker-Contig1-snap-gene-278.37-mRNA-1	-0.923377		Et_10A_001744	maker-Contig1-snap-gene-163.22-mRNA-1	0.119242		Ot_Chr1_20181	maker-Contig10-augustus-gene-373.22-mRNA-1	0.225106		CDS:OS01T0684900-01	maker-Contig1002-augustus-gene-0.39-mRNA-1	0.883
CDS:Zm00001d033207_T001	maker-Contig1-augustus-gene-36.50-mRNA-1	0.641008		Sobic.001G168400.1.v3.1	snap_masked-Contig1-processed-gene-88.37-mRNA-1	0.790503		Et_10A_001745	augustus_masked-Contig1-processed-gene-163.5-mRNA-1	0.134534		Ot_Chr1_n30963	maker-Contig10-augustus-gene-373.33-mRNA-1	0.341303		CDS:OS01T0514300-01	maker-Contig1041-snap-gene-0.61-mRNA-1	0.5503
CDS:Zm00001d033211_T001	snap_masked-Contig1-processed-gene-37.15-mRNA-1	0.97961		Sobic.001G168800.1.v3.1	maker-Contig1-snap-gene-93.2-mRNA-1	1.38728		Et_10A_001748	snap_masked-Contig1-processed-gene-163.41-mRNA-1	-0.859091		Ot_Chr1_n30964	maker-Contig10-snap-gene-373.6-mRNA-1	0.309145		CDS:OS01T0514450-00	augustus_masked-Contig1041-processed-gene-0.25-mRNA-1	0.853
CDS:Zm00001d033213_T001	augustus_masked-Contig1-processed-gene-38.11-mRNA-1	0.630389		Sobic.001G169400.2.v3.1	augustus_masked-Contig1-processed-gene-93.13-mRNA-1	0.879701		Et_10A_001752	maker-Contig1-snap-gene-163.30-mRNA-1	0.119328		Ot_Chr1_20177	maker-Contig10-snap-gene-373.7-mRNA-1	0.217978		CDS:OS01T0514600-01	maker-Contig1041-snap-gene-0.60-mRNA-1	0.5613
CDS:Zm00001d033215_T001	snap_masked-Contig1-processed-gene-38.34-mRNA-1	-0.923377		Sobic.001G169800.2.v3.1	maker-Contig1-snap-gene-94.17-mRNA-1	0.802045		Et_10A_001754	maker-Contig1-snap-gene-163.33-mRNA-1	0.0526623		Ot_Chr1_n30965	maker-Contig10-snap-gene-373.8-mRNA-1	0.238888		CDS:OS01T0514700-01	maker-Contig1041-augustus-gene-0.10-mRNA-1	0.6603
CDS:Zm00001d033217_T001	maker-Contig1-snap-gene-40.11-mRNA-1	0.717464		Sobic.001G170000.1.v3.1	maker-Contig1-snap-gene-94.14-mRNA-1	1.23751		Et_10A_001755	maker-Contig1-augustus-gene-164.43-mRNA-1	0.104723		Ot_Chr1_n30966	maker-Contig10-snap-gene-373.9-mRNA-1	0.250056		CDS:OS01T0516200-00	maker-Contig1041-snap-gene-0.58-mRNA-1	1.0022
CDS:Zm00001d031167_T002	maker-Contig1-augustus-gene-10.4-mRNA-1	0.447653		Sobic.001G170500.1.v3.1	snap_masked-Contig1-processed-gene-95.22-mRNA-1	0.629096		Et_10A_001749	maker-Contig1-augustus-gene-164.39-mRNA-1	0.0826445		Ot_Chr1_20172	augustus_masked-Contig10-processed-gene-374.33-mRNA-1	0.488549		CDS:OS01T0516700-01	maker-Contig1041-augustus-gene-0.3-mRNA-1	0.4718
CDS:Zm00001d031168_T001	snap_masked-Contig1-processed-gene-10.19-mRNA-1	0.643778		Sobic.001G166100.1.v3.1	snap_masked-Contig1-processed-gene-85.9-mRNA-1	5.5639		Et_10A_001750	maker-Contig1-snap-gene-164.1-mRNA-1	0.140118		Ot_Chr1_n30968	maker-Contig10-snap-gene-375.25-mRNA-1	0.248235		CDS:OS01T0516900-00	maker-Contig1041-augustus-gene-0.0-mRNA-1	1.4915
CDS:Zm00001d031175_T001	maker-Contig1-snap-gene-12.33-mRNA-1	0.406747		Sobic.001G166200.1.v3.1	snap_masked-Contig1-processed-gene-86.20-mRNA-1	0.87296		Et_10A_001751	maker-Contig1-augustus-gene-164.41-mRNA-1	0.0910636		Ot_Chr1_n30967	snap_masked-Contig10-processed-gene-375.18-mRNA-1	0.265977		CDS:OS01T0602800-01	maker-Contig1055-snap-gene-1.52-mRNA-1	0.9513
CDS:Zm00001d031178_T001	maker-Contig1-augustus-gene-12.21-mRNA-1	0.615708		Sobic.001G166700.1.v3.1	maker-Contig1-snap-gene-87.16-mRNA-1	0.842951		Et_10A_001760	maker-Contig1-snap-gene-165.4-mRNA-1	0.888558		Ot_Chr1_n30969	maker-Contig10-augustus-gene-375.39-mRNA-1	0.212433		CDS:OS01T0603000-01	maker-Contig1055-augustus-gene-1.4-mRNA-1	1.0447
CDS:Zm00001d031179_T001	maker-Contig1-augustus-gene-12.24-mRNA-1	0.903524		Sobic.001G166800.1.v3.1	maker-Contig1-snap-gene-87.19-mRNA-1	0.721988		Et_10A_001762	maker-Contig1-snap-gene-166.18-mRNA-1	0.0810123		Ot_Chr1_20165	maker-Contig10-snap-gene-376.39-mRNA-1	0.342412		CDS:OS01T0603300-01	maker-Contig1055-snap-gene-1.51-mRNA-1	0.8924
CDS:Zm00001d033378_T001	maker-Contig1-snap-gene-5.45-mRNA-1	1.07933		Sobic.001G167100.2.v3.1	maker-Contig1-snap-gene-88.22-mRNA-1	0.849876		Et_10A_001767	maker-Contig1-snap-gene-166.33-mRNA-1	0.109105		Ot_Chr1_20163	maker-Contig10-augustus-gene-376.55-mRNA-1	0.307481		CDS:OS01T0604700-01	maker-Contig1055-snap-gene-1.30-mRNA-1	0.7775
CDS:Zm00001d033386_T001	maker-Contig1-snap-gene-5.48-mRNA-1	1.4316		Sobic.001G157200.1.v3.1	maker-Contig1-snap-gene-50.10-mRNA-1	0.361133		Et_10A_001770	maker-Contig1-snap-gene-166.20-mRNA-1	0.0522327		Ot_Chr1_20162	maker-Contig10-snap-gene-375.29-mRNA-1	0.215997		CDS:OS01T0605100-01	maker-Contig1055-snap-gene-1.25-mRNA-1	4.4769
CDS:Zm00001d033389_T001	snap_masked-Contig1-processed-gene-5.28-mRNA-1	0.831408		Sobic.001G157400.1.v3.1	maker-Contig1-snap-gene-51.19-mRNA-1	0.643778		Et_10A_001773	maker-Contig1-snap-gene-166.34-mRNA-1	0.0736241		Ot_Chr1_20161	augustus_masked-Contig10-processed-gene-376.25-mRNA-1	0.302887		CDS:OS01T0606000-00	maker-Contig1055-snap-gene-1.44-mRNA-1	0.6833
CDS:Zm00001d033390_T001	snap_masked-Contig1-processed-gene-6.10-mRNA-1	0.737132		Sobic.001G157700.1.v3.1	maker-Contig1-snap-gene-52.0-mRNA-1	0.581727		Et_10A_001771	maker-Contig1-augustus-gene-166.41-mRNA-1	0.0262882		Ot_Chr1_20160	maker-Contig10-snap-gene-376.34-mRNA-1	0.259561		CDS:OS01T0606900-01	snap_masked-Contig1055-processed-gene-1.125-mRNA-1	0.8566
CDS:Zm00001d033391_T001	maker-Contig1-snap-gene-6.36-mRNA-1	0.607397		Sobic.001G158500.1.v3.1	augustus_masked-Contig1-processed-gene-55.2-mRNA-1	1.49938		Et_10A_001772	maker-Contig1-snap-gene-166.22-mRNA-1	0.103177		Ot_Chr1_20158	maker-Contig10-augustus-gene-376.50-mRNA-1	0.29164		CDS:OS01T0607900-01	maker-Contig1055-snap-gene-1.24-mRNA-1	0.5397
CDS:Zm00001d033395_T001	augustus_masked-Contig1-processed-gene-6.60-mRNA-1	0.931041		Sobic.001G158900.1.v3.1	maker-Contig1-snap-gene-56.44-mRNA-1	0.465012		Et_10A_000393	maker-Contig1-snap-gene-167.6-mRNA-1	0.0804968		Ot_Chr1_n30971	maker-Contig10-snap-gene-376.47-mRNA-1	1.51452		CDS:OS01T0755700-01	augustus_masked-Contig1076-processed-gene-0.44-mRNA-1	0.3866
CDS:Zm00001d031064_T002	maker-Contig1-snap-gene-47.33-mRNA-1	0.438973		Sobic.001G159400.2.v3.1	augustus_masked-Contig1-processed-gene-62.1-mRNA-1	0.864835		Et_10A_001777	maker-Contig1-snap-gene-167.10-mRNA-1	0.35867		Ot_Chr1_20152	maker-Contig10-augustus-gene-376.52-mRNA-1	0.219007		CDS:OS01T0756000-00	maker-Contig1076-augustus-gene-0.2-mRNA-1	0.6831
CDS:Zm00001d031065_T001	maker-Contig1-augustus-gene-46.16-mRNA-1	0.722912		Sobic.001G159500.1.v3.1	maker-Contig1-augustus-gene-62.28-mRNA-1	0.898261		Et_10A_001778	maker-Contig1-snap-gene-167.0-mRNA-1	0.163829		Ot_Chr1_20151	maker-Contig10-augustus-gene-376.61-mRNA-1	0.218928		CDS:OS01T0756200-01	maker-Contig1076-augustus-gene-0.6-mRNA-1	0.4698
CDS:Zm00001d031068_T001	maker-Contig1-snap-gene-45.30-mRNA-1	0.479786		Sobic.001G159800.1.v3.1	snap_masked-Contig1-processed-gene-62.53-mRNA-1	-0.923377		Et_10A_001783	maker-Contig1-augustus-gene-167.37-mRNA-1	1.54396		Ot_Chr1_20150	maker-Contig10-snap-gene-376.38-mRNA-1	0.247443		CDS:OS01T0756300-01	snap_masked-Contig1076-processed-gene-0.18-mRNA-1	0.4542
CDS:Zm00001d031071_T001	augustus_masked-Contig1-processed-gene-44.34-mRNA-1	0.353192		Sobic.001G160000.1.v3.1	maker-Contig1-snap-gene-63.25-mRNA-1	0.88441		Et_10A_001788	maker-Contig1-snap-gene-171.13-mRNA-1	0.123795		Ot_Chr1_20149	maker-Contig10-snap-gene-377.7-mRNA-1	0.257977		CDS:OS01T0756400-01	maker-Contig1076-snap-gene-0.8-mRNA-1	0.4281
CDS:Zm00001d031072_T001	augustus_masked-Contig1-processed-gene-44.33-mRNA-1	0.371105		Sobic.001G160100.1.v3.1	maker-Contig1-snap-gene-63.29-mRNA-1	0.62568		Et_10A_001786	maker-Contig1-snap-gene-171.10-mRNA-1	0.0972491		Ot_Chr1_20147	maker-Contig10-augustus-gene-377.5-mRNA-1	0.167285		CDS:OS01T0756600-01	maker-Contig1076-snap-gene-0.12-mRNA-1	0.5879
CDS:Zm00001d031074_T001	augustus_masked-Contig1-processed-gene-43.28-mRNA-1	0.780438		Sobic.001G131001.1.v3.1	maker-Contig1-augustus-gene-4.34-mRNA-1	0.833809		Et_10A_001789	maker-Contig1-snap-gene-171.14-mRNA-1	0.133932		Ot_Chr1_20145	maker-Contig10-snap-gene-377.8-mRNA-1	0.277541		CDS:OS01T0756700-01	maker-Contig1076-snap-gene-0.11-mRNA-1	0.5452
CDS:Zm00001d031075_T001	augustus_masked-Contig1-processed-gene-43.27-mRNA-1	0.618108		Sobic.001G131100.1.v3.1	maker-Contig1-snap-gene-4.49-mRNA-1	0.920422		Et_10A_001792	augustus_masked-Contig1-processed-gene-172.0-mRNA-1	0.177316		Ot_Chr1_20144	maker-Contig10-augustus-gene-377.6-mRNA-1	0.160315		CDS:OS01T0757200-01	snap_masked-Contig1076-processed-gene-0.22-mRNA-1	0.3227
CDS:Zm00001d031078_T001	maker-Contig1-snap-gene-42.30-mRNA-1	0.499547		Sobic.001G131400.2.v3.1	maker-Contig1-snap-gene-4.58-mRNA-1	0.53759		Et_10A_001799	maker-Contig1-augustus-gene-172.45-mRNA-1	0.0577309		Ot_Chr1_20142	maker-Contig10-augustus-gene-378.37-mRNA-1	0.224552		CDS:OS01T0660300-01	maker-Contig1110-augustus-gene-0.62-mRNA-1	0.696
CDS:Zm00001d031079_T001	augustus_masked-Contig1-processed-gene-42.33-mRNA-1	0.709061		Sobic.001G132400.1.v3.1	augustus_masked-Contig1-processed-gene-4.60-mRNA-1	0.773974		Et_10A_001793	maker-Contig1-snap-gene-172.11-mRNA-1	0.0966477		Ot_Chr1_20140	maker-Contig10-augustus-gene-378.40-mRNA-1	0.211007		CDS:OS01T0660500-00	maker-Contig1110-augustus-gene-0.59-mRNA-1	0.62
CDS:Zm00001d031081_T004	maker-Contig1-augustus-gene-42.0-mRNA-1	0.472769		Sobic.001G133900.1.v3.1	maker-Contig1-snap-gene-3.47-mRNA-1	0.634544		Et_10A_001795	augustus_masked-Contig1-processed-gene-172.4-mRNA-1	0.0829023		Ot_Chr1_n30976	maker-Contig10-snap-gene-378.30-mRNA-1	0.333699		CDS:OS01T0660700-01	augustus_masked-Contig1110-processed-gene-0.42-mRNA-1	0.962
CDS:Zm00001d031086_T001	snap_masked-Contig1-processed-gene-41.14-mRNA-1	0.544885		Sobic.001G134400.1.v3.1	maker-Contig1-snap-gene-3.45-mRNA-1	1.09771		Et_10A_002307	maker-Contig1-snap-gene-172.15-mRNA-1	0.095445		Ot_Chr1_20137	maker-Contig10-snap-gene-379.57-mRNA-1	0.190968		CDS:OS01T0660900-00	maker-Contig1110-snap-gene-0.10-mRNA-1	0.6665
CDS:Zm00001d031088_T001	maker-Contig1-snap-gene-40.11-mRNA-1	0.390034		Sobic.001G277300.1.v3.1	maker-Contig10-snap-gene-364.41-mRNA-1	0.512382		Et_10A_001800	maker-Contig1-snap-gene-173.22-mRNA-1	0.107472		Ot_Chr1_20136	maker-Contig10-snap-gene-379.63-mRNA-1	0.245383		CDS:OS01T0661000-01	maker-Contig1110-augustus-gene-0.64-mRNA-1	0.7478
CDS:Zm00001d031090_T001	maker-Contig1-augustus-gene-38.25-mRNA-1	0.484311		Sobic.001G277600.1.v3.1	maker-Contig10-snap-gene-364.36-mRNA-1	0.51072		Et_10A_001790	maker-Contig1-augustus-gene-173.37-mRNA-1	0.27173		Ot_Chr1_20134	maker-Contig10-snap-gene-379.58-mRNA-1	0.197859		CDS:OS01T0661400-01	snap_masked-Contig1110-processed-gene-0.26-mRNA-1	0.798
CDS:Zm00001d031092_T001	snap_masked-Contig1-processed-gene-38.34-mRNA-1	0.493822		Sobic.001G277900.1.v3.1	maker-Contig10-snap-gene-364.37-mRNA-1	0.496407		Et_10A_001797	maker-Contig1-augustus-gene-173.31-mRNA-1	0.103177		Ot_Chr1_n30977	maker-Contig10-augustus-gene-380.35-mRNA-1	0.492509		CDS:OS01T0231500-01	maker-Contig112-augustus-gene-0.56-mRNA-1	0.6284
CDS:Zm00001d031094_T001	augustus_masked-Contig1-processed-gene-38.11-mRNA-1	0.327983		Sobic.001G278500.1.v3.1	maker-Contig10-augustus-gene-366.21-mRNA-1	1.07047		Et_10A_001798	maker-Contig1-augustus-gene-173.38-mRNA-1	-0.859091		Ot_Chr1_20132	snap_masked-Contig10-processed-gene-380.2-mRNA-1	0.443797		CDS:OS01T0231600-00	maker-Contig112-snap-gene-0.2-mRNA-1	1.2814
CDS:Zm00001d031098_T001	snap_masked-Contig1-processed-gene-37.15-mRNA-1	0.587914		Sobic.001G278700.1.v3.1	maker-Contig10-snap-gene-366.23-mRNA-1	0.469906		Et_10A_001801	maker-Contig1-snap-gene-173.18-mRNA-1	-0.859091		Ot_Chr1_20130	maker-Contig10-snap-gene-380.39-mRNA-1	0.142573		CDS:OS01T0231900-01	maker-Contig112-augustus-gene-0.59-mRNA-1	0.6258
CDS:Zm00001d031100_T001	maker-Contig1-augustus-gene-36.50-mRNA-1	0.359748		Sobic.001G278800.1.v3.1	snap_masked-Contig10-processed-gene-366.12-mRNA-1	1.41978		Et_10A_001804	maker-Contig1-snap-gene-173.26-mRNA-1	0.162368		Ot_Chr1_20129	maker-Contig10-snap-gene-380.42-mRNA-1	0.311442		CDS:OS01T0232100-01	augustus_masked-Contig112-processed-gene-0.78-mRNA-1	0.5345
CDS:Zm00001d031101_T002	maker-Contig1-snap-gene-36.18-mRNA-1	0.629466		Sobic.001G279000.1.v3.1	maker-Contig10-augustus-gene-367.36-mRNA-1	0.774344		Et_10A_001803	maker-Contig1-augustus-gene-173.34-mRNA-1	0.137712		Ot_Chr1_n30978	maker-Contig10-augustus-gene-381.13-mRNA-1	0.177028		CDS:OS01T0232300-01	maker-Contig112-snap-gene-0.16-mRNA-1	0.3787
CDS:Zm00001d031109_T002	maker-Contig1-snap-gene-35.9-mRNA-1	0.5917		Sobic.001G279200.1.v3.1	augustus_masked-Contig10-processed-gene-367.7-mRNA-1	0.490405		Et_10A_001805	maker-Contig1-augustus-gene-173.40-mRNA-1	0.126544		Ot_Chr1_n30979	maker-Contig10-snap-gene-381.2-mRNA-1	0.324986		CDS:OS01T0232400-01	maker-Contig112-augustus-gene-0.70-mRNA-1	0.5428
CDS:Zm00001d031114_T001	snap_masked-Contig1-processed-gene-35.29-mRNA-1	0.788471		Sobic.001G279701.1.v3.1	snap_masked-Contig10-processed-gene-368.37-mRNA-1	0.898999		Et_10A_001806	maker-Contig1-augustus-gene-174.30-mRNA-1	0.101802		Ot_Chr1_20122	snap_masked-Contig10-processed-gene-381.47-mRNA-1	0.409896		CDS:OS01T0233900-01	maker-Contig112-snap-gene-0.18-mRNA-1	1.8284
CDS:Zm00001d031118_T001	maker-Contig1-augustus-gene-35.39-mRNA-1	0.535743		Sobic.001G279800.1.v3.1	augustus_masked-Contig10-processed-gene-368.20-mRNA-1	0.915066		Et_10A_002309	snap_masked-Contig1-processed-gene-174.26-mRNA-1	3.28783		Ot_Chr1_20121	maker-Contig10-augustus-gene-381.16-mRNA-1	0.832307		CDS:OS01T0299500-01	maker-Contig1122-snap-gene-0.48-mRNA-1	0.9131
CDS:Zm00001d031119_T001	maker-Contig1-snap-gene-35.2-mRNA-1	0.578403		Sobic.001G280000.1.v3.1	maker-Contig10-snap-gene-369.39-mRNA-1	1.72228		Et_10A_001811	maker-Contig1-snap-gene-176.11-mRNA-1	0.200512		Ot_Chr1_20120	augustus_masked-Contig10-processed-gene-381.36-mRNA-1	0.284036		CDS:OS01T0299700-01	snap_masked-Contig1122-processed-gene-0.10-mRNA-1	0.4702
CDS:Zm00001d030690_T001	augustus_masked-Contig1-processed-gene-122.48-mRNA-1	0.293818		Sobic.001G280400.1.v3.1	maker-Contig10-snap-gene-369.41-mRNA-1	0.516537		Et_10A_001814	maker-Contig1-augustus-gene-177.19-mRNA-1	0.254205		Ot_Chr1_20119	maker-Contig10-augustus-gene-381.24-mRNA-1	0.281818		CDS:OS01T0300200-01	maker-Contig1122-augustus-gene-0.32-mRNA-1	0.4157
CDS:Zm00001d030691_T001	maker-Contig1-snap-gene-122.39-mRNA-1	0.286154		Sobic.001G280500.1.v3.1	maker-Contig10-augustus-gene-369.34-mRNA-1	0.397052		Et_10A_002316	maker-Contig1-snap-gene-177.37-mRNA-1	0.307469		Ot_Chr1_20117	maker-Contig10-snap-gene-381.6-mRNA-1	0.455044		CDS:OS01T0300600-01	maker-Contig1122-augustus-gene-0.31-mRNA-1	0.6266
CDS:Zm00001d030694_T002	maker-Contig1-snap-gene-120.5-mRNA-1	0.465012		Sobic.001G280900.2.v3.1	maker-Contig10-snap-gene-372.2-mRNA-1	0.436665		Et_10A_001816	maker-Contig1-augustus-gene-178.1-mRNA-1	0.193124		Ot_Chr1_20115	maker-Contig10-augustus-gene-382.0-mRNA-1	0.255838		CDS:OS01T0300900-01	augustus_masked-Contig1122-processed-gene-0.71-mRNA-1	0.5695
CDS:Zm00001d030698_T001	snap_masked-Contig1-processed-gene-120.34-mRNA-1	0.339618		Sobic.001G281100.1.v3.1	maker-Contig10-snap-gene-372.3-mRNA-1	0.459195		Et_10A_001822	maker-Contig1-augustus-gene-180.15-mRNA-1	0.266748		Ot_Chr1_20114	maker-Contig10-augustus-gene-382.2-mRNA-1	0.235482		CDS:OS01T0301500-01	snap_masked-Contig1122-processed-gene-0.6-mRNA-1	0.7099
CDS:Zm00001d030725_T001	snap_masked-Contig1-processed-gene-119.17-mRNA-1	2.27372		Sobic.001G281300.4.v3.1	snap_masked-Contig10-processed-gene-372.30-mRNA-1	0.352453		Et_10A_001817	maker-Contig1-snap-gene-180.32-mRNA-1	0.233329		Ot_Chr1_20110	maker-Contig10-snap-gene-382.10-mRNA-1	0.441579		CDS:OS01T0302500-01	maker-Contig1122-augustus-gene-0.37-mRNA-1	0.356
CDS:Zm00001d030727_T001	maker-Contig1-snap-gene-119.46-mRNA-1	0.543592		Sobic.001G281400.1.v3.1	snap_masked-Contig10-processed-gene-373.39-mRNA-1	0.376091		Et_10A_001820	maker-Contig1-augustus-gene-184.22-mRNA-1	0.125771		Ot_Chr1_20108	maker-Contig10-snap-gene-384.6-mRNA-1	0.255363		CDS:OS01T0303000-02	augustus_masked-Contig1122-processed-gene-0.56-mRNA-1	0.3618
CDS:Zm00001d030732_T001	maker-Contig1-snap-gene-119.42-mRNA-1	-0.923377		Sobic.001G281500.1.v3.1	maker-Contig10-snap-gene-373.12-mRNA-1	0.407948		Et_10A_001826	maker-Contig1-snap-gene-185.28-mRNA-1	0.602824		Ot_Chr1_20106	maker-Contig10-augustus-gene-384.2-mRNA-1	0.243245		CDS:OS01T0303200-01	maker-Contig1122-augustus-gene-0.36-mRNA-1	0.578
CDS:Zm00001d030733_T001	maker-Contig1-snap-gene-118.8-mRNA-1	0.549594		Sobic.001G281600.1.v3.1	maker-Contig10-augustus-gene-373.20-mRNA-1	0.462427		Et_10A_001833	maker-Contig1-snap-gene-185.37-mRNA-1	0.113658		Ot_Chr1_20104	maker-Contig10-snap-gene-384.8-mRNA-1	0.216393		CDS:OS01T0303300-01	maker-Contig1122-augustus-gene-0.27-mRNA-1	0.451
CDS:Zm00001d030741_T001	augustus_masked-Contig1-processed-gene-117.0-mRNA-1	0.439989		Sobic.001G281700.1.v3.1	maker-Contig10-snap-gene-373.3-mRNA-1	1.28968		Et_10A_001827	maker-Contig1-augustus-gene-185.72-mRNA-1	0.121819		Ot_Chr1_n30985	maker-Contig10-snap-gene-384.4-mRNA-1	0.375599		CDS:OS01T0689000-01	maker-Contig1130-snap-gene-0.11-mRNA-1	0.6447
CDS:Zm00001d030742_T003	maker-Contig1-snap-gene-115.5-mRNA-1	0.548763		Sobic.001G281800.1.v3.1	snap_masked-Contig10-processed-gene-373.52-mRNA-1	0.294926		Et_10A_001830	maker-Contig1-augustus-gene-186.24-mRNA-1	0.144327		Ot_Chr1_20102	maker-Contig10-augustus-gene-385.7-mRNA-1	0.253779		CDS:OS01T0689451-02	maker-Contig1130-augustus-gene-0.6-mRNA-1	0.7809
CDS:Zm00001d030744_T001	augustus_masked-Contig1-processed-gene-115.12-mRNA-1	0.512659		Sobic.001G281900.1.v3.1	snap_masked-Contig10-processed-gene-373.53-mRNA-1	0.451439		Et_10A_001834	augustus_masked-Contig1-processed-gene-186.36-mRNA-1	0.446813		Ot_Chr1_n30989	maker-Contig10-snap-gene-386.10-mRNA-1	0.302175		CDS:OS01T0689900-02	maker-Contig1130-snap-gene-0.18-mRNA-1	1.1695
CDS:Zm00001d030750_T001	snap_masked-Contig1-processed-gene-114.18-mRNA-1	0.350052		Sobic.001G282100.1.v3.1	maker-Contig10-snap-gene-373.15-mRNA-1	0.642301		Et_10A_001831	maker-Contig1-snap-gene-186.48-mRNA-1	0.116493		Ot_Chr1_n30995	augustus_masked-Contig10-processed-gene-387.28-mRNA-1	0.193344		CDS:OS01T0691200-01	augustus_masked-Contig1130-processed-gene-0.47-mRNA-1	1.645
CDS:Zm00001d030751_T001	maker-Contig1-augustus-gene-114.25-mRNA-1	0.559105		Sobic.001G282200.2.v3.1	maker-Contig10-augustus-gene-373.22-mRNA-1	0.456056		Et_10A_001832	augustus_masked-Contig1-processed-gene-186.35-mRNA-1	0.442861		Ot_Chr1_20097	maker-Contig10-augustus-gene-387.11-mRNA-1	0.359283		CDS:OS01T0691400-00	augustus_masked-Contig1130-processed-gene-0.40-mRNA-1	1.1938
CDS:Zm00001d030760_T001	maker-Contig1-snap-gene-113.2-mRNA-1	0.504164		Sobic.001G282400.1.v3.1	maker-Contig10-augustus-gene-373.33-mRNA-1	0.520046		Et_10A_002322	augustus_masked-Contig1-processed-gene-186.39-mRNA-1	0.249136		Ot_Chr1_20096	maker-Contig10-snap-gene-388.19-mRNA-1	0.303996		CDS:OS01T0691700-01	augustus_masked-Contig1130-processed-gene-0.41-mRNA-1	0.9287
CDS:Zm00001d030762_T001	maker-Contig1-snap-gene-113.0-mRNA-1	0.252821		Sobic.001G282500.1.v3.1	maker-Contig10-snap-gene-373.6-mRNA-1	0.488005		Et_10A_001850	maker-Contig1-snap-gene-187.27-mRNA-1	0.362794		Ot_Chr1_n30992	snap_masked-Contig10-processed-gene-388.42-mRNA-1	0.285145		CDS:OS01T0692300-01	snap_masked-Contig1130-processed-gene-0.29-mRNA-1	0.6597
CDS:Zm00001d030766_T001	maker-Contig1-snap-gene-111.37-mRNA-1	0.623649		Sobic.001G282600.1.v3.1	maker-Contig10-snap-gene-373.7-mRNA-1	0.418567		Et_10A_001856	maker-Contig1-snap-gene-188.3-mRNA-1	0.224566		Ot_Chr1_n30993	maker-Contig10-augustus-gene-388.1-mRNA-1	0.261225		CDS:OS01T0848900-01	maker-Contig1139-augustus-gene-0.9-mRNA-1	1.1614
CDS:Zm00001d030770_T001	augustus_masked-Contig1-processed-gene-111.48-mRNA-1	0.482926		Sobic.001G282700.1.v3.1	maker-Contig10-snap-gene-373.8-mRNA-1	0.422629		Et_10A_002334	maker-Contig1-augustus-gene-188.20-mRNA-1	0.205237		Ot_Chr1_n30994	maker-Contig10-augustus-gene-388.2-mRNA-1	0.257739		CDS:OS01T0849100-00	maker-Contig1139-augustus-gene-0.4-mRNA-1	1.1979
CDS:Zm00001d030773_T001	maker-Contig1-augustus-gene-111.26-mRNA-1	0.554395		Sobic.001G282800.1.v3.1	maker-Contig10-snap-gene-373.9-mRNA-1	0.366673		Et_10A_001857	maker-Contig1-augustus-gene-188.22-mRNA-1	0.0986236		Ot_Chr1_20090	maker-Contig10-augustus-gene-388.10-mRNA-1	0.814089		CDS:OS01T0849600-01	maker-Contig1139-snap-gene-0.11-mRNA-1	0.4271
CDS:Zm00001d030774_T003	augustus_masked-Contig1-processed-gene-111.46-mRNA-1	0.536851		Sobic.001G283000.1.v3.1	augustus_masked-Contig10-processed-gene-374.33-mRNA-1	0.484865		Et_10A_001858	maker-Contig1-augustus-gene-189.25-mRNA-1	0.169842		Ot_Chr1_20086	maker-Contig10-snap-gene-388.25-mRNA-1	0.222492		CDS:OS01T0850000-01	maker-Contig1139-augustus-gene-0.6-mRNA-1	0.9933
CDS:Zm00001d030837_T001	snap_masked-Contig1-processed-gene-95.22-mRNA-1	0.641931		Sobic.001G283200.1.v3.1	maker-Contig10-snap-gene-375.25-mRNA-1	0.555503		Et_10A_001864	maker-Contig1-augustus-gene-190.20-mRNA-1	0.109534		Ot_Chr1_20083	maker-Contig10-snap-gene-389.0-mRNA-1	0.252749		CDS:OS01T0850100-01	maker-Contig1139-augustus-gene-0.5-mRNA-1	0.7772
CDS:Zm00001d030846_T001	maker-Contig1-snap-gene-94.14-mRNA-1	0.400468		Sobic.001G283300.2.v3.1	snap_masked-Contig10-processed-gene-375.18-mRNA-1	0.430663		Et_10A_001861	maker-Contig1-snap-gene-190.37-mRNA-1	0.135565		Ot_Chr1_20082	maker-Contig10-augustus-gene-389.7-mRNA-1	0.225185		CDS:OS01T0850200-00	maker-Contig1139-snap-gene-0.10-mRNA-1	0.5601
CDS:Zm00001d030849_T001	maker-Contig1-snap-gene-94.17-mRNA-1	0.552272		Sobic.001G283400.1.v3.1	maker-Contig10-augustus-gene-375.39-mRNA-1	0.370551		Et_10A_001866	augustus_masked-Contig1-processed-gene-191.3-mRNA-1	0.0759436		Ot_Chr1_20078	maker-Contig10-snap-gene-389.2-mRNA-1	0.222809		CDS:OS01T0811300-01	augustus_masked-Contig12-processed-gene-538.8-mRNA-1	1.8306
CDS:Zm00001d030856_T001	snap_masked-Contig1-processed-gene-94.33-mRNA-1	1.35561		Sobic.001G283500.1.v3.1	maker-Contig10-snap-gene-376.39-mRNA-1	0.614507		Et_10A_001868	maker-Contig1-augustus-gene-192.19-mRNA-1	0.180581		Ot_Chr1_20076	maker-Contig10-augustus-gene-389.9-mRNA-1	0.292274		CDS:OS01T0812050-00	maker-Contig12-snap-gene-540.14-mRNA-1	1.8222
CDS:Zm00001d030860_T003	maker-Contig1-snap-gene-93.6-mRNA-1	0.352638		Sobic.001G283700.1.v3.1	maker-Contig10-augustus-gene-376.55-mRNA-1	0.436295		Et_10A_001869	maker-Contig1-snap-gene-192.31-mRNA-1	0.135221		Ot_Chr1_20071	maker-Contig10-snap-gene-389.4-mRNA-1	0.251403		CDS:OS01T0813300-00	maker-Contig12-augustus-gene-541.9-mRNA-1	1.583
CDS:Zm00001d030862_T001	augustus_masked-Contig1-processed-gene-93.13-mRNA-1	0.465197		Sobic.001G284100.1.v3.1	maker-Contig10-snap-gene-375.29-mRNA-1	0.393081		Et_10A_001875	maker-Contig1-snap-gene-192.38-mRNA-1	0.0788645		Ot_Chr1_20070	maker-Contig10-augustus-gene-390.72-mRNA-1	0.355085		CDS:OS01T0814200-02	maker-Contig12-augustus-gene-542.31-mRNA-1	-1
CDS:Zm00001d030863_T001	maker-Contig1-snap-gene-93.3-mRNA-1	0.554672		Sobic.001G284400.1.v3.1	augustus_masked-Contig10-processed-gene-376.25-mRNA-1	0.440912		Et_10A_001870	maker-Contig1-snap-gene-192.32-mRNA-1	0.0801532		Ot_Chr1_20069	maker-Contig10-augustus-gene-390.73-mRNA-1	0.310412		CDS:OS01T0816100-01	maker-Contig12-augustus-gene-543.41-mRNA-1	1.6389
CDS:Zm00001d030864_T001	maker-Contig1-snap-gene-93.2-mRNA-1	0.52771		Sobic.001G284600.1.v3.1	maker-Contig10-snap-gene-376.34-mRNA-1	0.382555		Et_10A_001877	maker-Contig1-snap-gene-192.39-mRNA-1	0.0943282		Ot_Chr1_20068	maker-Contig10-snap-gene-390.49-mRNA-1	0.24871		CDS:OS01T0328300-02	maker-Contig12-snap-gene-134.49-mRNA-1	1.5218
CDS:Zm00001d030868_T002	maker-Contig1-snap-gene-93.4-mRNA-1	0.504348		Sobic.001G284900.1.v3.1	maker-Contig10-augustus-gene-376.50-mRNA-1	0.365195		Et_10A_001880	maker-Contig1-snap-gene-193.10-mRNA-1	0.0942423		Ot_Chr1_24640	maker-Contig10-snap-gene-390.50-mRNA-1	-0.79207		CDS:OS01T0329300-01	maker-Contig12-augustus-gene-134.23-mRNA-1	0.6098
CDS:Zm00001d030888_T001	maker-Contig1-augustus-gene-88.63-mRNA-1	0.748766		Sobic.001G285100.1.v3.1	maker-Contig10-snap-gene-376.47-mRNA-1	1.75497		Et_10A_002342	maker-Contig1-snap-gene-193.12-mRNA-1	0.942766		Ot_Chr1_20066	maker-Contig10-snap-gene-390.51-mRNA-1	0.192156		CDS:OS01T0329400-01	maker-Contig12-augustus-gene-134.15-mRNA-1	0.6982
CDS:Zm00001d030891_T001	maker-Contig1-snap-gene-88.26-mRNA-1	0.4736		Sobic.001G285300.1.v3.1	maker-Contig10-augustus-gene-376.52-mRNA-1	0.473323		Et_10A_001883	augustus_masked-Contig1-processed-gene-195.14-mRNA-1	0.16022		Ot_Chr1_20062	maker-Contig10-snap-gene-390.58-mRNA-1	0.237066		CDS:OS01T0329800-01	maker-Contig12-snap-gene-133.23-mRNA-1	0.8239
CDS:Zm00001d030892_T003	maker-Contig1-snap-gene-88.23-mRNA-1	0.54904		Sobic.001G285400.1.v3.1	maker-Contig10-augustus-gene-376.61-mRNA-1	0.31284		Et_10A_001884	maker-Contig1-snap-gene-195.6-mRNA-1	0.150341		Ot_Chr1_20061	maker-Contig10-snap-gene-390.59-mRNA-1	0.20578		CDS:OS01T0331100-01	maker-Contig12-augustus-gene-133.52-mRNA-1	1.6912
CDS:Zm00001d030893_T004	maker-Contig1-snap-gene-88.22-mRNA-1	0.483018		Sobic.001G285800.1.v3.1	maker-Contig10-snap-gene-376.38-mRNA-1	0.437681		Et_10A_001886	augustus_masked-Contig1-processed-gene-196.33-mRNA-1	0.0721636		Ot_Chr1_20058	maker-Contig10-augustus-gene-390.70-mRNA-1	0.243245		CDS:OS01T0838600-00	maker-Contig12-snap-gene-8.38-mRNA-1	1.0461
CDS:Zm00001d030614_T002	maker-Contig1-snap-gene-133.6-mRNA-1	0.38117		Sobic.001G286000.1.v3.1	maker-Contig10-snap-gene-377.7-mRNA-1	0.405455		Et_10A_000427	augustus_masked-Contig1-processed-gene-198.10-mRNA-1	0.10773		Ot_Chr1_20056	maker-Contig10-augustus-gene-390.78-mRNA-1	0.318254		CDS:OS01T0838900-01	maker-Contig12-snap-gene-8.45-mRNA-1	1.4838
CDS:Zm00001d030622_T001	maker-Contig1-snap-gene-133.3-mRNA-1	0.463166		Sobic.001G286200.1.v3.1	maker-Contig10-augustus-gene-377.5-mRNA-1	0.221056		Et_10A_000432	maker-Contig1-snap-gene-198.1-mRNA-1	-0.859091		Ot_Chr1_20055	maker-Contig10-snap-gene-390.63-mRNA-1	0.21869		CDS:OS01T0839900-01	augustus_masked-Contig12-processed-gene-8.59-mRNA-1	0.7574
CDS:Zm00001d030623_T002	maker-Contig1-snap-gene-133.2-mRNA-1	0.38948		Sobic.001G286300.1.v3.1	maker-Contig10-snap-gene-377.8-mRNA-1	0.60315		Et_10A_000433	maker-Contig1-augustus-gene-199.23-mRNA-1	0.259875		Ot_Chr1_20054	maker-Contig10-snap-gene-390.65-mRNA-1	0.276987		CDS:OS01T0840100-01	augustus_masked-Contig12-processed-gene-8.48-mRNA-1	2.8827
CDS:Zm00001d030624_T001	maker-Contig1-augustus-gene-133.59-mRNA-1	0.449592		Sobic.001G286400.1.v3.1	maker-Contig10-augustus-gene-377.6-mRNA-1	0.315702		Et_10A_000434	maker-Contig1-augustus-gene-199.26-mRNA-1	0.0853936		Ot_Chr1_20053	snap_masked-Contig10-processed-gene-391.14-mRNA-1	0.299482		CDS:OS01T0842400-01	maker-Contig12-augustus-gene-5.28-mRNA-1	4.9238
CDS:Zm00001d030626_T001	maker-Contig1-augustus-gene-133.58-mRNA-1	0.430294		Sobic.001G286500.1.v3.1	maker-Contig10-augustus-gene-378.37-mRNA-1	0.350883		Et_10A_000435	maker-Contig1-snap-gene-199.40-mRNA-1	0.19845		Ot_Chr1_20050	augustus_masked-Contig10-processed-gene-391.4-mRNA-1	0.321501		CDS:OS01T0844800-01	snap_masked-Contig12-processed-gene-4.45-mRNA-1	3.7705
CDS:Zm00001d030627_T002	maker-Contig1-augustus-gene-129.35-mRNA-1	0.436665		Sobic.001G286600.1.v3.1	maker-Contig10-augustus-gene-378.40-mRNA-1	0.417551		Et_10A_000430	maker-Contig1-snap-gene-199.35-mRNA-1	0.0918368		Ot_Chr1_n30998	maker-Contig10-snap-gene-391.32-mRNA-1	0.255838		CDS:OS01T0605100-01	maker-Contig156-augustus-gene-0.34-mRNA-1	0.5149
CDS:Zm00001d030639_T001	maker-Contig1-snap-gene-129.11-mRNA-1	0.649041		Sobic.001G286700.1.v3.1	maker-Contig10-snap-gene-378.30-mRNA-1	0.490405		Et_10A_000436	maker-Contig1-augustus-gene-199.28-mRNA-1	0.130496		Ot_Chr1_n31000	augustus_masked-Contig10-processed-gene-391.7-mRNA-1	0.239997		CDS:OS01T0605300-01	maker-Contig156-snap-gene-0.64-mRNA-1	0.6738
CDS:Zm00001d030640_T002	maker-Contig1-snap-gene-129.10-mRNA-1	0.369351		Sobic.001G286800.1.v3.1	maker-Contig10-snap-gene-379.59-mRNA-1	0.437773		Et_10A_000438	maker-Contig1-augustus-gene-200.31-mRNA-1	0.841737		Ot_Chr1_20041	maker-Contig10-augustus-gene-391.42-mRNA-1	0.219641		CDS:OS01T0605400-00	maker-Contig156-augustus-gene-0.32-mRNA-1	0.866
CDS:Zm00001d030644_T001	maker-Contig1-snap-gene-128.49-mRNA-1	0.629651		Sobic.001G287500.1.v3.1	maker-Contig10-snap-gene-379.57-mRNA-1	0.358455		Et_10A_000440	maker-Contig1-augustus-gene-201.13-mRNA-1	0.222848		Ot_Chr1_20039	maker-Contig10-augustus-gene-391.43-mRNA-1	0.296234		CDS:OS01T0605500-00	maker-Contig156-augustus-gene-0.22-mRNA-1	0.6287
CDS:Zm00001d030652_T001	maker-Contig1-augustus-gene-128.21-mRNA-1	0.472122		Sobic.001G287600.1.v3.1	maker-Contig10-snap-gene-379.63-mRNA-1	0.294649		Et_10A_000443	maker-Contig1-augustus-gene-202.18-mRNA-1	0.13041		Ot_Chr1_20035	maker-Contig10-augustus-gene-392.17-mRNA-1	0.37354		CDS:OS01T0605650-01	maker-Contig156-snap-gene-0.60-mRNA-1	0.517
CDS:Zm00001d030656_T001	maker-Contig1-augustus-gene-128.24-mRNA-1	0.408502		Sobic.001G287800.1.v3.1	maker-Contig10-snap-gene-379.58-mRNA-1	0.424569		Et_10A_000445	maker-Contig1-augustus-gene-203.16-mRNA-1	0.0646036		Ot_Chr1_20033	maker-Contig10-snap-gene-392.7-mRNA-1	-0.79207		CDS:OS01T0606000-00	maker-Contig156-augustus-gene-0.28-mRNA-1	0.5089
CDS:Zm00001d030657_T001	maker-Contig1-augustus-gene-128.18-mRNA-1	0.534081		Sobic.001G287900.1.v3.1	maker-Contig10-augustus-gene-380.35-mRNA-1	0.83621		Et_10A_001898	maker-Contig1-snap-gene-203.0-mRNA-1	0.149997		Ot_Chr1_n31003	augustus_masked-Contig10-processed-gene-392.41-mRNA-1	0.276195		CDS:OS01T0606050-00	maker-Contig156-snap-gene-0.58-mRNA-1	0.5132
CDS:Zm00001d030659_T001	maker-Contig1-augustus-gene-127.31-mRNA-1	0.444144		Sobic.001G288000.1.v3.1	snap_masked-Contig10-processed-gene-380.2-mRNA-1	0.60278		Et_10A_001901	maker-Contig1-snap-gene-203.1-mRNA-1	1.80684		Ot_Chr1_n31002	maker-Contig10-snap-gene-392.10-mRNA-1	0.369817		CDS:OS01T0606133-00	augustus_masked-Contig156-processed-gene-0.35-mRNA-1	0.4351
CDS:Zm00001d031120_T002	maker-Contig1-augustus-gene-30.45-mRNA-1	0.530757		Sobic.001G288100.1.v3.1	maker-Contig10-snap-gene-380.39-mRNA-1	0.249312		Et_10A_001900	snap_masked-Contig1-processed-gene-205.11-mRNA-1	1.25316		Ot_Chr1_20030	augustus_masked-Contig10-processed-gene-392.45-mRNA-1	0.228195		CDS:OS01T0697400-00	augustus_masked-Contig158-processed-gene-0.18-mRNA-1	1.0071
CDS:Zm00001d031127_T001	maker-Contig1-snap-gene-29.1-mRNA-1	1.12079		Sobic.001G288500.1.v3.1	maker-Contig10-snap-gene-380.42-mRNA-1	0.53916		Et_10A_000452	maker-Contig1-snap-gene-205.26-mRNA-1	0.70454		Ot_Chr1_20029	maker-Contig10-snap-gene-393.3-mRNA-1	0.435084		CDS:OS01T0698000-02	augustus_masked-Contig158-processed-gene-0.21-mRNA-1	0.3902
CDS:Zm00001d031128_T001	snap_masked-Contig1-processed-gene-27.23-mRNA-1	0.394282		Sobic.001G288700.1.v3.1	maker-Contig10-augustus-gene-381.13-mRNA-1	0.466582		Et_10A_000453	maker-Contig1-augustus-gene-205.2-mRNA-1	0.101545		Ot_Chr1_20026	maker-Contig10-augustus-gene-394.35-mRNA-1	0.555716		CDS:OS01T0698100-01	maker-Contig158-augustus-gene-0.27-mRNA-1	0.4457
CDS:Zm00001d031129_T001	maker-Contig1-snap-gene-27.2-mRNA-1	0.736947		Sobic.001G288900.1.v3.1	maker-Contig10-snap-gene-381.2-mRNA-1	0.687454		Et_10A_000455	maker-Contig1-augustus-gene-206.1-mRNA-1	0.0499132		Ot_Chr1_20024	augustus_masked-Contig10-processed-gene-394.3-mRNA-1	0.395401		CDS:OS01T0698300-01	maker-Contig158-snap-gene-0.1-mRNA-1	-1
CDS:Zm00001d031131_T001	augustus_masked-Contig1-processed-gene-27.8-mRNA-1	0.686623		Sobic.001G289200.2.v3.1	snap_masked-Contig10-processed-gene-381.47-mRNA-1	0.518291		Et_10A_000456	maker-Contig1-snap-gene-206.26-mRNA-1	0.340973		Ot_Chr1_20023	maker-Contig10-snap-gene-394.56-mRNA-1	0.269858		CDS:OS01T0699600-01	maker-Contig158-augustus-gene-0.34-mRNA-1	0.7112
CDS:Zm00001d031134_T001	maker-Contig1-augustus-gene-27.27-mRNA-1	1.29282		Sobic.001G289400.10.v3.1	augustus_masked-Contig10-processed-gene-381.36-mRNA-1	0.382093		Et_10A_000457	maker-Contig1-snap-gene-206.27-mRNA-1	0.127145		Ot_Chr1_20021	maker-Contig10-augustus-gene-394.36-mRNA-1	0.252987		CDS:OS01T0699900-01	maker-Contig158-snap-gene-0.5-mRNA-1	0.3733
CDS:Zm00001d031135_T002	maker-Contig1-snap-gene-27.3-mRNA-1	-0.923377		Sobic.001G289500.1.v3.1	maker-Contig10-augustus-gene-381.24-mRNA-1	0.521338		Et_10A_000462	maker-Contig1-snap-gene-206.29-mRNA-1	0.16589		Ot_Chr1_20020	maker-Contig10-snap-gene-394.50-mRNA-1	0.253066		CDS:OS01T0700000-01	augustus_masked-Contig158-processed-gene-0.16-mRNA-1	0.4543
CDS:Zm00001d031136_T001	augustus_masked-Contig1-processed-gene-26.13-mRNA-1	0.468614		Sobic.001G290000.1.v3.1	maker-Contig10-snap-gene-381.6-mRNA-1	0.537775		Et_10A_000461	maker-Contig1-augustus-gene-206.4-mRNA-1	0.133417		Ot_Chr1_20019	maker-Contig10-snap-gene-395.38-mRNA-1	0.246492		CDS:OS01T0700100-01	maker-Contig158-augustus-gene-0.33-mRNA-1	0.9979
CDS:Zm00001d031146_T001	augustus_masked-Contig1-processed-gene-24.14-mRNA-1	1.08755		Sobic.001G290100.1.v3.1	maker-Contig10-augustus-gene-382.0-mRNA-1	0.419952		Et_10A_000464	maker-Contig1-augustus-gene-207.10-mRNA-1	0.169155		Ot_Chr1_20017	maker-Contig10-snap-gene-396.49-mRNA-1	0.329501		CDS:OS01T0241000-01	maker-Contig17-augustus-gene-4.17-mRNA-1	0.6333
CDS:Zm00001d031148_T001	snap_masked-Contig1-processed-gene-23.17-mRNA-1	0.543407		Sobic.001G290200.1.v3.1	maker-Contig10-augustus-gene-382.2-mRNA-1	0.342296		Et_10A_001905	maker-Contig1-snap-gene-208.35-mRNA-1	1.86122		Ot_Chr1_20016	maker-Contig10-snap-gene-396.53-mRNA-1	0.305105		CDS:OS01T0241100-01	maker-Contig17-augustus-gene-4.8-mRNA-1	0.6502
CDS:Zm00001d031149_T001	maker-Contig1-augustus-gene-23.23-mRNA-1	0.565753		Sobic.001G290400.1.v3.1	maker-Contig10-snap-gene-382.10-mRNA-1	0.513397		Et_10A_001906	maker-Contig1-augustus-gene-209.59-mRNA-1	0.914588		Ot_Chr1_20014	maker-Contig10-snap-gene-396.46-mRNA-1	0.27564		CDS:OS01T0242200-01	maker-Contig17-snap-gene-4.33-mRNA-1	0.7602
CDS:Zm00001d031155_T001	maker-Contig1-augustus-gene-22.20-mRNA-1	0.525771		Sobic.001G290500.1.v3.1	maker-Contig10-snap-gene-384.6-mRNA-1	0.37803		Et_10A_001909	maker-Contig1-augustus-gene-211.42-mRNA-1	0.686757		Ot_Chr1_n31006	maker-Contig10-augustus-gene-396.35-mRNA-1	0.284828		CDS:OS01T0242300-01	maker-Contig17-augustus-gene-4.7-mRNA-1	2.0558
CDS:Zm00001d031040_T005	maker-Contig1-snap-gene-56.40-mRNA-1	0.399822		Sobic.001G290600.1.v3.1	maker-Contig10-augustus-gene-384.2-mRNA-1	0.430755		Et_10A_000473	maker-Contig1-snap-gene-214.32-mRNA-1	0.169842		Ot_Chr1_20012	augustus_masked-Contig10-processed-gene-397.40-mRNA-1	0.342966		CDS:OS01T0242600-01	maker-Contig17-snap-gene-4.24-mRNA-1	0.5595
CDS:Zm00001d031041_T002	maker-Contig1-snap-gene-56.45-mRNA-1	0.432694		Sobic.001G290700.1.v3.1	maker-Contig10-snap-gene-384.8-mRNA-1	0.447191		Et_10A_001910	snap_masked-Contig1-processed-gene-214.21-mRNA-1	0.120788		Ot_Chr1_20009	augustus_masked-Contig10-processed-gene-397.48-mRNA-1	0.315957		CDS:OS01T0243100-01	maker-Contig17-augustus-gene-4.12-mRNA-1	0.6551
CDS:Zm00001d031044_T001	maker-Contig1-snap-gene-56.44-mRNA-1	0.433156		Sobic.001G290766.1.v3.1	maker-Contig10-snap-gene-384.4-mRNA-1	0.476647		Et_10A_000480	maker-Contig1-snap-gene-214.35-mRNA-1	0.0964759		Ot_Chr1_20007	snap_masked-Contig10-processed-gene-397.34-mRNA-1	0.203403		CDS:OS01T0243200-02	maker-Contig17-augustus-gene-4.3-mRNA-1	0.6823
CDS:Zm00001d031047_T001	maker-Contig1-snap-gene-55.15-mRNA-1	0.779145		Sobic.001G291100.1.v3.1	maker-Contig10-augustus-gene-385.7-mRNA-1	0.394744		Et_10A_000479	maker-Contig1-augustus-gene-214.4-mRNA-1	0.11486		Ot_Chr1_20005	maker-Contig10-snap-gene-398.31-mRNA-1	0.2617		CDS:OS01T0243400-01	augustus_masked-Contig17-processed-gene-4.43-mRNA-1	0.4471
CDS:Zm00001d031049_T001	maker-Contig1-augustus-gene-55.26-mRNA-1	0.666863		Sobic.001G291200.2.v3.1	maker-Contig10-snap-gene-387.7-mRNA-1	0.802599		Et_10A_000481	maker-Contig1-snap-gene-216.2-mRNA-1	0.251284		Ot_Chr1_27750	snap_masked-Contig10-processed-gene-398.14-mRNA-1	0.475559		CDS:OS01T0243700-01	maker-Contig17-snap-gene-4.20-mRNA-1	0.7389
CDS:Zm00001d031050_T001	maker-Contig1-snap-gene-52.1-mRNA-1	0.642485		Sobic.001G291400.1.v3.1	augustus_masked-Contig10-processed-gene-387.28-mRNA-1	0.293726		Et_10A_000482	augustus_masked-Contig1-processed-gene-216.10-mRNA-1	0.23247		Ot_Chr1_27748	maker-Contig10-snap-gene-398.33-mRNA-1	0.505024		CDS:OS01T0244400-01	maker-Contig17-snap-gene-1.35-mRNA-1	1.1286
CDS:Zm00001d031053_T001	maker-Contig1-snap-gene-52.0-mRNA-1	0.340357		Sobic.001G291800.1.v3.1	maker-Contig10-augustus-gene-387.11-mRNA-1	0.510166		Et_10A_000487	augustus_masked-Contig1-processed-gene-217.10-mRNA-1	1.74421		Ot_Chr1_n31018	maker-Contig10-snap-gene-399.47-mRNA-1	0.206097		CDS:OS01T0246500-01	maker-Contig17-snap-gene-1.31-mRNA-1	0.8715
CDS:Zm00001d031059_T002	maker-Contig1-snap-gene-51.21-mRNA-1	0.379323		Sobic.001G291900.1.v3.1	maker-Contig10-snap-gene-388.19-mRNA-1	0.525863		Et_10A_001922	maker-Contig1-augustus-gene-217.21-mRNA-1	0.408412		Ot_Chr1_22069	maker-Contig10-snap-gene-399.45-mRNA-1	0.198176		CDS:OS01T0246700-01	maker-Contig17-augustus-gene-1.27-mRNA-1	0.7479
CDS:Zm00001d031060_T001	maker-Contig1-snap-gene-51.20-mRNA-1	0.318288		Sobic.001G292000.2.v3.1	snap_masked-Contig10-processed-gene-388.42-mRNA-1	0.379508		Et_10A_000489	maker-Contig1-snap-gene-218.27-mRNA-1	0.232728		Ot_Chr1_22064	maker-Contig10-augustus-gene-399.37-mRNA-1	0.280155		CDS:OS01T0247500-01	augustus_masked-Contig17-processed-gene-1.40-mRNA-1	0.5543
CDS:Zm00001d031061_T005	maker-Contig1-snap-gene-51.19-mRNA-1	0.476278		Sobic.001G292100.1.v3.1	maker-Contig10-augustus-gene-388.1-mRNA-1	0.351806		Et_10A_000491	maker-Contig1-snap-gene-219.37-mRNA-1	-0.859091		Ot_Chr1_22063	maker-Contig10-augustus-gene-401.45-mRNA-1	0.235562		CDS:OS01T0247700-01	maker-Contig17-snap-gene-1.30-mRNA-1	0.7202
CDS:Zm00001d031063_T001	snap_masked-Contig1-processed-gene-50.24-mRNA-1	0.895491		Sobic.001G292200.1.v3.1	maker-Contig10-augustus-gene-388.2-mRNA-1	0.447653		Et_10A_000492	maker-Contig1-snap-gene-219.39-mRNA-1	0.151372		Ot_Chr1_22062	maker-Contig10-snap-gene-401.36-mRNA-1	0.315719		CDS:OS01T0247900-01	maker-Contig17-augustus-gene-1.22-mRNA-1	0.5023
CDS:Zm00001d030937_T006	snap_masked-Contig1-processed-gene-82.19-mRNA-1	0.537867		Sobic.001G292700.1.v3.1	maker-Contig10-snap-gene-388.16-mRNA-1	0.38117		Et_10A_000494	snap_masked-Contig1-processed-gene-220.17-mRNA-1	0.392519		Ot_Chr1_22061	maker-Contig10-snap-gene-401.37-mRNA-1	0.265898		CDS:OS01T0248000-01	augustus_masked-Contig17-processed-gene-1.36-mRNA-1	0.4471
CDS:Zm00001d030939_T002	maker-Contig1-augustus-gene-81.46-mRNA-1	0.525032		Sobic.001G292900.1.v3.1	maker-Contig10-snap-gene-388.21-mRNA-1	0.548947		Et_10A_000495	snap_masked-Contig1-processed-gene-220.18-mRNA-1	0.1701		Ot_Chr1_22059	maker-Contig10-snap-gene-401.44-mRNA-1	0.203562		CDS:OS01T0512200-01	augustus_masked-Contig184-processed-gene-1.48-mRNA-1	0.5062
CDS:Zm00001d030942_T001	maker-Contig1-snap-gene-81.8-mRNA-1	0.55181		Sobic.001G293100.1.v3.1	maker-Contig10-augustus-gene-388.10-mRNA-1	0.783485		Et_10A_000498	maker-Contig1-snap-gene-220.49-mRNA-1	0.254549		Ot_Chr1_22057	maker-Contig10-snap-gene-402.3-mRNA-1	0.214572		CDS:OS01T0512700-00	augustus_masked-Contig184-processed-gene-1.47-mRNA-1	0.5675
CDS:Zm00001d030944_T001	maker-Contig1-snap-gene-81.4-mRNA-1	0.742395		Sobic.001G293300.1.v3.1	maker-Contig10-snap-gene-388.25-mRNA-1	0.457348		Et_10A_000499	maker-Contig1-snap-gene-220.50-mRNA-1	0.201972		Ot_Chr1_22056	maker-Contig10-snap-gene-402.5-mRNA-1	0.286808		CDS:OS01T0513100-01	augustus_masked-Contig184-processed-gene-1.39-mRNA-1	0.545
CDS:Zm00001d030945_T001	snap_masked-Contig1-processed-gene-81.30-mRNA-1	0.378861		Sobic.001G293600.1.v3.1	maker-Contig10-snap-gene-389.0-mRNA-1	0.27729		Et_10A_000502	maker-Contig1-augustus-gene-221.10-mRNA-1	0.138915		Ot_Chr1_22055	maker-Contig10-augustus-gene-402.8-mRNA-1	0.225423		CDS:OS01T0513200-01	maker-Contig184-augustus-gene-1.21-mRNA-1	0.5076
CDS:Zm00001d030947_T002	maker-Contig1-snap-gene-81.7-mRNA-1	-0.923377		Sobic.001G293700.2.v3.1	maker-Contig10-augustus-gene-389.7-mRNA-1	0.353376		Et_10A_000504	maker-Contig1-augustus-gene-221.11-mRNA-1	0.113142		Ot_Chr1_22053	snap_masked-Contig10-processed-gene-402.23-mRNA-1	0.306373		CDS:OS01T0513900-01	maker-Contig184-augustus-gene-0.41-mRNA-1	0.6408
CDS:Zm00001d030953_T001	maker-Contig1-snap-gene-80.48-mRNA-1	-0.923377		Sobic.001G293800.1.v3.1	maker-Contig10-snap-gene-389.2-mRNA-1	0.292987		Et_10A_000500	augustus_masked-Contig1-processed-gene-222.23-mRNA-1	0.201972		Ot_Chr1_n31023	maker-Contig10-augustus-gene-402.13-mRNA-1	0.234373		CDS:OS01T0706000-01	maker-Contig197-snap-gene-0.2-mRNA-1	0.4014
CDS:Zm00001d030954_T001	maker-Contig1-augustus-gene-80.4-mRNA-1	0.437681		Sobic.001G294000.1.v3.1	maker-Contig10-augustus-gene-389.9-mRNA-1	0.401761		Et_10A_000506	maker-Contig1-snap-gene-225.43-mRNA-1	1.33571		Ot_Chr1_22051	augustus_masked-Contig10-processed-gene-402.42-mRNA-1	0.248868		CDS:OS01T0706400-01	maker-Contig197-snap-gene-0.0-mRNA-1	0.5982
CDS:Zm00001d030955_T001	maker-Contig1-augustus-gene-80.3-mRNA-1	0.344419		Sobic.001G294100.1.v3.1	maker-Contig10-snap-gene-389.4-mRNA-1	0.440728		Et_10A_000513	maker-Contig1-snap-gene-226.28-mRNA-1	0.0621123		Ot_Chr1_n31845	augustus_masked-Contig10-processed-gene-403.31-mRNA-1	0.247047		CDS:OS01T0706500-00	maker-Contig197-snap-gene-0.1-mRNA-1	0.5584
CDS:Zm00001d030960_T001	maker-Contig1-augustus-gene-80.2-mRNA-1	0.469168		Sobic.001G294200.1.v3.1	maker-Contig10-augustus-gene-390.72-mRNA-1	0.590961		Et_10A_000524	maker-Contig1-augustus-gene-226.19-mRNA-1	0.112713		Ot_Chr1_22045	snap_masked-Contig10-processed-gene-403.51-mRNA-1	1.54564		CDS:OS01T0706600-00	augustus_masked-Contig197-processed-gene-0.17-mRNA-1	0.371
CDS:Zm00001d031894_T004	maker-Contig1-snap-gene-210.24-mRNA-1	0.593639		Sobic.001G294300.1.v3.1	maker-Contig10-augustus-gene-390.73-mRNA-1	0.53048		Et_10A_000145	augustus_masked-Contig1-processed-gene-227.29-mRNA-1	0.140461		Ot_Chr1_22044	maker-Contig10-snap-gene-403.7-mRNA-1	0.216473		CDS:OS01T0706700-01	maker-Contig197-snap-gene-0.4-mRNA-1	0.6894
CDS:Zm00001d031898_T001	maker-Contig1-augustus-gene-209.59-mRNA-1	0.346728		Sobic.001G294400.1.v3.1	maker-Contig10-snap-gene-390.49-mRNA-1	0.435187		Et_10A_000522	maker-Contig1-snap-gene-227.44-mRNA-1	1.26656		Ot_Chr1_22041	maker-Contig10-augustus-gene-403.24-mRNA-1	0.43849		CDS:OS01T0706800-00	maker-Contig197-snap-gene-0.5-mRNA-1	1.0271
CDS:Zm00001d031899_T001	maker-Contig1-snap-gene-209.22-mRNA-1	0.524386		Sobic.001G294500.2.v3.1	maker-Contig10-snap-gene-390.50-mRNA-1	0.504256		Et_10A_000525	maker-Contig1-snap-gene-227.45-mRNA-1	0.193553		Ot_Chr1_22036	maker-Contig10-snap-gene-403.14-mRNA-1	0.246888		CDS:OS01T0706900-01	maker-Contig197-augustus-gene-0.13-mRNA-1	0.3753
CDS:Zm00001d031904_T001	snap_masked-Contig1-processed-gene-209.42-mRNA-1	0.346636		Sobic.001G294600.1.v3.1	maker-Contig10-snap-gene-390.51-mRNA-1	0.366026		Et_10A_000523	maker-Contig1-augustus-gene-228.19-mRNA-1	0.0817855		Ot_Chr1_n31028	maker-Contig10-snap-gene-403.12-mRNA-1	0.240868		CDS:OS01T0184700-01	maker-Contig198-snap-gene-0.19-mRNA-1	1.2625
CDS:Zm00001d031908_T001	maker-Contig1-augustus-gene-209.54-mRNA-1	0.486158		Sobic.001G294900.1.v3.1	maker-Contig10-snap-gene-390.58-mRNA-1	0.437404		Et_10A_000527	maker-Contig1-augustus-gene-228.20-mRNA-1	0.0627136		Ot_Chr1_n31032	snap_masked-Contig10-processed-gene-403.69-mRNA-1	0.18875		CDS:OS01T0184900-01	maker-Contig198-snap-gene-0.20-mRNA-1	0.4477
CDS:Zm00001d031911_T001	maker-Contig1-augustus-gene-209.58-mRNA-1	0.827622		Sobic.001G295000.1.v3.1	maker-Contig10-snap-gene-390.59-mRNA-1	0.242017		Et_10A_000528	maker-Contig1-snap-gene-228.35-mRNA-1	0.136681		Ot_Chr1_22033	augustus_masked-Contig10-processed-gene-404.27-mRNA-1	0.237383		CDS:OS01T0185100-00	maker-Contig198-snap-gene-0.18-mRNA-1	0.9455
CDS:Zm00001d031913_T002	snap_masked-Contig1-processed-gene-209.37-mRNA-1	0.873145		Sobic.001G295300.1.v3.1	maker-Contig10-augustus-gene-390.70-mRNA-1	1.20445		Et_10A_000531	maker-Contig1-augustus-gene-229.1-mRNA-1	0.12517		Ot_Chr1_22030	maker-Contig10-augustus-gene-404.18-mRNA-1	0.218374		CDS:OS01T0185200-03	maker-Contig198-snap-gene-0.13-mRNA-1	0.6181
CDS:Zm00001d031925_T001	maker-Contig1-snap-gene-208.38-mRNA-1	0.289109		Sobic.001G295400.1.v3.1	maker-Contig10-augustus-gene-390.78-mRNA-1	0.516352		Et_10A_000536	maker-Contig1-snap-gene-231.24-mRNA-1	2.26061		Ot_Chr1_22028	maker-Contig10-snap-gene-404.6-mRNA-1	0.14685		CDS:OS01T0185300-01	maker-Contig198-augustus-gene-0.29-mRNA-1	0.4041
CDS:Zm00001d031926_T001	maker-Contig1-augustus-gene-208.21-mRNA-1	0.428354		Sobic.001G295500.1.v3.1	maker-Contig10-snap-gene-390.63-mRNA-1	0.408132		Et_10A_000538	maker-Contig1-snap-gene-231.26-mRNA-1	2.59067		Ot_Chr1_22027	snap_masked-Contig10-processed-gene-405.26-mRNA-1	0.816782		CDS:OS01T0185400-01	maker-Contig198-snap-gene-0.16-mRNA-1	0.7423
CDS:Zm00001d030982_T001	maker-Contig1-snap-gene-73.50-mRNA-1	0.678866		Sobic.001G295600.1.v3.1	maker-Contig10-snap-gene-390.65-mRNA-1	0.532234		Et_10A_000542	maker-Contig1-snap-gene-232.29-mRNA-1	-0.859091		Ot_Chr1_22026	maker-Contig10-augustus-gene-405.3-mRNA-1	0.225661		CDS:OS01T0618100-01	maker-Contig205-snap-gene-0.25-mRNA-1	0.5446
CDS:Zm00001d030985_T001	maker-Contig1-snap-gene-72.7-mRNA-1	0.39696		Sobic.001G295900.1.v3.1	snap_masked-Contig10-processed-gene-391.14-mRNA-1	0.392343		Et_10A_000543	maker-Contig1-augustus-gene-234.2-mRNA-1	0.905654		Ot_Chr1_n31031	augustus_masked-Contig10-processed-gene-405.47-mRNA-1	0.273026		CDS:OS01T0618300-01	maker-Contig205-augustus-gene-0.18-mRNA-1	1.4586
CDS:Zm00001d030987_T001	maker-Contig1-augustus-gene-72.29-mRNA-1	0.775821		Sobic.001G296100.1.v3.1	augustus_masked-Contig10-processed-gene-391.4-mRNA-1	0.408871		Et_10A_000548	snap_masked-Contig1-processed-gene-235.38-mRNA-1	0.670778		Ot_Chr1_22023	maker-Contig10-snap-gene-405.17-mRNA-1	0.160632		CDS:OS01T0618400-01	maker-Contig205-snap-gene-0.34-mRNA-1	0.5253
CDS:Zm00001d030989_T001	maker-Contig1-snap-gene-72.6-mRNA-1	0.198803		Sobic.001G296400.4.v3.1	maker-Contig10-snap-gene-391.32-mRNA-1	0.35827		Et_10A_000549	maker-Contig1-snap-gene-235.19-mRNA-1	0.067095		Ot_Chr1_22019	maker-Contig10-snap-gene-405.18-mRNA-1	0.176869		CDS:OS01T0618700-01	maker-Contig205-snap-gene-0.31-mRNA-1	0.4181
CDS:Zm00001d030990_T001	maker-Contig1-augustus-gene-69.32-mRNA-1	0.572401		Sobic.001G296500.1.v3.1	augustus_masked-Contig10-processed-gene-391.7-mRNA-1	0.431863		Et_10A_000544	maker-Contig1-augustus-gene-235.22-mRNA-1	0.103177		Ot_Chr1_22018	maker-Contig10-augustus-gene-405.7-mRNA-1	0.243403		CDS:OS01T0618800-01	maker-Contig205-snap-gene-0.24-mRNA-1	0.4454
CDS:Zm00001d030993_T001	maker-Contig1-augustus-gene-68.28-mRNA-1	0.59724		Sobic.001G296800.2.v3.1	maker-Contig10-augustus-gene-391.42-mRNA-1	0.384679		Et_10A_000545	maker-Contig1-augustus-gene-235.23-mRNA-1	0.0771464		Ot_Chr1_n31036	maker-Contig10-snap-gene-405.13-mRNA-1	0.312471		CDS:OS01T0618900-01	maker-Contig205-snap-gene-0.30-mRNA-1	0.5405
CDS:Zm00001d030995_T002	maker-Contig1-snap-gene-68.19-mRNA-1	0.579881		Sobic.001G296900.1.v3.1	maker-Contig10-augustus-gene-391.43-mRNA-1	0.554857		Et_10A_002216	snap_masked-Contig1-processed-gene-97.3-mRNA-1	0.512534		Ot_Chr1_22015	maker-Contig10-snap-gene-405.23-mRNA-1	0.128632		CDS:OS01T0619000-02	maker-Contig205-snap-gene-0.21-mRNA-1	0.6076
CDS:Zm00001d030894_T001	maker-Contig1-snap-gene-87.19-mRNA-1	0.262885		Sobic.001G297200.1.v3.1	maker-Contig10-augustus-gene-392.17-mRNA-1	0.465382		Et_10A_001530	maker-Contig1-snap-gene-99.15-mRNA-1	1.8967		Ot_Chr1_22013	maker-Contig10-augustus-gene-406.46-mRNA-1	0.315006		CDS:OS01T0619800-01	maker-Contig205-snap-gene-0.27-mRNA-1	0.7153
CDS:Zm00001d030895_T001	maker-Contig1-augustus-gene-87.44-mRNA-1	0.576095		Sobic.001G297500.1.v3.1	augustus_masked-Contig10-processed-gene-392.41-mRNA-1	0.533158		Et_10A_001531	maker-Contig1-augustus-gene-99.45-mRNA-1	0.182643		Ot_Chr1_n31849	maker-Contig10-snap-gene-406.38-mRNA-1	0.196354		CDS:OS01T0619900-01	maker-Contig205-augustus-gene-0.1-mRNA-1	0.7075
CDS:Zm00001d030897_T001	snap_masked-Contig1-processed-gene-86.20-mRNA-1	0.663446		Sobic.001G297600.1.v3.1	maker-Contig10-snap-gene-392.10-mRNA-1	0.409979		Et_10A_002222	maker-Contig1-snap-gene-99.20-mRNA-1	0.289428		Ot_Chr1_22010	maker-Contig10-snap-gene-408.3-mRNA-1	0.276987		CDS:OS01T0620100-01	maker-Contig205-snap-gene-0.19-mRNA-1	0.7986
CDS:Zm00001d030908_T001	snap_masked-Contig1-processed-gene-85.9-mRNA-1	1.951		Sobic.001G297700.2.v3.1	maker-Contig10-snap-gene-393.3-mRNA-1	0.748581		Et_10A_002223	snap_masked-Contig1-processed-gene-99.38-mRNA-1	0.12517		Ot_Chr1_21767	augustus_masked-Contig10-processed-gene-408.22-mRNA-1	0.206097		CDS:OS01T0279800-01	maker-Contig206-augustus-gene-0.34-mRNA-1	0.4953
CDS:Zm00001d030910_T001	maker-Contig1-augustus-gene-84.0-mRNA-1	1.77935		Sobic.001G297800.1.v3.1	maker-Contig10-augustus-gene-394.35-mRNA-1	0.659937		Et_10A_002221	maker-Contig1-snap-gene-100.17-mRNA-1	-0.859091		Ot_Chr1_21763	snap_masked-Contig10-processed-gene-408.45-mRNA-1	0.207126		CDS:OS01T0279900-01	maker-Contig206-augustus-gene-0.37-mRNA-1	0.4913
CDS:Zm00001d030915_T001	augustus_masked-Contig1-processed-gene-83.40-mRNA-1	0.805184		Sobic.001G297900.1.v3.1	augustus_masked-Contig10-processed-gene-394.3-mRNA-1	0.51072		Et_10A_001532	maker-Contig1-augustus-gene-101.5-mRNA-1	0.410903		Ot_Chr1_n31038	maker-Contig10-snap-gene-409.44-mRNA-1	0.212829		CDS:OS01T0280000-01	maker-Contig206-augustus-gene-0.33-mRNA-1	0.6998
CDS:Zm00001d030916_T001	augustus_masked-Contig1-processed-gene-83.35-mRNA-1	0.732145		Sobic.001G298300.1.v3.1	maker-Contig10-augustus-gene-394.36-mRNA-1	0.330661		Et_10A_001540	maker-Contig1-augustus-gene-101.3-mRNA-1	-0.859091		Ot_Chr1_n31040	maker-Contig10-snap-gene-409.48-mRNA-1	0.292987		CDS:OS01T0280400-00	maker-Contig206-snap-gene-0.48-mRNA-1	0.5525
CDS:Zm00001d030935_T002	maker-Contig1-snap-gene-82.12-mRNA-1	0.428077		Sobic.001G298400.3.v3.1	maker-Contig10-snap-gene-394.50-mRNA-1	0.393912		Et_10A_001541	maker-Contig1-snap-gene-101.41-mRNA-1	0.114001		Ot_Chr1_n31852	maker-Contig10-augustus-gene-409.42-mRNA-1	1.03024		CDS:OS01T0280500-01	maker-Contig206-augustus-gene-0.32-mRNA-1	0.6526
CDS:Zm00001d031009_T001	maker-Contig1-augustus-gene-62.28-mRNA-1	0.422906		Sobic.001G298500.1.v3.1	maker-Contig10-augustus-gene-395.50-mRNA-1	0.465105		Et_10A_001542	maker-Contig1-snap-gene-101.42-mRNA-1	0.144155		Ot_Chr1_n31039	maker-Contig10-augustus-gene-410.40-mRNA-1	0.615359		CDS:OS01T0281000-01	maker-Contig206-snap-gene-0.46-mRNA-1	0.4324
CDS:Zm00001d031013_T002	maker-Contig1-augustus-gene-61.24-mRNA-1	0.357531		Sobic.001G298600.1.v3.1	maker-Contig10-snap-gene-396.53-mRNA-1	0.629374		Et_10A_001536	maker-Contig1-snap-gene-103.13-mRNA-1	0.113486		Ot_Chr1_21753	maker-Contig10-snap-gene-411.58-mRNA-1	0.296788		CDS:OS01T0281100-01	augustus_masked-Contig206-processed-gene-0.3-mRNA-1	1.2374
CDS:Zm00001d031018_T001	augustus_masked-Contig1-processed-gene-60.5-mRNA-1	0.949601		Sobic.001G298800.1.v3.1	maker-Contig10-snap-gene-396.46-mRNA-1	0.518107		Et_10A_001537	maker-Contig1-augustus-gene-105.16-mRNA-1	2.25236		Ot_Chr1_n31042	augustus_masked-Contig10-processed-gene-411.32-mRNA-1	0.279442		CDS:OS01T0281200-01	maker-Contig206-snap-gene-0.40-mRNA-1	0.9812
CDS:Zm00001d031019_T003	snap_masked-Contig1-processed-gene-60.32-mRNA-1	0.489851		Sobic.001G298900.1.v3.1	maker-Contig10-augustus-gene-396.35-mRNA-1	0.465289		Et_10A_002225	snap_masked-Contig1-processed-gene-105.25-mRNA-1	0.135307		Ot_Chr1_21746	snap_masked-Contig10-processed-gene-411.21-mRNA-1	0.245225		CDS:OS01T0281301-00	snap_masked-Contig206-processed-gene-0.15-mRNA-1	0.6498
CDS:Zm00001d031023_T001	augustus_masked-Contig1-processed-gene-58.28-mRNA-1	0.926516		Sobic.001G299100.1.v3.1	augustus_masked-Contig10-processed-gene-397.40-mRNA-1	0.524847		Et_10A_001539	maker-Contig1-augustus-gene-105.17-mRNA-1	0.103864		Ot_Chr1_21736	maker-Contig10-snap-gene-412.0-mRNA-1	0.242136		CDS:OS01T0281400-00	maker-Contig206-augustus-gene-0.29-mRNA-1	0.6156
CDS:Zm00001d031026_T001	maker-Contig1-snap-gene-58.1-mRNA-1	0.850799		Sobic.001G299500.1.v3.1	augustus_masked-Contig10-processed-gene-397.48-mRNA-1	0.831962		Et_10A_001544	maker-Contig1-augustus-gene-105.20-mRNA-1	0.105239		Ot_Chr1_21735	maker-Contig10-augustus-gene-412.11-mRNA-1	0.300432		CDS:OS01T0199400-01	maker-Contig25-snap-gene-204.3-mRNA-1	0.6157
CDS:Zm00001d031211_T001	maker-Contig1-snap-gene-6.48-mRNA-1	1.04563		Sobic.001G299600.1.v3.1	snap_masked-Contig10-processed-gene-397.34-mRNA-1	0.303145		Et_10A_001546	augustus_masked-Contig1-processed-gene-105.4-mRNA-1	0.0884864		Ot_Chr1_21721	snap_masked-Contig10-processed-gene-412.23-mRNA-1	0.258928		CDS:OS01T0199900-01	maker-Contig25-snap-gene-204.0-mRNA-1	0.6153
CDS:Zm00001d031212_T002	augustus_masked-Contig1-processed-gene-5.66-mRNA-1	0.424015		Sobic.001G299700.1.v3.1	maker-Contig10-snap-gene-398.31-mRNA-1	0.416074		Et_10A_002231	snap_masked-Contig1-processed-gene-106.35-mRNA-1	0.356609		Ot_Chr1_n31051	maker-Contig10-snap-gene-412.5-mRNA-1	0.182889		CDS:OS01T0200300-01	maker-Contig25-snap-gene-204.8-mRNA-1	1.0285
CDS:Zm00001d031230_T001	maker-Contig1-augustus-gene-3.6-mRNA-1	1.72634		Sobic.001G300201.1.v3.1	snap_masked-Contig10-processed-gene-398.14-mRNA-1	0.466859		Et_10A_002229	augustus_masked-Contig1-processed-gene-106.22-mRNA-1	0.15833		Ot_Chr1_21717	maker-Contig10-augustus-gene-412.15-mRNA-1	0.363006		CDS:OS01T0200400-01	maker-Contig25-augustus-gene-205.16-mRNA-1	0.294
CDS:Zm00001d031231_T036	maker-Contig1-snap-gene-2.24-mRNA-1	0.437588		Sobic.001G300800.2.v3.1	maker-Contig10-snap-gene-398.33-mRNA-1	0.594562		Et_10A_001551	augustus_masked-Contig1-processed-gene-111.46-mRNA-1	0.195014		Ot_Chr1_21715	maker-Contig10-snap-gene-413.6-mRNA-1	0.220354		CDS:OS01T0200500-01	maker-Contig25-snap-gene-205.3-mRNA-1	0.7882
CDS:Zm00001d032465_T002	augustus_masked-Contig10-processed-gene-428.17-mRNA-1	0.513213		Sobic.001G302100.1.v3.1	maker-Contig10-augustus-gene-399.35-mRNA-1	0.465844		Et_10A_002230	maker-Contig1-augustus-gene-111.26-mRNA-1	0.149482		Ot_Chr1_21713	maker-Contig10-augustus-gene-413.17-mRNA-1	0.393975		CDS:OS01T0201000-01	maker-Contig25-snap-gene-206.9-mRNA-1	0.8207
CDS:Zm00001d032467_T001	maker-Contig10-augustus-gene-428.12-mRNA-1	0.256237		Sobic.001G302200.2.v3.1	maker-Contig10-snap-gene-399.47-mRNA-1	0.296404		Et_10A_001547	augustus_masked-Contig1-processed-gene-111.48-mRNA-1	0.165805		Ot_Chr1_n31054	maker-Contig10-augustus-gene-413.12-mRNA-1	0.438411		CDS:OS01T0201200-01	snap_masked-Contig25-processed-gene-206.40-mRNA-1	0.7094
CDS:Zm00001d032469_T001	maker-Contig10-snap-gene-429.40-mRNA-1	0.45384		Sobic.001G302300.1.v3.1	maker-Contig10-snap-gene-399.45-mRNA-1	0.296219		Et_10A_001548	augustus_masked-Contig1-processed-gene-111.49-mRNA-1	0.171131		Ot_Chr1_n31857	maker-Contig10-augustus-gene-413.18-mRNA-1	0.457895		CDS:OS01T0201500-00	augustus_masked-Contig25-processed-gene-207.6-mRNA-1	0.8316
CDS:Zm00001d032471_T001	maker-Contig10-snap-gene-429.45-mRNA-1	0.453193		Sobic.001G302600.1.v3.1	snap_masked-Contig10-processed-gene-399.24-mRNA-1	0.26464		Et_10A_001549	maker-Contig1-snap-gene-111.37-mRNA-1	0.0343636		Ot_Chr1_21710	maker-Contig10-snap-gene-413.10-mRNA-1	0.265819		CDS:OS01T0201600-01	snap_masked-Contig25-processed-gene-207.18-mRNA-1	0.5573
CDS:Zm00001d032472_T001	maker-Contig10-snap-gene-429.47-mRNA-1	0.457533		Sobic.001G302800.1.v3.1	maker-Contig10-snap-gene-400.22-mRNA-1	0.281168		Et_10A_001550	maker-Contig1-snap-gene-111.39-mRNA-1	0.163141		Ot_Chr1_21708	maker-Contig10-snap-gene-413.2-mRNA-1	0.193265		CDS:OS01T0201700-01	maker-Contig25-augustus-gene-207.58-mRNA-1	3.0549
CDS:Zm00001d032473_T001	maker-Contig10-augustus-gene-429.58-mRNA-1	0.371659		Sobic.001G302900.1.v3.1	maker-Contig10-augustus-gene-401.50-mRNA-1	0.409979		Et_10A_001562	maker-Contig1-snap-gene-111.43-mRNA-1	0.373103		Ot_Chr1_21707	maker-Contig10-snap-gene-413.3-mRNA-1	0.214017		CDS:OS01T0201800-00	augustus_masked-Contig25-processed-gene-207.14-mRNA-1	0.8729
CDS:Zm00001d032476_T001	maker-Contig10-augustus-gene-429.64-mRNA-1	0.653658		Sobic.001G303750.1.v3.1	maker-Contig10-augustus-gene-401.45-mRNA-1	0.483849		Et_10A_001558	maker-Contig1-snap-gene-113.0-mRNA-1	0.0777477		Ot_Chr1_n31055	maker-Contig10-snap-gene-413.4-mRNA-1	0.225661		CDS:OS01T0202500-01	maker-Contig25-augustus-gene-207.47-mRNA-1	0.4575
CDS:Zm00001d032479_T001	augustus_masked-Contig10-processed-gene-429.16-mRNA-1	0.370643		Sobic.001G303900.1.v3.1	maker-Contig10-snap-gene-401.36-mRNA-1	0.487451		Et_10A_001563	maker-Contig1-snap-gene-113.2-mRNA-1	0.0871118		Ot_Chr1_21703	maker-Contig10-augustus-gene-413.15-mRNA-1	0.334412		CDS:OS01T0202601-00	maker-Contig25-snap-gene-207.64-mRNA-1	1.0434
CDS:Zm00001d032480_T001	maker-Contig10-augustus-gene-429.66-mRNA-1	0.372121		Sobic.001G304000.1.v3.1	maker-Contig10-snap-gene-401.37-mRNA-1	0.395575		Et_10A_002236	augustus_masked-Contig1-processed-gene-113.15-mRNA-1	1.36492		Ot_Chr1_21700	maker-Contig10-augustus-gene-414.38-mRNA-1	0.310016		CDS:OS01T0202700-00	maker-Contig25-snap-gene-207.65-mRNA-1	0.3381
CDS:Zm00001d032485_T001	snap_masked-Contig10-processed-gene-430.48-mRNA-1	0.519769		Sobic.001G304300.1.v3.1	maker-Contig10-snap-gene-401.41-mRNA-1	0.3567		Et_10A_001567	maker-Contig1-augustus-gene-114.27-mRNA-1	0.228948		Ot_Chr1_21699	maker-Contig10-snap-gene-414.51-mRNA-1	0.200235		CDS:OS01T0202800-00	snap_masked-Contig25-processed-gene-207.42-mRNA-1	0.515
CDS:Zm00001d032496_T001	maker-Contig10-snap-gene-430.6-mRNA-1	-0.923377		Sobic.001G304400.1.v3.1	maker-Contig10-snap-gene-401.44-mRNA-1	0.381539		Et_10A_001565	maker-Contig1-augustus-gene-114.25-mRNA-1	0.132214		Ot_Chr1_21697	maker-Contig10-augustus-gene-414.42-mRNA-1	0.195166		CDS:OS01T0203000-01	maker-Contig25-snap-gene-207.78-mRNA-1	0.6667
CDS:Zm00001d032498_T001	maker-Contig10-augustus-gene-430.8-mRNA-1	0.643316		Sobic.001G304700.2.v3.1	maker-Contig10-snap-gene-402.3-mRNA-1	0.320319		Et_10A_001568	snap_masked-Contig1-processed-gene-114.18-mRNA-1	0.186595		Ot_Chr1_21693	maker-Contig10-snap-gene-414.48-mRNA-1	0.206889		CDS:OS01T0203300-01	maker-Contig25-augustus-gene-208.10-mRNA-1	0.5904
CDS:Zm00001d032500_T001	augustus_masked-Contig10-processed-gene-430.29-mRNA-1	0.529464		Sobic.001G304800.1.v3.1	maker-Contig10-snap-gene-402.5-mRNA-1	0.402777		Et_10A_002238	augustus_masked-Contig1-processed-gene-115.12-mRNA-1	0.121819		Ot_Chr1_21691	maker-Contig10-augustus-gene-414.44-mRNA-1	0.258294		CDS:OS01T0203800-01	maker-Contig25-snap-gene-208.1-mRNA-1	0.4574
CDS:Zm00001d032502_T001	maker-Contig10-snap-gene-432.26-mRNA-1	0.344696		Sobic.001G305100.1.v3.1	maker-Contig10-augustus-gene-402.8-mRNA-1	0.407486		Et_10A_001571	maker-Contig1-snap-gene-115.5-mRNA-1	0.182385		Ot_Chr1_21689	maker-Contig10-snap-gene-414.55-mRNA-1	0.277304		CDS:OS01T0204000-01	maker-Contig25-snap-gene-208.2-mRNA-1	0.52
CDS:Zm00001d032504_T001	snap_masked-Contig10-processed-gene-432.22-mRNA-1	0.24294		Sobic.001G305300.1.v3.1	snap_masked-Contig10-processed-gene-402.23-mRNA-1	0.262239		Et_10A_001570	augustus_masked-Contig1-processed-gene-117.0-mRNA-1	0.0810123		Ot_Chr1_21688	maker-Contig10-snap-gene-414.49-mRNA-1	0.711199		CDS:OS01T0205100-01	augustus_masked-Contig25-processed-gene-209.16-mRNA-1	0.6894
CDS:Zm00001d032505_T001	maker-Contig10-snap-gene-432.27-mRNA-1	0.36104		Sobic.001G305500.1.v3.1	maker-Contig10-augustus-gene-402.13-mRNA-1	0.403146		Et_10A_001573	maker-Contig1-augustus-gene-117.43-mRNA-1	0.977903		Ot_Chr1_n31058	maker-Contig10-augustus-gene-415.4-mRNA-1	0.229542		CDS:OS01T0205600-01	snap_masked-Contig25-processed-gene-210.25-mRNA-1	0.4201
CDS:Zm00001d032508_T001	augustus_masked-Contig10-processed-gene-432.10-mRNA-1	0.658368		Sobic.001G305600.1.v3.1	augustus_masked-Contig10-processed-gene-402.42-mRNA-1	0.415704		Et_10A_001575	maker-Contig1-snap-gene-118.0-mRNA-1	0.0921805		Ot_Chr1_21681	maker-Contig10-snap-gene-415.15-mRNA-1	0.264076		CDS:OS01T0205700-01	maker-Contig25-snap-gene-210.6-mRNA-1	0.5173
CDS:Zm00001d032510_T001	maker-Contig10-snap-gene-433.6-mRNA-1	0.889858		Sobic.001G305700.1.v3.1	maker-Contig10-augustus-gene-403.17-mRNA-1	0.423738		Et_10A_001578	maker-Contig1-snap-gene-118.5-mRNA-1	0.0775759		Ot_Chr1_21680	maker-Contig10-snap-gene-415.12-mRNA-1	0.25671		CDS:OS01T0205900-01	maker-Contig25-snap-gene-210.2-mRNA-1	0.325
CDS:Zm00001d032516_T001	maker-Contig10-snap-gene-433.0-mRNA-1	0.602596		Sobic.001G305900.1.v3.1	augustus_masked-Contig10-processed-gene-403.31-mRNA-1	0.460488		Et_10A_001579	maker-Contig1-snap-gene-118.8-mRNA-1	0.0691568		Ot_Chr1_n31076	maker-Contig10-snap-gene-416.47-mRNA-1	1.07444		CDS:OS01T0206300-00	maker-Contig25-snap-gene-211.13-mRNA-1	1.2111
CDS:Zm00001d032518_T001	maker-Contig10-snap-gene-433.8-mRNA-1	0.522446		Sobic.001G306900.1.v3.1	maker-Contig10-snap-gene-403.7-mRNA-1	0.389296		Et_10A_001580	maker-Contig1-snap-gene-119.42-mRNA-1	0.560213		Ot_Chr1_n31072	maker-Contig10-snap-gene-417.26-mRNA-1	0.480232		CDS:OS01T0206600-01	maker-Contig25-augustus-gene-211.19-mRNA-1	0.3486
CDS:Zm00001d032519_T001	maker-Contig10-snap-gene-434.14-mRNA-1	0.450977		Sobic.001G307300.1.v3.1	maker-Contig10-augustus-gene-403.24-mRNA-1	0.714324		Et_10A_002243	maker-Contig1-snap-gene-119.46-mRNA-1	0.219841		Ot_Chr1_n31073	maker-Contig10-snap-gene-418.42-mRNA-1	0.557379		CDS:OS01T0206800-01	maker-Contig25-snap-gene-212.16-mRNA-1	0.7018
CDS:Zm00001d032520_T001	augustus_masked-Contig10-processed-gene-434.27-mRNA-1	0.393358		Sobic.001G307700.1.v3.1	maker-Contig10-snap-gene-403.14-mRNA-1	0.335001		Et_10A_002244	snap_masked-Contig1-processed-gene-119.17-mRNA-1	-0.859091		Ot_Chr1_n31075	maker-Contig10-augustus-gene-419.40-mRNA-1	0.383758		CDS:OS01T0207600-00	augustus_masked-Contig25-processed-gene-212.30-mRNA-1	1.5389
CDS:Zm00001d032646_T001	maker-Contig10-snap-gene-224.52-mRNA-1	0.55458		Sobic.001G308000.1.v3.1	snap_masked-Contig10-processed-gene-403.69-mRNA-1	-0.923377		Et_10A_001582	maker-Contig1-augustus-gene-119.3-mRNA-1	0.207728		Ot_Chr1_27026	maker-Contig10-snap-gene-419.32-mRNA-1	0.796426		CDS:OS01T0208600-01	augustus_masked-Contig25-processed-gene-212.37-mRNA-1	0.5769
CDS:Zm00001d032649_T001	maker-Contig10-augustus-gene-224.58-mRNA-1	0.841288		Sobic.001G308200.1.v3.1	augustus_masked-Contig10-processed-gene-404.27-mRNA-1	0.385787		Et_10A_000114	snap_masked-Contig1-processed-gene-120.34-mRNA-1	0.600247		Ot_Chr1_21667	maker-Contig10-snap-gene-419.36-mRNA-1	0.254967		CDS:OS01T0209000-01	maker-Contig25-augustus-gene-212.3-mRNA-1	0.4396
CDS:Zm00001d032650_T001	snap_masked-Contig10-processed-gene-224.40-mRNA-1	0.489297		Sobic.001G308500.1.v3.1	maker-Contig10-augustus-gene-404.18-mRNA-1	0.332416		Et_10A_001588	maker-Contig1-augustus-gene-120.25-mRNA-1	2.39661		Ot_Chr1_n31078	augustus_masked-Contig10-processed-gene-419.9-mRNA-1	0.881574		CDS:OS01T0209400-01	maker-Contig25-augustus-gene-212.9-mRNA-1	0.407
CDS:Zm00001d032651_T001	maker-Contig10-augustus-gene-225.46-mRNA-1	0.264086		Sobic.001G308600.1.v3.1	maker-Contig10-snap-gene-404.6-mRNA-1	0.289756		Et_10A_002248	maker-Contig1-snap-gene-120.5-mRNA-1	0.172849		Ot_Chr1_28378	maker-Contig10-snap-gene-419.34-mRNA-1	0.278175		CDS:OS01T0209500-01	maker-Contig25-augustus-gene-212.10-mRNA-1	1.2659
CDS:Zm00001d032652_T001	maker-Contig10-snap-gene-225.42-mRNA-1	0.653935		Sobic.001G308800.1.v3.1	maker-Contig10-augustus-gene-404.22-mRNA-1	0.364734		Et_10A_001589	maker-Contig1-snap-gene-121.30-mRNA-1	0.167523		Ot_Chr1_21662	maker-Contig10-augustus-gene-420.42-mRNA-1	0.281818		CDS:OS01T0209700-01	maker-Contig25-snap-gene-213.7-mRNA-1	0.3097
CDS:Zm00001d032654_T001	maker-Contig10-augustus-gene-225.50-mRNA-1	0.544423		Sobic.001G308900.2.v3.1	augustus_masked-Contig10-processed-gene-405.47-mRNA-1	0.453655		Et_10A_002249	maker-Contig1-snap-gene-122.39-mRNA-1	0.0358241		Ot_Chr1_n31866	maker-Contig10-snap-gene-420.56-mRNA-1	0.239284		CDS:OS01T0209800-01	maker-Contig25-snap-gene-213.8-mRNA-1	0.3809
CDS:Zm00001d032655_T005	maker-Contig10-augustus-gene-225.56-mRNA-1	0.396221		Sobic.001G309000.1.v3.1	maker-Contig10-snap-gene-405.17-mRNA-1	0.2615		Et_10A_001591	augustus_masked-Contig1-processed-gene-122.48-mRNA-1	0.0853077		Ot_Chr1_n31080	maker-Contig10-augustus-gene-420.44-mRNA-1	0.236591		CDS:OS01T0210300-01	maker-Contig25-snap-gene-213.1-mRNA-1	0.6036
CDS:Zm00001d032656_T001	maker-Contig10-snap-gene-225.45-mRNA-1	0.463073		Sobic.001G309100.1.v3.1	maker-Contig10-augustus-gene-405.1-mRNA-1	0.556242		Et_10A_001592	maker-Contig1-snap-gene-124.1-mRNA-1	3.43774		Ot_Chr1_n31081	maker-Contig10-snap-gene-420.58-mRNA-1	0.288313		CDS:OS01T0210400-00	maker-Contig25-augustus-gene-213.19-mRNA-1	0.4376
CDS:Zm00001d032659_T004	maker-Contig10-augustus-gene-226.44-mRNA-1	0.415981		Sobic.001G309200.1.v3.1	maker-Contig10-snap-gene-405.18-mRNA-1	0.323644		Et_10A_001596	maker-Contig1-augustus-gene-126.34-mRNA-1	0.120359		Ot_Chr1_21656	maker-Contig10-snap-gene-420.59-mRNA-1	0.444193		CDS:OS01T0210700-01	maker-Contig25-augustus-gene-213.20-mRNA-1	0.6694
CDS:Zm00001d032662_T001	snap_masked-Contig10-processed-gene-226.7-mRNA-1	1.93854		Sobic.001G309300.1.v3.1	maker-Contig10-augustus-gene-405.7-mRNA-1	0.51349		Et_10A_001597	maker-Contig1-snap-gene-126.38-mRNA-1	0.323705		Ot_Chr1_21654	maker-Contig10-snap-gene-420.50-mRNA-1	0.223205		CDS:OS01T0210800-01	maker-Contig25-augustus-gene-213.15-mRNA-1	1.0313
CDS:Zm00001d032664_T001	snap_masked-Contig10-processed-gene-227.35-mRNA-1	0.916359		Sobic.001G309400.1.v3.1	maker-Contig10-snap-gene-405.13-mRNA-1	0.469445		Et_10A_001598	maker-Contig1-snap-gene-126.42-mRNA-1	0.169413		Ot_Chr1_21653	maker-Contig10-snap-gene-420.51-mRNA-1	0.225819		CDS:OS01T0211000-00	maker-Contig25-snap-gene-213.4-mRNA-1	1.4404
CDS:Zm00001d032666_T001	maker-Contig10-snap-gene-227.45-mRNA-1	0.547655		Sobic.001G309600.1.v3.1	maker-Contig10-snap-gene-405.23-mRNA-1	0.29428		Et_10A_001602	maker-Contig1-snap-gene-127.46-mRNA-1	0.0871118		Ot_Chr1_n31088	augustus_masked-Contig10-processed-gene-421.49-mRNA-1	0.207364		CDS:OS01T0211800-01	maker-Contig25-snap-gene-213.12-mRNA-1	0.492
CDS:Zm00001d032668_T001	snap_masked-Contig10-processed-gene-228.15-mRNA-1	0.310993		Sobic.001G309900.1.v3.1	maker-Contig10-augustus-gene-406.46-mRNA-1	0.522169		Et_10A_001606	maker-Contig1-augustus-gene-127.28-mRNA-1	0.0785209		Ot_Chr1_21652	maker-Contig10-augustus-gene-421.8-mRNA-1	0.298927		CDS:OS01T0212100-01	augustus_masked-Contig25-processed-gene-214.16-mRNA-1	0.4999
CDS:Zm00001d032669_T001	maker-Contig10-augustus-gene-228.1-mRNA-1	0.402408		Sobic.001G310100.1.v3.1	maker-Contig10-augustus-gene-406.52-mRNA-1	0.486527		Et_10A_001607	maker-Contig1-snap-gene-127.53-mRNA-1	0.475593		Ot_Chr1_21651	maker-Contig10-augustus-gene-421.0-mRNA-1	0.250373		CDS:OS01T0212400-01	maker-Contig25-snap-gene-214.8-mRNA-1	0.5774
CDS:Zm00001d032670_T012	maker-Contig10-snap-gene-229.43-mRNA-1	0.793642		Sobic.001G310300.1.v3.1	maker-Contig10-snap-gene-406.38-mRNA-1	0.600287		Et_10A_001608	maker-Contig1-snap-gene-127.54-mRNA-1	0.168897		Ot_Chr1_21650	maker-Contig10-snap-gene-421.12-mRNA-1	0.319046		CDS:OS01T0212500-01	maker-Contig25-augustus-gene-214.3-mRNA-1	0.5027
CDS:Zm00001d032672_T001	maker-Contig10-snap-gene-229.44-mRNA-1	0.578772		Sobic.001G310700.1.v3.1	maker-Contig10-snap-gene-408.0-mRNA-1	3.09562		Et_10A_001617	maker-Contig1-snap-gene-127.47-mRNA-1	0.121304		Ot_Chr1_21649	maker-Contig10-augustus-gene-421.2-mRNA-1	0.297422		CDS:OS01T0213100-00	maker-Contig25-augustus-gene-214.4-mRNA-1	0.9814
CDS:Zm00001d032679_T001	maker-Contig10-augustus-gene-230.22-mRNA-1	0.535374		Sobic.001G311000.1.v3.1	snap_masked-Contig10-processed-gene-408.45-mRNA-1	0.329645		Et_10A_001618	maker-Contig1-augustus-gene-128.18-mRNA-1	0.155324		Ot_Chr1_21648	snap_masked-Contig10-processed-gene-421.34-mRNA-1	0.282452		CDS:OS01T0213800-01	maker-Contig25-snap-gene-214.15-mRNA-1	0.6872
CDS:Zm00001d032681_T002	maker-Contig10-snap-gene-230.30-mRNA-1	0.51349		Sobic.001G311100.1.v3.1	maker-Contig10-snap-gene-409.44-mRNA-1	0.372305		Et_10A_001620	maker-Contig1-augustus-gene-128.24-mRNA-1	0.104465		Ot_Chr1_21647	maker-Contig10-augustus-gene-421.9-mRNA-1	0.467955		CDS:OS01T0214200-01	maker-Contig25-snap-gene-215.25-mRNA-1	0.4411
CDS:Zm00001d032683_T001	augustus_masked-Contig10-processed-gene-230.18-mRNA-1	0.47517		Sobic.001G311200.1.v3.1	maker-Contig10-augustus-gene-409.42-mRNA-1	0.813218		Et_10A_002262	snap_masked-Contig1-processed-gene-128.5-mRNA-1	0.12328		Ot_Chr1_21646	augustus_masked-Contig10-processed-gene-421.55-mRNA-1	0.280472		CDS:OS01T0214300-01	maker-Contig25-augustus-gene-215.26-mRNA-1	0.6388
CDS:Zm00001d032685_T001	maker-Contig10-augustus-gene-230.26-mRNA-1	0.377569		Sobic.001G312350.1.v3.1	maker-Contig10-snap-gene-410.33-mRNA-1	1.61849		Et_10A_001623	maker-Contig1-snap-gene-128.48-mRNA-1	0.0890877		Ot_Chr1_21645	maker-Contig10-snap-gene-421.15-mRNA-1	0.270967		CDS:OS01T0214400-01	maker-Contig25-augustus-gene-215.27-mRNA-1	0.536
CDS:Zm00001d032686_T001	maker-Contig10-augustus-gene-230.27-mRNA-1	0.310624		Sobic.001G312500.1.v3.1	maker-Contig10-snap-gene-411.58-mRNA-1	0.430571		Et_10A_001627	maker-Contig1-augustus-gene-128.27-mRNA-1	0.206955		Ot_Chr1_21644	snap_masked-Contig10-processed-gene-421.38-mRNA-1	0.441579		CDS:OS01T0214500-01	maker-Contig25-snap-gene-215.21-mRNA-1	0.1522
CDS:Zm00001d032687_T001	snap_masked-Contig10-processed-gene-231.42-mRNA-1	0.46806		Sobic.001G312600.1.v3.1	augustus_masked-Contig10-processed-gene-411.32-mRNA-1	0.336571		Et_10A_001631	maker-Contig1-snap-gene-129.10-mRNA-1	0.0945859		Ot_Chr1_21640	maker-Contig10-snap-gene-421.24-mRNA-1	0.218136		CDS:OS01T0216900-00	maker-Contig25-snap-gene-216.1-mRNA-1	1.2521
CDS:Zm00001d032688_T002	snap_masked-Contig10-processed-gene-231.43-mRNA-1	-0.923377		Sobic.001G312900.1.v3.1	snap_masked-Contig10-processed-gene-411.21-mRNA-1	0.39105		Et_10A_001632	maker-Contig1-snap-gene-129.11-mRNA-1	0.120101		Ot_Chr1_21638	maker-Contig10-snap-gene-421.16-mRNA-1	0.300115		CDS:OS01T0217000-01	maker-Contig25-snap-gene-216.14-mRNA-1	0.3315
CDS:Zm00001d032857_T001	maker-Contig10-snap-gene-254.37-mRNA-1	1.1774		Sobic.001G313100.1.v3.1	maker-Contig10-augustus-gene-411.49-mRNA-1	0.407117		Et_10A_002264	augustus_masked-Contig1-processed-gene-129.0-mRNA-1	0.17053		Ot_Chr1_21637	augustus_masked-Contig10-processed-gene-422.33-mRNA-1	0.245858		CDS:OS01T0218100-01	maker-Contig25-snap-gene-216.15-mRNA-1	0.5124
CDS:Zm00001d032859_T001	augustus_masked-Contig10-processed-gene-254.29-mRNA-1	0.529834		Sobic.001G313400.1.v3.1	maker-Contig10-snap-gene-412.0-mRNA-1	0.412934		Et_10A_001628	maker-Contig1-augustus-gene-129.32-mRNA-1	0.15687		Ot_Chr1_21636	maker-Contig10-augustus-gene-422.12-mRNA-1	0.227324		CDS:OS01T0218700-01	maker-Contig25-snap-gene-218.13-mRNA-1	0.579
CDS:Zm00001d032866_T001	maker-Contig10-snap-gene-254.32-mRNA-1	0.253744		Sobic.001G313500.1.v3.1	maker-Contig10-augustus-gene-412.11-mRNA-1	0.505918		Et_10A_001633	maker-Contig1-augustus-gene-129.35-mRNA-1	0.0522327		Ot_Chr1_n31091	maker-Contig10-snap-gene-422.0-mRNA-1	-0.79207		CDS:OS01T0218800-01	maker-Contig25-snap-gene-218.22-mRNA-1	0.6495
CDS:Zm00001d032867_T002	maker-Contig10-augustus-gene-254.45-mRNA-1	0.453655		Sobic.001G313600.1.v3.1	maker-Contig10-snap-gene-412.4-mRNA-1	0.270549		Et_10A_002265	maker-Contig1-snap-gene-130.18-mRNA-1	0.927904		Ot_Chr1_n31093	maker-Contig10-snap-gene-422.2-mRNA-1	0.357936		CDS:OS01T0219200-01	maker-Contig25-snap-gene-218.17-mRNA-1	0.6305
CDS:Zm00001d032873_T002	maker-Contig10-snap-gene-255.11-mRNA-1	0.394097		Sobic.001G313700.1.v3.1	snap_masked-Contig10-processed-gene-412.23-mRNA-1	0.38394		Et_10A_001635	maker-Contig1-augustus-gene-133.58-mRNA-1	0.0650332		Ot_Chr1_21629	maker-Contig10-snap-gene-422.3-mRNA-1	0.21671		CDS:OS01T0219500-01	snap_masked-Contig25-processed-gene-218.63-mRNA-1	0.3842
CDS:Zm00001d032875_T002	maker-Contig10-augustus-gene-255.6-mRNA-1	0.554395		Sobic.001G314000.1.v3.1	maker-Contig10-snap-gene-412.5-mRNA-1	0.243402		Et_10A_001636	maker-Contig1-augustus-gene-133.59-mRNA-1	0.126544		Ot_Chr1_21628	maker-Contig10-augustus-gene-422.14-mRNA-1	0.283561		CDS:OS01T0220100-01	maker-Contig25-snap-gene-218.26-mRNA-1	0.4587
CDS:Zm00001d032883_T001	maker-Contig10-snap-gene-256.22-mRNA-1	0.854862		Sobic.001G314200.1.v3.1	maker-Contig10-augustus-gene-412.15-mRNA-1	0.572216		Et_10A_001629	maker-Contig1-snap-gene-133.2-mRNA-1	0.0748268		Ot_Chr1_21624	maker-Contig10-snap-gene-423.26-mRNA-1	0.616389		CDS:OS01T0220300-01	maker-Contig25-augustus-gene-219.15-mRNA-1	0.4997
CDS:Zm00001d032888_T001	augustus_masked-Contig10-processed-gene-256.43-mRNA-1	0.274982		Sobic.001G314300.1.v3.1	maker-Contig10-snap-gene-413.6-mRNA-1	0.306469		Et_10A_002266	maker-Contig1-snap-gene-133.3-mRNA-1	0.25936		Ot_Chr1_21622	augustus_masked-Contig10-processed-gene-423.3-mRNA-1	0.202453		CDS:OS01T0220500-00	maker-Contig25-snap-gene-219.7-mRNA-1	1.2343
CDS:Zm00001d032889_T001	maker-Contig10-augustus-gene-256.14-mRNA-1	0.597794		Sobic.001G314400.1.v3.1	maker-Contig10-augustus-gene-413.17-mRNA-1	0.550702		Et_10A_001630	snap_masked-Contig1-processed-gene-133.37-mRNA-1	0.11761		Ot_Chr1_21621	maker-Contig10-snap-gene-423.28-mRNA-1	0.192473		CDS:OS01T0220700-00	maker-Contig25-snap-gene-219.8-mRNA-1	1.61
CDS:Zm00001d032893_T001	maker-Contig10-snap-gene-257.11-mRNA-1	0.3326		Sobic.001G314500.1.v3.1	maker-Contig10-augustus-gene-413.12-mRNA-1	0.464458		Et_10A_001637	maker-Contig1-snap-gene-133.6-mRNA-1	0.0902045		Ot_Chr1_21620	maker-Contig10-snap-gene-424.4-mRNA-1	0.239443		CDS:OS01T0221100-01	maker-Contig25-augustus-gene-219.16-mRNA-1	0.5086
CDS:Zm00001d032894_T001	maker-Contig10-augustus-gene-257.21-mRNA-1	0.443498		Sobic.001G314600.1.v3.1	maker-Contig10-augustus-gene-413.18-mRNA-1	0.33537		Et_10A_001638	maker-Contig1-snap-gene-133.7-mRNA-1	0.12517		Ot_Chr1_21618	snap_masked-Contig10-processed-gene-424.31-mRNA-1	0.315719		CDS:OS01T0221300-01	maker-Contig25-snap-gene-219.11-mRNA-1	0.7765
CDS:Zm00001d032897_T001	maker-Contig10-snap-gene-257.15-mRNA-1	0.27138		Sobic.001G314700.1.v3.1	maker-Contig10-snap-gene-413.10-mRNA-1	0.507765		Et_10A_001642	maker-Contig1-augustus-gene-134.44-mRNA-1	0.171303		Ot_Chr1_21616	maker-Contig10-augustus-gene-424.15-mRNA-1	0.233819		CDS:OS01T0221500-01	maker-Contig25-snap-gene-219.14-mRNA-1	-1
CDS:Zm00001d032900_T001	augustus_masked-Contig10-processed-gene-257.48-mRNA-1	0.444698		Sobic.001G314800.1.v3.1	maker-Contig10-snap-gene-413.2-mRNA-1	0.313486		Et_10A_001643	maker-Contig1-augustus-gene-134.47-mRNA-1	0.0826445		Ot_Chr1_21614	snap_masked-Contig10-processed-gene-426.9-mRNA-1	0.344233		CDS:OS01T0221600-00	maker-Contig25-snap-gene-220.50-mRNA-1	0.4713
CDS:Zm00001d032901_T001	maker-Contig10-augustus-gene-257.33-mRNA-1	1.0014		Sobic.001G314900.7.v3.1	maker-Contig10-snap-gene-413.3-mRNA-1	0.488282		Et_10A_001639	maker-Contig1-augustus-gene-134.41-mRNA-1	0.127403		Ot_Chr1_21610	maker-Contig10-snap-gene-428.6-mRNA-1	0.250373		CDS:OS01T0221700-00	augustus_masked-Contig25-processed-gene-220.8-mRNA-1	0.5064
CDS:Zm00001d032902_T001	maker-Contig10-augustus-gene-257.26-mRNA-1	0.41118		Sobic.001G315000.1.v3.1	maker-Contig10-snap-gene-413.4-mRNA-1	0.243033		Et_10A_001640	maker-Contig1-snap-gene-134.1-mRNA-1	0.164688		Ot_Chr1_21609	maker-Contig10-snap-gene-428.1-mRNA-1	0.189146		CDS:OS01T0221900-01	maker-Contig25-augustus-gene-220.45-mRNA-1	0.4966
CDS:Zm00001d032904_T001	maker-Contig10-augustus-gene-258.41-mRNA-1	0.827438		Sobic.001G315100.1.v3.1	maker-Contig10-augustus-gene-413.15-mRNA-1	0.539806		Et_10A_001641	snap_masked-Contig1-processed-gene-135.33-mRNA-1	0.964673		Ot_Chr1_21608	maker-Contig10-snap-gene-428.2-mRNA-1	0.268195		CDS:OS01T0222300-01	augustus_masked-Contig25-processed-gene-221.28-mRNA-1	0.6108
CDS:Zm00001d032905_T001	augustus_masked-Contig10-processed-gene-258.20-mRNA-1	0.412103		Sobic.001G315400.1.v3.1	maker-Contig10-augustus-gene-414.38-mRNA-1	0.342573		Et_10A_001644	maker-Contig1-snap-gene-137.34-mRNA-1	0.371127		Ot_Chr1_21607	augustus_masked-Contig10-processed-gene-428.17-mRNA-1	0.242611		CDS:OS01T0222500-01	maker-Contig25-snap-gene-221.16-mRNA-1	0.5012
CDS:Zm00001d032710_T001	maker-Contig10-snap-gene-233.1-mRNA-1	0.621709		Sobic.001G315500.1.v3.1	maker-Contig10-snap-gene-414.51-mRNA-1	0.249312		Et_10A_002270	snap_masked-Contig1-processed-gene-138.19-mRNA-1	0.215975		Ot_Chr1_21605	maker-Contig10-augustus-gene-428.11-mRNA-1	0.275482		CDS:OS01T0222700-01	augustus_masked-Contig25-processed-gene-221.30-mRNA-1	0.594
CDS:Zm00001d032715_T002	maker-Contig10-snap-gene-233.10-mRNA-1	0.394836		Sobic.001G315700.1.v3.1	maker-Contig10-augustus-gene-414.42-mRNA-1	0.346174		Et_10A_001648	maker-Contig1-snap-gene-138.41-mRNA-1	0.0981941		Ot_Chr1_n31097	maker-Contig10-augustus-gene-428.12-mRNA-1	0.177265		CDS:OS01T0223200-01	maker-Contig25-augustus-gene-221.7-mRNA-1	0.7129
CDS:Zm00001d032716_T001	maker-Contig10-augustus-gene-234.5-mRNA-1	0.950709		Sobic.001G316000.1.v3.1	maker-Contig10-snap-gene-414.48-mRNA-1	0.448853		Et_10A_001649	maker-Contig1-snap-gene-138.42-mRNA-1	0.123022		Ot_Chr1_21603	maker-Contig10-snap-gene-429.45-mRNA-1	0.294808		CDS:OS01T0223600-01	maker-Contig25-snap-gene-221.24-mRNA-1	0.5696
CDS:Zm00001d032721_T001	maker-Contig10-snap-gene-234.13-mRNA-1	-0.923377		Sobic.001G316200.2.v3.1	maker-Contig10-augustus-gene-414.44-mRNA-1	0.362425		Et_10A_001650	maker-Contig1-augustus-gene-139.12-mRNA-1	0.0750845		Ot_Chr1_n31099	maker-Contig10-snap-gene-429.47-mRNA-1	0.206413		CDS:OS01T0224200-00	maker-Contig25-augustus-gene-222.24-mRNA-1	0.6303
CDS:Zm00001d032722_T001	snap_masked-Contig10-processed-gene-234.27-mRNA-1	0.557442		Sobic.001G316300.1.v3.1	maker-Contig10-snap-gene-414.55-mRNA-1	0.366581		Et_10A_001659	maker-Contig1-snap-gene-139.19-mRNA-1	2.25108		Ot_Chr1_n31098	maker-Contig10-augustus-gene-429.58-mRNA-1	0.217582		CDS:OS01T0224300-01	maker-Contig25-snap-gene-222.27-mRNA-1	0.3855
CDS:Zm00001d032724_T001	maker-Contig10-augustus-gene-234.7-mRNA-1	0.491698		Sobic.001G316400.1.v3.1	maker-Contig10-snap-gene-414.49-mRNA-1	0.748027		Et_10A_001938	snap_masked-Contig1-processed-gene-34.3-mRNA-1	0.557292		Ot_Chr1_21597	maker-Contig10-augustus-gene-429.64-mRNA-1	0.333778		CDS:OS01T0224400-01	maker-Contig25-augustus-gene-222.21-mRNA-1	0.9849
CDS:Zm00001d032725_T001	maker-Contig10-snap-gene-235.6-mRNA-1	0.408225		Sobic.001G316500.1.v3.1	maker-Contig10-augustus-gene-415.4-mRNA-1	0.327614		Et_10A_000627	maker-Contig1-snap-gene-35.1-mRNA-1	0.291661		Ot_Chr1_21595	maker-Contig10-snap-gene-429.51-mRNA-1	0.250532		CDS:OS01T0224500-01	maker-Contig25-snap-gene-222.32-mRNA-1	0.7344
CDS:Zm00001d032728_T001	maker-Contig10-snap-gene-235.8-mRNA-1	0.226874		Sobic.001G316800.1.v3.1	maker-Contig10-snap-gene-415.15-mRNA-1	0.393081		Et_10A_001954	maker-Contig1-snap-gene-35.2-mRNA-1	0.168124		Ot_Chr1_09465	augustus_masked-Contig10-processed-gene-429.16-mRNA-1	0.284828		CDS:OS01T0224700-01	maker-Contig25-augustus-gene-222.22-mRNA-1	0.5854
CDS:Zm00001d032732_T001	maker-Contig10-snap-gene-235.7-mRNA-1	1.20408		Sobic.001G316900.2.v3.1	maker-Contig10-snap-gene-415.12-mRNA-1	0.449777		Et_10A_000628	maker-Contig1-augustus-gene-35.39-mRNA-1	0.0658064		Ot_Chr1_09463	maker-Contig10-augustus-gene-429.66-mRNA-1	0.18582		CDS:OS01T0225000-00	maker-Contig25-augustus-gene-222.26-mRNA-1	0.3719
CDS:Zm00001d032734_T001	augustus_masked-Contig10-processed-gene-236.22-mRNA-1	0.455132		Sobic.001G318366.1.v3.1	maker-Contig10-snap-gene-416.47-mRNA-1	0.831316		Et_10A_001953	snap_masked-Contig1-processed-gene-35.29-mRNA-1	0.286077		Ot_Chr1_09461	maker-Contig10-augustus-gene-430.9-mRNA-1	0.187721		CDS:OS01T0225100-01	maker-Contig25-augustus-gene-223.0-mRNA-1	0.7088
CDS:Zm00001d032736_T001	maker-Contig10-snap-gene-236.3-mRNA-1	0.275905		Sobic.001G211500.1.v3.1	maker-Contig10-snap-gene-221.4-mRNA-1	0.456517		Et_10A_000625	snap_masked-Contig1-processed-gene-35.34-mRNA-1	0.182041		Ot_Chr1_09460	snap_masked-Contig10-processed-gene-430.48-mRNA-1	0.329105		CDS:OS01T0225200-01	maker-Contig25-snap-gene-223.15-mRNA-1	0.6686
CDS:Zm00001d032737_T003	maker-Contig10-snap-gene-236.4-mRNA-1	1.00787		Sobic.001G211900.1.v3.1	maker-Contig10-augustus-gene-222.32-mRNA-1	0.390865		Et_10A_000629	maker-Contig1-snap-gene-35.9-mRNA-1	0.0910636		Ot_Chr1_09459	maker-Contig10-snap-gene-430.5-mRNA-1	0.230888		CDS:OS01T0225300-01	maker-Contig25-augustus-gene-223.2-mRNA-1	0.6779
CDS:Zm00001d032744_T001	maker-Contig10-snap-gene-236.8-mRNA-1	0.519307		Sobic.001G212200.1.v3.1	maker-Contig10-snap-gene-222.37-mRNA-1	0.373044		Et_10A_000665	maker-Contig1-snap-gene-36.21-mRNA-1	0.0842768		Ot_Chr1_n31103	maker-Contig10-snap-gene-430.6-mRNA-1	0.242532		CDS:OS01T0225500-00	maker-Contig25-augustus-gene-223.7-mRNA-1	0.7977
CDS:Zm00001d032747_T001	snap_masked-Contig10-processed-gene-237.18-mRNA-1	1.20621		Sobic.001G212300.1.v3.1	maker-Contig10-snap-gene-224.48-mRNA-1	0.41118		Et_10A_001963	maker-Contig1-augustus-gene-36.45-mRNA-1	0.107902		Ot_Chr1_09452	maker-Contig10-augustus-gene-430.8-mRNA-1	0.225661		CDS:OS01T0226200-00	maker-Contig25-snap-gene-223.23-mRNA-1	0.6395
CDS:Zm00001d032748_T001	snap_masked-Contig10-processed-gene-237.25-mRNA-1	0.578034		Sobic.001G212701.1.v3.1	maker-Contig10-snap-gene-224.52-mRNA-1	2.12644		Et_10A_000664	maker-Contig1-snap-gene-36.18-mRNA-1	0.20223		Ot_Chr1_09451	augustus_masked-Contig10-processed-gene-430.29-mRNA-1	0.274611		CDS:OS01T0226300-01	augustus_masked-Contig25-processed-gene-223.30-mRNA-1	0.4013
CDS:Zm00001d032763_T001	maker-Contig10-augustus-gene-239.41-mRNA-1	0.376553		Sobic.001G212800.1.v3.1	maker-Contig10-augustus-gene-224.58-mRNA-1	0.581635		Et_10A_001961	maker-Contig1-augustus-gene-36.50-mRNA-1	0.36434		Ot_Chr1_09450	maker-Contig10-snap-gene-432.26-mRNA-1	0.219482		CDS:OS01T0226400-01	maker-Contig25-snap-gene-223.24-mRNA-1	0.5716
CDS:Zm00001d032555_T002	maker-Contig10-augustus-gene-439.17-mRNA-1	0.533989		Sobic.001G212900.1.v3.1	maker-Contig10-snap-gene-224.53-mRNA-1	0.341188		Et_10A_000666	snap_masked-Contig1-processed-gene-36.37-mRNA-1	0.451366		Ot_Chr1_09448	maker-Contig10-snap-gene-432.27-mRNA-1	0.262096		CDS:OS01T0226500-01	augustus_masked-Contig25-processed-gene-224.27-mRNA-1	0.6494
CDS:Zm00001d032556_T001	snap_masked-Contig10-processed-gene-439.26-mRNA-1	0.26584		Sobic.001G213000.1.v3.1	snap_masked-Contig10-processed-gene-224.40-mRNA-1	0.491052		Et_10A_001973	augustus_masked-Contig1-processed-gene-37.29-mRNA-1	0.177402		Ot_Chr1_09436	augustus_masked-Contig10-processed-gene-432.10-mRNA-1	0.271205		CDS:OS01T0226600-01	snap_masked-Contig25-processed-gene-224.41-mRNA-1	0.5558
CDS:Zm00001d032557_T001	maker-Contig10-snap-gene-439.5-mRNA-1	0.323736		Sobic.001G213200.1.v3.1	snap_masked-Contig10-processed-gene-224.34-mRNA-1	0.507488		Et_10A_000715	snap_masked-Contig1-processed-gene-37.15-mRNA-1	0.770089		Ot_Chr1_09431	maker-Contig10-snap-gene-433.6-mRNA-1	0.381778		CDS:OS01T0227100-01	augustus_masked-Contig25-processed-gene-224.30-mRNA-1	0.5404
CDS:Zm00001d032560_T001	maker-Contig10-snap-gene-439.9-mRNA-1	0.256329		Sobic.001G213300.1.v3.1	maker-Contig10-augustus-gene-225.46-mRNA-1	0.248758		Et_10A_001972	augustus_masked-Contig1-processed-gene-38.11-mRNA-1	0.0798955		Ot_Chr1_09430	maker-Contig10-snap-gene-433.0-mRNA-1	0.27469		CDS:OS01T0227200-01	maker-Contig25-snap-gene-224.17-mRNA-1	0.6935
CDS:Zm00001d032565_T001	maker-Contig10-snap-gene-439.2-mRNA-1	0.549409		Sobic.001G213400.1.v3.1	maker-Contig10-snap-gene-225.42-mRNA-1	0.529556		Et_10A_000717	snap_masked-Contig1-processed-gene-38.34-mRNA-1	0.110823		Ot_Chr1_09428	maker-Contig10-snap-gene-433.8-mRNA-1	0.311996		CDS:OS01T0227300-01	maker-Contig25-augustus-gene-224.5-mRNA-1	0.4263
CDS:Zm00001d032566_T001	maker-Contig10-augustus-gene-439.23-mRNA-1	0.374152		Sobic.001G213832.1.v3.1	maker-Contig10-augustus-gene-225.50-mRNA-1	0.52614		Et_10A_000719	maker-Contig1-augustus-gene-38.25-mRNA-1	0.134791		Ot_Chr1_09426	maker-Contig10-snap-gene-434.14-mRNA-1	0.412827		CDS:OS01T0227700-01	maker-Contig25-snap-gene-224.25-mRNA-1	1.527
CDS:Zm00001d032567_T001	maker-Contig10-snap-gene-439.13-mRNA-1	0.484219		Sobic.001G214000.1.v3.1	maker-Contig10-augustus-gene-225.56-mRNA-1	0.37129		Et_10A_000772	maker-Contig1-snap-gene-39.3-mRNA-1	0.259445		Ot_Chr1_09424	augustus_masked-Contig10-processed-gene-434.27-mRNA-1	0.277383		CDS:OS01T0228300-01	maker-Contig25-snap-gene-225.60-mRNA-1	0.4096
CDS:Zm00001d032570_T001	snap_masked-Contig10-processed-gene-440.47-mRNA-1	1.42754		Sobic.001G214200.1.v3.1	maker-Contig10-snap-gene-225.45-mRNA-1	0.381539		Et_10A_000770	maker-Contig1-snap-gene-40.11-mRNA-1	0.126802		Ot_Chr1_09422	maker-Contig10-augustus-gene-434.2-mRNA-1	0.337422		CDS:OS01T0228500-01	maker-Contig25-snap-gene-225.63-mRNA-1	0.5393
CDS:Zm00001d032572_T001	snap_masked-Contig10-processed-gene-441.20-mRNA-1	0.457348		Sobic.001G214300.1.v3.1	maker-Contig10-augustus-gene-226.44-mRNA-1	0.380154		Et_10A_000771	maker-Contig1-augustus-gene-40.33-mRNA-1	0.104723		Ot_Chr1_09421	snap_masked-Contig10-processed-gene-435.57-mRNA-1	0.219324		CDS:OS01T0228600-01	maker-Contig25-augustus-gene-225.44-mRNA-1	0.3724
CDS:Zm00001d032573_T001	maker-Contig10-snap-gene-441.46-mRNA-1	0.318288		Sobic.001G214600.1.v3.1	maker-Contig10-augustus-gene-226.40-mRNA-1	0.420598		Et_10A_001988	snap_masked-Contig1-processed-gene-40.30-mRNA-1	0.241405		Ot_Chr1_n31106	maker-Contig10-augustus-gene-435.1-mRNA-1	0.551439		CDS:OS01T0228800-01	snap_masked-Contig25-processed-gene-225.30-mRNA-1	0.7726
CDS:Zm00001d032575_T002	maker-Contig10-augustus-gene-442.24-mRNA-1	0.411826		Sobic.001G214800.2.v3.1	maker-Contig10-snap-gene-226.32-mRNA-1	0.396683		Et_10A_001989	snap_masked-Contig1-processed-gene-41.14-mRNA-1	0.216491		Ot_Chr1_09419	augustus_masked-Contig10-processed-gene-435.41-mRNA-1	0.207522		CDS:OS01T0229000-00	maker-Contig25-augustus-gene-225.36-mRNA-1	1.348
CDS:Zm00001d032578_T001	maker-Contig10-augustus-gene-443.3-mRNA-1	0.418474		Sobic.001G215000.1.v3.1	snap_masked-Contig10-processed-gene-226.7-mRNA-1	1.59116		Et_10A_000833	maker-Contig1-snap-gene-41.7-mRNA-1	0.164774		Ot_Chr1_n31111	maker-Contig10-snap-gene-435.21-mRNA-1	0.306135		CDS:OS01T0229100-02	maker-Contig25-augustus-gene-225.46-mRNA-1	0.5899
CDS:Zm00001d032582_T002	maker-Contig10-snap-gene-443.25-mRNA-1	0.415889		Sobic.001G215300.1.v3.1	maker-Contig10-augustus-gene-226.42-mRNA-1	0.441651		Et_10A_000829	maker-Contig1-augustus-gene-42.0-mRNA-1	0.156097		Ot_Chr1_09417	augustus_masked-Contig10-processed-gene-435.43-mRNA-1	0.236274		CDS:OS01T0229200-01	maker-Contig25-snap-gene-225.56-mRNA-1	0.7118
CDS:Zm00001d032587_T001	augustus_masked-Contig10-processed-gene-443.36-mRNA-1	0.478863		Sobic.001G215400.1.v3.1	augustus_masked-Contig10-processed-gene-227.4-mRNA-1	0.563167		Et_10A_002001	augustus_masked-Contig1-processed-gene-42.33-mRNA-1	0.193038		Ot_Chr1_09416	maker-Contig10-snap-gene-435.36-mRNA-1	0.257581		CDS:OS01T0229300-01	maker-Contig25-augustus-gene-225.38-mRNA-1	0.9531
CDS:Zm00001d030518_T002	augustus_masked-Contig10-processed-gene-284.30-mRNA-1	0.403146		Sobic.001G215600.3.v3.1	snap_masked-Contig10-processed-gene-227.35-mRNA-1	0.521708		Et_10A_000834	maker-Contig1-snap-gene-42.26-mRNA-1	0.0965618		Ot_Chr1_09415	maker-Contig10-snap-gene-435.22-mRNA-1	0.240631		CDS:OS01T0229500-01	maker-Contig25-snap-gene-225.58-mRNA-1	0.4407
CDS:Zm00001d030523_T001	maker-Contig10-augustus-gene-284.15-mRNA-1	0.658275		Sobic.001G215900.2.v3.1	maker-Contig10-augustus-gene-227.57-mRNA-1	0.360302		Et_10A_002002	augustus_masked-Contig1-processed-gene-42.34-mRNA-1	0.131613		Ot_Chr1_09414	maker-Contig10-snap-gene-435.25-mRNA-1	0.281422		CDS:OS01T0229700-00	snap_masked-Contig25-processed-gene-225.34-mRNA-1	0.5737
CDS:Zm00001d030526_T002	snap_masked-Contig10-processed-gene-285.2-mRNA-1	0.586344		Sobic.001G216100.1.v3.1	maker-Contig10-snap-gene-227.45-mRNA-1	0.520969		Et_10A_000835	maker-Contig1-snap-gene-42.28-mRNA-1	0.0867682		Ot_Chr1_09413	maker-Contig10-snap-gene-435.27-mRNA-1	0.251482		CDS:OS01T0230200-01	snap_masked-Contig25-processed-gene-226.3-mRNA-1	1.0433
CDS:Zm00001d030529_T001	maker-Contig10-snap-gene-285.39-mRNA-1	0.565014		Sobic.001G216200.1.v3.1	snap_masked-Contig10-processed-gene-228.15-mRNA-1	0.274058		Et_10A_000837	maker-Contig1-snap-gene-42.30-mRNA-1	0.118555		Ot_Chr1_09411	augustus_masked-Contig10-processed-gene-435.48-mRNA-1	0.266135		CDS:OS01T0231000-01	maker-Contig25-augustus-gene-226.41-mRNA-1	0.4963
CDS:Zm00001d030532_T001	maker-Contig10-snap-gene-286.46-mRNA-1	0.393543		Sobic.001G216300.1.v3.1	maker-Contig10-augustus-gene-228.1-mRNA-1	0.354946		Et_10A_002003	snap_masked-Contig1-processed-gene-43.9-mRNA-1	0.113314		Ot_Chr1_09409	maker-Contig10-snap-gene-435.30-mRNA-1	0.273422		CDS:OS01T0231500-01	maker-Contig25-snap-gene-226.32-mRNA-1	0.6311
CDS:Zm00001d030533_T003	maker-Contig10-snap-gene-286.50-mRNA-1	0.431863		Sobic.001G216500.1.v3.1	maker-Contig10-snap-gene-228.12-mRNA-1	0.470276		Et_10A_000830	maker-Contig1-snap-gene-43.37-mRNA-1	0.17345		Ot_Chr1_09407	maker-Contig10-snap-gene-435.32-mRNA-1	0.270809		CDS:OS01T0231600-00	maker-Contig25-augustus-gene-226.45-mRNA-1	1.3884
CDS:Zm00001d030542_T001	maker-Contig10-augustus-gene-287.29-mRNA-1	0.480618		Sobic.001G216600.1.v3.1	maker-Contig10-snap-gene-229.43-mRNA-1	0.586991		Et_10A_000831	augustus_masked-Contig1-processed-gene-43.27-mRNA-1	0.13187		Ot_Chr1_09406	maker-Contig10-snap-gene-435.38-mRNA-1	0.265026		CDS:OS01T0231900-01	maker-Contig25-augustus-gene-226.46-mRNA-1	0.6537
CDS:Zm00001d030544_T001	maker-Contig10-snap-gene-287.40-mRNA-1	0.491421		Sobic.001G216800.1.v3.1	maker-Contig10-snap-gene-229.44-mRNA-1	0.726697		Et_10A_000832	augustus_masked-Contig1-processed-gene-43.28-mRNA-1	0.0970773		Ot_Chr1_09405	maker-Contig10-snap-gene-436.45-mRNA-1	0.248076		CDS:OS01T0232100-01	maker-Contig25-snap-gene-226.37-mRNA-1	0.3452
CDS:Zm00001d030549_T001	maker-Contig10-snap-gene-289.1-mRNA-1	0.730391		Sobic.001G217100.1.v3.1	maker-Contig10-augustus-gene-230.22-mRNA-1	0.500008		Et_10A_000838	maker-Contig1-augustus-gene-43.4-mRNA-1	0.0868541		Ot_Chr1_n31119	maker-Contig10-snap-gene-437.45-mRNA-1	0.565775		CDS:OS01T0232300-01	maker-Contig25-snap-gene-228.43-mRNA-1	0.388
CDS:Zm00001d030551_T001	maker-Contig10-augustus-gene-289.13-mRNA-1	0.394559		Sobic.001G217200.1.v3.1	maker-Contig10-snap-gene-230.30-mRNA-1	0.432694		Et_10A_002023	maker-Contig1-snap-gene-43.40-mRNA-1	0.310991		Ot_Chr1_09398	maker-Contig10-snap-gene-438.0-mRNA-1	0.278967		CDS:OS01T0232400-01	maker-Contig25-augustus-gene-228.55-mRNA-1	0.5363
CDS:Zm00001d030554_T004	maker-Contig10-augustus-gene-290.8-mRNA-1	0.468983		Sobic.001G217300.1.v3.1	augustus_masked-Contig10-processed-gene-230.18-mRNA-1	0.308131		Et_10A_000907	augustus_masked-Contig1-processed-gene-44.37-mRNA-1	0.215546		Ot_Chr1_09388	maker-Contig10-snap-gene-438.1-mRNA-1	1.05298		CDS:OS01T0232800-01	maker-Contig25-augustus-gene-229.41-mRNA-1	0.6675
CDS:Zm00001d030556_T001	maker-Contig10-augustus-gene-290.0-mRNA-1	0.980626		Sobic.001G217400.1.v3.1	maker-Contig10-augustus-gene-230.26-mRNA-1	0.318842		Et_10A_000904	augustus_masked-Contig1-processed-gene-44.33-mRNA-1	0.0853077		Ot_Chr1_09385	maker-Contig10-augustus-gene-438.20-mRNA-1	0.323798		CDS:OS01T0233000-01	maker-Contig25-snap-gene-229.56-mRNA-1	0.5217
CDS:Zm00001d030557_T001	maker-Contig10-augustus-gene-290.1-mRNA-1	0.534081		Sobic.001G217500.1.v3.1	maker-Contig10-augustus-gene-230.27-mRNA-1	0.301852		Et_10A_000905	augustus_masked-Contig1-processed-gene-44.34-mRNA-1	0.0587618		Ot_Chr1_09384	maker-Contig10-augustus-gene-439.17-mRNA-1	0.264155		CDS:OS01T0233800-01	maker-Contig25-snap-gene-229.49-mRNA-1	1.95
CDS:Zm00001d030573_T004	maker-Contig10-snap-gene-292.10-mRNA-1	0.597794		Sobic.001G217600.1.v3.1	snap_masked-Contig10-processed-gene-231.42-mRNA-1	0.490682		Et_10A_002020	snap_masked-Contig1-processed-gene-44.9-mRNA-1	0.10206		Ot_Chr1_09383	snap_masked-Contig10-processed-gene-439.29-mRNA-1	0.416629		CDS:OS01T0233900-01	augustus_masked-Contig25-processed-gene-229.12-mRNA-1	0.5663
CDS:Zm00001d032600_T001	maker-Contig10-snap-gene-444.4-mRNA-1	0.4495		Sobic.001G217700.1.v3.1	snap_masked-Contig10-processed-gene-231.43-mRNA-1	0.430201		Et_10A_000906	maker-Contig1-snap-gene-45.22-mRNA-1	0.133245		Ot_Chr1_09382	snap_masked-Contig10-processed-gene-439.26-mRNA-1	0.293699		CDS:OS01T0234100-01	augustus_masked-Contig25-processed-gene-229.7-mRNA-1	0.9055
CDS:Zm00001d032601_T001	maker-Contig10-snap-gene-444.5-mRNA-1	0.640546		Sobic.001G217900.1.v3.1	maker-Contig10-augustus-gene-231.10-mRNA-1	0.406378		Et_10A_000999	maker-Contig1-snap-gene-45.30-mRNA-1	0.173279		Ot_Chr1_n31115	maker-Contig10-snap-gene-439.5-mRNA-1	0.184077		CDS:OS01T0235100-01	maker-Contig25-augustus-gene-231.21-mRNA-1	1.0372
CDS:Zm00001d032603_T001	maker-Contig10-augustus-gene-444.12-mRNA-1	0.476185		Sobic.001G218200.2.v3.1	maker-Contig10-augustus-gene-231.12-mRNA-1	0.436665		Et_10A_002038	maker-Contig1-augustus-gene-46.16-mRNA-1	0.342262		Ot_Chr1_09379	snap_masked-Contig10-processed-gene-439.27-mRNA-1	0.266215		CDS:OS01T0235200-02	maker-Contig25-snap-gene-232.57-mRNA-1	0.7491
CDS:Zm00001d032604_T001	maker-Contig10-snap-gene-444.6-mRNA-1	0.525678		Sobic.001G218300.1.v3.1	maker-Contig10-snap-gene-231.18-mRNA-1	0.661138		Et_10A_001000	maker-Contig1-augustus-gene-46.18-mRNA-1	0.170701		Ot_Chr1_09378	maker-Contig10-augustus-gene-439.20-mRNA-1	0.290769		CDS:OS01T0235300-01	maker-Contig25-snap-gene-232.52-mRNA-1	0.628
CDS:Zm00001d032605_T001	maker-Contig10-snap-gene-444.7-mRNA-1	0.69678		Sobic.001G218600.1.v3.1	maker-Contig10-snap-gene-232.40-mRNA-1	0.483295		Et_10A_000998	maker-Contig1-snap-gene-47.33-mRNA-1	0.0856514		Ot_Chr1_n31117	maker-Contig10-snap-gene-439.8-mRNA-1	0.210453		CDS:OS01T0235350-00	maker-Contig25-augustus-gene-232.45-mRNA-1	0.7885
CDS:Zm00001d032609_T002	augustus_masked-Contig10-processed-gene-444.24-mRNA-1	0.588191		Sobic.001G219300.1.v3.1	maker-Contig10-snap-gene-232.45-mRNA-1	0.404993		Et_10A_001001	maker-Contig1-snap-gene-47.34-mRNA-1	0.109448		Ot_Chr1_09373	maker-Contig10-snap-gene-439.9-mRNA-1	0.180433		CDS:OS01T0235400-02	augustus_masked-Contig25-processed-gene-232.14-mRNA-1	0.5678
CDS:Zm00001d032610_T004	snap_masked-Contig10-processed-gene-445.48-mRNA-1	0.29271		Sobic.001G219600.1.v3.1	maker-Contig10-snap-gene-233.3-mRNA-1	0.402038		Et_10A_001002	maker-Contig1-snap-gene-47.35-mRNA-1	0.185306		Ot_Chr1_27397	maker-Contig10-snap-gene-439.2-mRNA-1	0.37053		CDS:OS01T0235700-01	maker-Contig25-snap-gene-232.60-mRNA-1	0.7237
CDS:Zm00001d032613_T001	maker-Contig10-snap-gene-445.4-mRNA-1	0.298528		Sobic.001G219800.4.v3.1	maker-Contig10-augustus-gene-233.17-mRNA-1	0.320227		Et_10A_001083	snap_masked-Contig1-processed-gene-49.23-mRNA-1	1.16192		Ot_Chr1_09369	maker-Contig10-augustus-gene-439.23-mRNA-1	0.199364		CDS:OS01T0235800-01	maker-Contig25-augustus-gene-232.41-mRNA-1	0.4673
CDS:Zm00001d032615_T002	maker-Contig10-augustus-gene-445.11-mRNA-1	0.400745		Sobic.001G219900.1.v3.1	maker-Contig10-snap-gene-233.6-mRNA-1	0.40093		Et_10A_001084	maker-Contig1-augustus-gene-50.15-mRNA-1	0.09828		Ot_Chr1_09367	maker-Contig10-snap-gene-439.13-mRNA-1	0.223601		CDS:OS01T0236000-01	maker-Contig25-snap-gene-232.54-mRNA-1	0.4708
CDS:Zm00001d032617_T002	maker-Contig10-snap-gene-445.0-mRNA-1	0.658275		Sobic.001G220000.2.v3.1	maker-Contig10-augustus-gene-233.12-mRNA-1	0.478863		Et_10A_001091	maker-Contig1-snap-gene-50.14-mRNA-1	0.132386		Ot_Chr1_09366	maker-Contig10-snap-gene-440.0-mRNA-1	0.271521		CDS:OS01T0236400-01	maker-Contig25-augustus-gene-232.42-mRNA-1	0.7273
CDS:Zm00001d032618_T001	maker-Contig10-snap-gene-445.10-mRNA-1	0.504625		Sobic.001G220300.1.v3.1	maker-Contig10-snap-gene-233.7-mRNA-1	0.459749		Et_10A_001085	maker-Contig1-snap-gene-50.10-mRNA-1	0.205151		Ot_Chr1_09365	snap_masked-Contig10-processed-gene-440.40-mRNA-1	0.841574		CDS:OS01T0236700-01	maker-Contig25-snap-gene-233.42-mRNA-1	0.6636
CDS:Zm00001d032621_T003	augustus_masked-Contig10-processed-gene-447.3-mRNA-1	0.542022		Sobic.001G220400.1.v3.1	maker-Contig10-snap-gene-233.1-mRNA-1	0.551071		Et_10A_001086	snap_masked-Contig1-processed-gene-50.24-mRNA-1	0.0785209		Ot_Chr1_09364	maker-Contig10-snap-gene-441.40-mRNA-1	0.223205		CDS:OS01T0236800-01	maker-Contig25-snap-gene-233.51-mRNA-1	0.8052
CDS:Zm00001d032521_T001	maker-Contig10-augustus-gene-434.2-mRNA-1	0.476739		Sobic.001G220500.1.v3.1	maker-Contig10-snap-gene-233.10-mRNA-1	0.390958		Et_10A_001087	maker-Contig1-snap-gene-51.19-mRNA-1	0.0856514		Ot_Chr1_09362	snap_masked-Contig10-processed-gene-441.20-mRNA-1	0.269304		CDS:OS01T0237000-01	maker-Contig25-snap-gene-233.44-mRNA-1	0.5124
CDS:Zm00001d032526_T002	augustus_masked-Contig10-processed-gene-435.41-mRNA-1	0.675173		Sobic.001G220800.1.v3.1	maker-Contig10-augustus-gene-234.5-mRNA-1	0.528264		Et_10A_001088	maker-Contig1-snap-gene-51.20-mRNA-1	0.122163		Ot_Chr1_09360	maker-Contig10-snap-gene-441.46-mRNA-1	0.2217		CDS:OS01T0237100-01	augustus_masked-Contig25-processed-gene-233.35-mRNA-1	0.7156
CDS:Zm00001d032526_T010	maker-Contig10-snap-gene-435.21-mRNA-1	0.585236		Sobic.001G221400.1.v3.1	maker-Contig10-snap-gene-234.13-mRNA-1	-0.923377		Et_10A_001183	maker-Contig1-snap-gene-51.21-mRNA-1	0.0710468		Ot_Chr1_09359	maker-Contig10-augustus-gene-442.23-mRNA-1	0.30059		CDS:OS01T0237366-00	maker-Contig25-snap-gene-233.53-mRNA-1	2.4259
CDS:Zm00001d032527_T001	maker-Contig10-snap-gene-435.36-mRNA-1	0.188646		Sobic.001G221601.1.v3.1	snap_masked-Contig10-processed-gene-234.27-mRNA-1	0.583482		Et_10A_001184	snap_masked-Contig1-processed-gene-51.11-mRNA-1	0.147162		Ot_Chr1_09358	maker-Contig10-augustus-gene-442.24-mRNA-1	0.235799		CDS:OS01T0238500-01	maker-Contig25-snap-gene-233.45-mRNA-1	0.4048
CDS:Zm00001d032529_T004	maker-Contig10-snap-gene-435.22-mRNA-1	0.367966		Sobic.001G221700.1.v3.1	maker-Contig10-augustus-gene-234.7-mRNA-1	0.429093		Et_10A_001192	augustus_masked-Contig1-processed-gene-52.13-mRNA-1	0.172248		Ot_Chr1_09356	maker-Contig10-augustus-gene-443.3-mRNA-1	0.405302		CDS:OS01T0238700-01	augustus_masked-Contig25-processed-gene-233.32-mRNA-1	0.8653
CDS:Zm00001d032530_T001	maker-Contig10-snap-gene-435.25-mRNA-1	0.447191		Sobic.001G221800.1.v3.1	maker-Contig10-snap-gene-235.6-mRNA-1	0.365657		Et_10A_001188	maker-Contig1-snap-gene-52.0-mRNA-1	0.15833		Ot_Chr1_09355	maker-Contig10-snap-gene-443.25-mRNA-1	0.263838		CDS:OS01T0238800-02	maker-Contig25-augustus-gene-233.70-mRNA-1	0.697
CDS:Zm00001d032531_T001	maker-Contig10-snap-gene-435.27-mRNA-1	0.613307		Sobic.001G221900.1.v3.1	maker-Contig10-snap-gene-235.8-mRNA-1	0.238878		Et_10A_001189	maker-Contig1-snap-gene-52.1-mRNA-1	0.156956		Ot_Chr1_09354	maker-Contig10-snap-gene-443.19-mRNA-1	0.225581		CDS:OS01T0238900-01	augustus_masked-Contig25-processed-gene-233.33-mRNA-1	0.6101
CDS:Zm00001d032532_T001	augustus_masked-Contig10-processed-gene-435.48-mRNA-1	0.480618		Sobic.001G222000.1.v3.1	maker-Contig10-augustus-gene-235.4-mRNA-1	0.384032		Et_10A_002088	maker-Contig1-augustus-gene-52.34-mRNA-1	0.239171		Ot_Chr1_09351	maker-Contig10-snap-gene-443.23-mRNA-1	0.230968		CDS:OS01T0239000-02	maker-Contig25-snap-gene-233.55-mRNA-1	0.6093
CDS:Zm00001d032535_T002	maker-Contig10-snap-gene-435.38-mRNA-1	0.321981		Sobic.001G222200.1.v3.1	maker-Contig10-snap-gene-235.10-mRNA-1	0.481079		Et_10A_002113	snap_masked-Contig1-processed-gene-53.5-mRNA-1	0.147162		Ot_Chr1_09350	maker-Contig10-snap-gene-443.28-mRNA-1	0.192631		CDS:OS01T0239100-01	maker-Contig25-augustus-gene-233.64-mRNA-1	0.5797
CDS:Zm00001d032536_T001	maker-Contig10-snap-gene-436.45-mRNA-1	0.242386		Sobic.001G222300.1.v3.1	maker-Contig10-snap-gene-235.7-mRNA-1	0.976378		Et_10A_001285	maker-Contig1-augustus-gene-55.26-mRNA-1	0.301111		Ot_Chr1_09349	maker-Contig10-augustus-gene-444.11-mRNA-1	0.228037		CDS:OS01T0239200-01	maker-Contig25-augustus-gene-233.72-mRNA-1	0.5992
CDS:Zm00001d032435_T001	maker-Contig10-snap-gene-421.24-mRNA-1	0.427431		Sobic.001G222400.5.v3.1	augustus_masked-Contig10-processed-gene-236.22-mRNA-1	0.443313		Et_10A_001286	augustus_masked-Contig1-processed-gene-55.2-mRNA-1	0.166492		Ot_Chr1_09348	maker-Contig10-snap-gene-444.4-mRNA-1	0.239918		CDS:OS01T0239700-01	maker-Contig25-snap-gene-234.50-mRNA-1	0.9217
CDS:Zm00001d032439_T001	maker-Contig10-snap-gene-421.16-mRNA-1	0.711277		Sobic.001G222600.1.v3.1	maker-Contig10-snap-gene-236.3-mRNA-1	0.259654		Et_10A_001287	maker-Contig1-snap-gene-55.15-mRNA-1	0.135565		Ot_Chr1_09347	maker-Contig10-snap-gene-444.5-mRNA-1	0.252195		CDS:OS01T0241000-01	maker-Contig25-snap-gene-234.53-mRNA-1	0.6097
CDS:Zm00001d032440_T003	augustus_masked-Contig10-processed-gene-422.33-mRNA-1	0.424661		Sobic.001G222700.1.v3.1	maker-Contig10-snap-gene-236.2-mRNA-1	0.393358		Et_10A_001289	maker-Contig1-snap-gene-55.21-mRNA-1	0.192007		Ot_Chr1_09346	maker-Contig10-augustus-gene-444.12-mRNA-1	0.290135		CDS:OS01T0241100-01	maker-Contig25-snap-gene-234.60-mRNA-1	0.6447
CDS:Zm00001d032441_T001	maker-Contig10-augustus-gene-422.12-mRNA-1	0.421152		Sobic.001G222800.2.v3.1	maker-Contig10-snap-gene-236.4-mRNA-1	0.351622		Et_10A_001290	maker-Contig1-augustus-gene-55.33-mRNA-1	0.0697582		Ot_Chr1_09345	maker-Contig10-snap-gene-444.6-mRNA-1	0.227007		CDS:OS01T0242200-01	snap_masked-Contig25-processed-gene-234.24-mRNA-1	0.7554
CDS:Zm00001d032442_T001	maker-Contig10-snap-gene-422.0-mRNA-1	0.465197		Sobic.001G223100.1.v3.1	maker-Contig10-snap-gene-236.8-mRNA-1	0.240447		Et_10A_001375	augustus_masked-Contig1-processed-gene-55.7-mRNA-1	1.93252		Ot_Chr1_09344	maker-Contig10-snap-gene-444.7-mRNA-1	0.30265		CDS:OS01T0242300-01	snap_masked-Contig25-processed-gene-234.33-mRNA-1	2.4538
CDS:Zm00001d032447_T001	maker-Contig10-snap-gene-423.26-mRNA-1	0.56169		Sobic.001G223550.1.v3.1	snap_masked-Contig10-processed-gene-237.18-mRNA-1	0.631405		Et_10A_002144	augustus_masked-Contig1-processed-gene-56.28-mRNA-1	0.22345		Ot_Chr1_09341	augustus_masked-Contig10-processed-gene-444.24-mRNA-1	0.278492		CDS:OS01T0243100-01	maker-Contig25-snap-gene-234.55-mRNA-1	0.6628
CDS:Zm00001d032449_T002	augustus_masked-Contig10-processed-gene-423.3-mRNA-1	0.372582		Sobic.001G224200.1.v3.1	snap_masked-Contig10-processed-gene-237.25-mRNA-1	0.527156		Et_10A_002145	snap_masked-Contig1-processed-gene-56.9-mRNA-1	0.13651		Ot_Chr1_n31121	snap_masked-Contig10-processed-gene-445.48-mRNA-1	0.227245		CDS:OS01T0243200-02	maker-Contig25-augustus-gene-234.47-mRNA-1	0.6949
CDS:Zm00001d032450_T001	maker-Contig10-snap-gene-423.28-mRNA-1	0.531957		Sobic.001G224300.1.v3.1	maker-Contig10-snap-gene-237.6-mRNA-1	0.276551		Et_10A_002147	maker-Contig1-snap-gene-56.44-mRNA-1	0.141149		Ot_Chr1_09338	maker-Contig10-snap-gene-445.4-mRNA-1	0.225977		CDS:OS01T0243400-01	snap_masked-Contig25-processed-gene-234.35-mRNA-1	0.3918
CDS:Zm00001d032453_T001	maker-Contig10-snap-gene-424.4-mRNA-1	0.426785		Sobic.001G224600.1.v3.1	maker-Contig10-snap-gene-237.7-mRNA-1	0.401115		Et_10A_002148	snap_masked-Contig1-processed-gene-56.20-mRNA-1	0.112283		Ot_Chr1_09337	maker-Contig10-augustus-gene-445.11-mRNA-1	0.214492		CDS:OS01T0243700-01	maker-Contig25-snap-gene-235.48-mRNA-1	0.4762
CDS:Zm00001d032455_T001	maker-Contig10-augustus-gene-424.15-mRNA-1	0.407209		Sobic.001G224900.1.v3.1	snap_masked-Contig10-processed-gene-237.31-mRNA-1	0.481818		Et_10A_001376	maker-Contig1-snap-gene-56.45-mRNA-1	0.0923523		Ot_Chr1_09335	maker-Contig10-snap-gene-445.0-mRNA-1	0.284115		CDS:OS01T0244400-01	maker-Contig25-snap-gene-235.44-mRNA-1	1.1888
CDS:Zm00001d032781_T001	maker-Contig10-augustus-gene-240.31-mRNA-1	0.497146		Sobic.001G225700.1.v3.1	maker-Contig10-snap-gene-239.55-mRNA-1	0.244787		Et_10A_002149	snap_masked-Contig1-processed-gene-56.22-mRNA-1	0.0904623		Ot_Chr1_n31884	maker-Contig10-snap-gene-445.10-mRNA-1	0.495281		CDS:OS01T0246500-01	maker-Contig25-snap-gene-235.49-mRNA-1	0.7915
CDS:Zm00001d032784_T001	maker-Contig10-augustus-gene-240.33-mRNA-1	0.859202		Sobic.001G225800.1.v3.1	maker-Contig10-snap-gene-239.63-mRNA-1	0.337125		Et_10A_001373	maker-Contig1-snap-gene-56.40-mRNA-1	0.0922664		Ot_Chr1_09334	maker-Contig10-snap-gene-446.9-mRNA-1	1.01852		CDS:OS01T0246700-01	maker-Contig25-snap-gene-235.45-mRNA-1	0.7056
CDS:Zm00001d032788_T001	maker-Contig10-augustus-gene-240.37-mRNA-1	0.355038		Sobic.001G226000.1.v3.1	maker-Contig10-augustus-gene-239.41-mRNA-1	0.335278		Et_10A_001379	maker-Contig1-augustus-gene-56.5-mRNA-1	0.146045		Ot_Chr1_n31124	maker-Contig10-snap-gene-447.63-mRNA-1	0.372827		CDS:OS01T0247700-01	maker-Contig25-augustus-gene-235.39-mRNA-1	0.7165
CDS:Zm00001d032789_T001	snap_masked-Contig10-processed-gene-240.63-mRNA-1	0.425123		Sobic.001G226100.1.v3.1	maker-Contig10-snap-gene-239.57-mRNA-1	0.514413		Et_10A_002146	snap_masked-Contig1-processed-gene-56.11-mRNA-1	0.151458		Ot_Chr1_09332	maker-Contig10-augustus-gene-447.62-mRNA-1	0.208235		CDS:OS01T0247900-01	maker-Contig25-snap-gene-235.51-mRNA-1	0.5189
CDS:Zm00001d032790_T002	maker-Contig10-snap-gene-240.21-mRNA-1	0.395482		Sobic.001G226200.1.v3.1	maker-Contig10-snap-gene-239.67-mRNA-1	0.407578		Et_10A_001384	maker-Contig1-snap-gene-58.1-mRNA-1	1.79275		Ot_Chr1_09330	augustus_masked-Contig10-processed-gene-447.3-mRNA-1	0.261383		CDS:OS01T0248500-01	maker-Contig25-snap-gene-172.64-mRNA-1	0.7718
CDS:Zm00001d032794_T001	snap_masked-Contig10-processed-gene-241.22-mRNA-1	0.321797		Sobic.001G226300.1.v3.1	maker-Contig10-snap-gene-239.60-mRNA-1	0.485234		Et_10A_002153	maker-Contig1-snap-gene-60.9-mRNA-1	0.672754		Ot_Chr1_09328	maker-Contig10-augustus-gene-447.52-mRNA-1	0.615913		CDS:OS01T0248900-01	maker-Contig25-snap-gene-172.54-mRNA-1	0.4211
CDS:Zm00001d032798_T001	maker-Contig10-augustus-gene-241.3-mRNA-1	0.529095		Sobic.001G226401.1.v3.1	maker-Contig10-snap-gene-239.68-mRNA-1	0.360394		Et_10A_001385	snap_masked-Contig1-processed-gene-60.32-mRNA-1	1.80993		Ot_Chr1_n31122	maker-Contig10-snap-gene-447.82-mRNA-1	1.05488		CDS:OS01T0249200-01	maker-Contig25-snap-gene-173.9-mRNA-1	0.3343
CDS:Zm00001d032801_T005	maker-Contig10-snap-gene-242.34-mRNA-1	0.438142		Sobic.001G226500.1.v3.1	maker-Contig10-snap-gene-239.61-mRNA-1	0.294095		Et_10A_001394	augustus_masked-Contig1-processed-gene-60.5-mRNA-1	0.104036		Ot_Chr1_09325	maker-Contig10-augustus-gene-449.1-mRNA-1	0.186691		CDS:OS01T0249800-00	maker-Contig25-augustus-gene-173.11-mRNA-1	0.8969
CDS:Zm00001d030028_T001	maker-Contig10-snap-gene-379.63-mRNA-1	0.291325		Sobic.001G226600.2.v3.1	maker-Contig10-augustus-gene-239.53-mRNA-1	0.291695		Et_10A_001399	maker-Contig1-augustus-gene-61.24-mRNA-1	0.0789505		Ot_Chr1_09324	maker-Contig10-snap-gene-449.19-mRNA-1	0.344867		CDS:OS01T0250600-01	maker-Contig25-snap-gene-173.3-mRNA-1	0.4666
CDS:Zm00001d030031_T001	maker-Contig10-snap-gene-379.58-mRNA-1	0.441189		Sobic.001G226700.1.v3.1	maker-Contig10-snap-gene-240.0-mRNA-1	0.453932		Et_10A_002161	augustus_masked-Contig1-processed-gene-62.1-mRNA-1	4.0885		Ot_Chr1_09322	augustus_masked-Contig10-processed-gene-449.36-mRNA-1	0.24966		CDS:OS01T0250900-01	maker-Contig25-snap-gene-173.4-mRNA-1	0.4981
CDS:Zm00001d030032_T001	maker-Contig10-snap-gene-380.39-mRNA-1	0.283107		Sobic.001G227100.1.v3.1	maker-Contig10-augustus-gene-240.34-mRNA-1	1.06244		Et_10A_001408	maker-Contig1-snap-gene-63.29-mRNA-1	0.306524		Ot_Chr1_09321	maker-Contig10-snap-gene-449.21-mRNA-1	0.290214		CDS:OS01T0251000-01	maker-Contig25-snap-gene-173.5-mRNA-1	0.4438
CDS:Zm00001d030037_T001	maker-Contig10-snap-gene-380.42-mRNA-1	0.509612		Sobic.001G227200.3.v3.1	maker-Contig10-augustus-gene-240.26-mRNA-1	0.408779		Et_10A_001435	maker-Contig1-snap-gene-68.19-mRNA-1	0.0495695		Ot_Chr1_09318	maker-Contig10-augustus-gene-449.2-mRNA-1	0.515558		CDS:OS01T0251100-01	maker-Contig25-snap-gene-173.6-mRNA-1	0.535
CDS:Zm00001d030047_T001	maker-Contig10-augustus-gene-381.16-mRNA-1	1.55552		Sobic.001G227400.1.v3.1	maker-Contig10-snap-gene-240.9-mRNA-1	0.413488		Et_10A_001436	maker-Contig1-snap-gene-68.21-mRNA-1	0.12053		Ot_Chr1_09317	augustus_masked-Contig10-processed-gene-449.38-mRNA-1	0.24974		CDS:OS01T0252100-01	maker-Contig25-augustus-gene-173.18-mRNA-1	0.7674
CDS:Zm00001d030048_T001	maker-Contig10-augustus-gene-381.24-mRNA-1	0.489205		Sobic.001G227601.1.v3.1	maker-Contig10-augustus-gene-240.30-mRNA-1	0.444975		Et_10A_001434	maker-Contig1-augustus-gene-68.28-mRNA-1	0.122592		Ot_Chr1_09316	maker-Contig10-augustus-gene-449.10-mRNA-1	0.324828		CDS:OS01T0252200-01	maker-Contig25-snap-gene-174.0-mRNA-1	0.3512
CDS:Zm00001d030053_T001	maker-Contig10-snap-gene-381.6-mRNA-1	-0.923377		Sobic.001G227800.1.v3.1	maker-Contig10-augustus-gene-240.31-mRNA-1	0.487912		Et_10A_001439	maker-Contig1-augustus-gene-69.32-mRNA-1	0.107644		Ot_Chr1_09314	maker-Contig10-augustus-gene-449.4-mRNA-1	0.305976		CDS:OS01T0252600-00	maker-Contig25-snap-gene-174.7-mRNA-1	0.4611
CDS:Zm00001d030061_T001	maker-Contig10-augustus-gene-382.0-mRNA-1	0.46769		Sobic.001G227900.1.v3.1	maker-Contig10-augustus-gene-240.33-mRNA-1	0.709153		Et_10A_001440	maker-Contig1-snap-gene-70.21-mRNA-1	0.429116		Ot_Chr1_09313	maker-Contig10-snap-gene-449.25-mRNA-1	0.238967		CDS:OS01T0252900-01	maker-Contig25-augustus-gene-174.25-mRNA-1	0.6403
CDS:Zm00001d032527_T001	maker-Contig10-snap-gene-437.49-mRNA-1	0.251343		Sobic.001G228000.1.v3.1	maker-Contig10-snap-gene-240.19-mRNA-1	0.393912		Et_10A_001441	maker-Contig1-snap-gene-72.6-mRNA-1	0.0650332		Ot_Chr1_09312	maker-Contig10-augustus-gene-449.12-mRNA-1	0.204512		CDS:OS01T0253100-01	maker-Contig25-augustus-gene-175.3-mRNA-1	0.5935
CDS:Zm00001d032529_T004	maker-Contig10-snap-gene-437.36-mRNA-1	0.382647		Sobic.001G228100.1.v3.1	maker-Contig10-augustus-gene-240.37-mRNA-1	0.345435		Et_10A_001443	maker-Contig1-augustus-gene-72.29-mRNA-1	0.122678		Ot_Chr1_09311	maker-Contig10-snap-gene-449.27-mRNA-1	0.145503		CDS:OS01T0253200-00	snap_masked-Contig25-processed-gene-175.44-mRNA-1	0.3968
CDS:Zm00001d032530_T001	maker-Contig10-snap-gene-437.40-mRNA-1	0.467413		Sobic.001G228200.1.v3.1	snap_masked-Contig10-processed-gene-240.63-mRNA-1	0.41829		Et_10A_001442	maker-Contig1-snap-gene-72.7-mRNA-1	0.0484527		Ot_Chr1_09307	augustus_masked-Contig10-processed-gene-450.41-mRNA-1	0.466133		CDS:OS01T0253300-01	maker-Contig25-augustus-gene-175.0-mRNA-1	0.4817
CDS:Zm00001d032531_T001	maker-Contig10-snap-gene-437.42-mRNA-1	0.636945		Sobic.001G228300.1.v3.1	maker-Contig10-snap-gene-240.21-mRNA-1	0.383848		Et_10A_000106	maker-Contig1-augustus-gene-73.3-mRNA-1	-0.859091		Ot_Chr1_09306	maker-Contig10-snap-gene-450.10-mRNA-1	0.221067		CDS:OS01T0253400-01	snap_masked-Contig25-processed-gene-175.55-mRNA-1	0.4817
CDS:Zm00001d032532_T001	augustus_masked-Contig10-processed-gene-437.29-mRNA-1	0.465105		Sobic.001G228400.2.v3.1	maker-Contig10-snap-gene-241.8-mRNA-1	0.426692		Et_10A_001445	maker-Contig1-snap-gene-73.50-mRNA-1	0.536588		Ot_Chr1_n31132	maker-Contig10-snap-gene-450.8-mRNA-1	0.26471		CDS:OS01T0253600-01	maker-Contig25-augustus-gene-175.5-mRNA-1	0.5212
CDS:Zm00001d032535_T002	maker-Contig10-augustus-gene-437.66-mRNA-1	0.452732		Sobic.001G229000.1.v3.1	snap_masked-Contig10-processed-gene-241.22-mRNA-1	0.332508		Et_10A_001449	maker-Contig1-snap-gene-74.3-mRNA-1	1.15153		Ot_Chr1_09303	maker-Contig10-snap-gene-450.11-mRNA-1	0.157226		CDS:OS01T0253800-00	maker-Contig25-snap-gene-175.17-mRNA-1	0.3778
CDS:Zm00001d032536_T001	maker-Contig10-snap-gene-438.5-mRNA-1	0.238231		Sobic.001G229200.1.v3.1	snap_masked-Contig10-processed-gene-241.27-mRNA-1	0.668432		Et_10A_001460	maker-Contig1-snap-gene-76.5-mRNA-1	0.214859		Ot_Chr1_n31130	maker-Contig10-augustus-gene-450.5-mRNA-1	0.218849		CDS:OS01T0253900-02	maker-Contig25-snap-gene-175.12-mRNA-1	0.7553
CDS:Zm00001d029875_T001	augustus_masked-Contig10-processed-gene-392.41-mRNA-1	0.580896		Sobic.001G229300.2.v3.1	maker-Contig10-augustus-gene-241.3-mRNA-1	0.491698		Et_10A_001461	maker-Contig1-snap-gene-78.45-mRNA-1	0.0622841		Ot_Chr1_09299	snap_masked-Contig10-processed-gene-451.41-mRNA-1	1.91095		CDS:OS01T0254000-01	maker-Contig25-snap-gene-175.20-mRNA-1	0.4173
CDS:Zm00001d029878_T001	augustus_masked-Contig10-processed-gene-392.45-mRNA-1	0.437034		Sobic.001G230000.1.v3.1	maker-Contig10-snap-gene-242.34-mRNA-1	0.397421		Et_10A_001458	snap_masked-Contig1-processed-gene-78.7-mRNA-1	0.110479		Ot_Chr1_09296	maker-Contig10-snap-gene-451.19-mRNA-1	0.20578		CDS:OS01T0254100-01	maker-Contig25-snap-gene-175.22-mRNA-1	0.5867
CDS:Zm00001d029879_T001	maker-Contig10-augustus-gene-394.35-mRNA-1	0.715709		Sobic.001G230100.1.v3.1	maker-Contig10-augustus-gene-242.42-mRNA-1	0.392158		Et_10A_001462	maker-Contig1-snap-gene-78.47-mRNA-1	0.102146		Ot_Chr1_09295	maker-Contig10-snap-gene-451.11-mRNA-1	0.288155		CDS:OS01T0254200-01	maker-Contig25-snap-gene-176.23-mRNA-1	1.7195
CDS:Zm00001d029885_T001	maker-Contig10-snap-gene-394.50-mRNA-1	0.429462		Sobic.001G230200.1.v3.1	maker-Contig10-snap-gene-242.32-mRNA-1	0.32272		Et_10A_001459	augustus_masked-Contig1-processed-gene-78.33-mRNA-1	0.134276		Ot_Chr1_n31139	maker-Contig10-augustus-gene-451.2-mRNA-1	0.335362		CDS:OS01T0254300-00	maker-Contig25-snap-gene-176.24-mRNA-1	0.4681
CDS:Zm00001d029886_T001	maker-Contig10-augustus-gene-395.50-mRNA-1	0.485419		Sobic.001G230300.1.v3.1	maker-Contig10-snap-gene-242.36-mRNA-1	0.549317		Et_10A_002185	augustus_masked-Contig1-processed-gene-80.34-mRNA-1	0.190632		Ot_Chr1_09293	maker-Contig10-snap-gene-451.13-mRNA-1	0.294967		CDS:OS01T0254900-01	maker-Contig25-snap-gene-176.26-mRNA-1	0.6552
CDS:Zm00001d029887_T001	maker-Contig10-snap-gene-395.43-mRNA-1	0.970284		Sobic.001G230400.1.v3.1	snap_masked-Contig10-processed-gene-243.10-mRNA-1	0.323366		Et_10A_001467	maker-Contig1-snap-gene-80.43-mRNA-1	2.02599		Ot_Chr1_09292	snap_masked-Contig10-processed-gene-451.48-mRNA-1	0.279284		CDS:OS01T0256300-00	maker-Contig25-snap-gene-177.45-mRNA-1	1.8496
CDS:Zm00001d029888_T002	maker-Contig10-snap-gene-395.33-mRNA-1	0.619586		Sobic.001G230500.1.v3.1	maker-Contig10-snap-gene-243.31-mRNA-1	0.480895		Et_10A_001468	maker-Contig1-augustus-gene-80.1-mRNA-1	0.116063		Ot_Chr1_n31888	maker-Contig10-snap-gene-452.12-mRNA-1	0.664784		CDS:OS01T0256400-01	maker-Contig25-snap-gene-177.52-mRNA-1	0.461
CDS:Zm00001d032804_T001	maker-Contig10-snap-gene-242.32-mRNA-1	0.389019		Sobic.001G230600.1.v3.1	maker-Contig10-snap-gene-244.27-mRNA-1	0.654397		Et_10A_001470	maker-Contig1-augustus-gene-80.2-mRNA-1	0.108589		Ot_Chr1_09288	maker-Contig10-augustus-gene-453.1-mRNA-1	0.209106		CDS:OS01T0256800-01	maker-Contig25-augustus-gene-177.43-mRNA-1	0.6809
CDS:Zm00001d032805_T001	maker-Contig10-snap-gene-242.36-mRNA-1	0.617		Sobic.001G230700.1.v3.1	maker-Contig10-snap-gene-244.28-mRNA-1	1.00334		Et_10A_002186	maker-Contig1-augustus-gene-80.3-mRNA-1	0.09639		Ot_Chr1_09287	maker-Contig10-augustus-gene-453.2-mRNA-1	0.194057		CDS:OS01T0256900-01	maker-Contig25-augustus-gene-179.3-mRNA-1	0.6232
CDS:Zm00001d032806_T001	snap_masked-Contig10-processed-gene-243.10-mRNA-1	0.357993		Sobic.001G230900.1.v3.1	maker-Contig10-snap-gene-244.29-mRNA-1	0.274428		Et_10A_001471	maker-Contig1-augustus-gene-80.4-mRNA-1	0.115204		Ot_Chr1_09286	maker-Contig10-snap-gene-453.9-mRNA-1	0.202532		CDS:OS01T0257300-01	maker-Contig25-snap-gene-179.22-mRNA-1	0.3862
CDS:Zm00001d032807_T001	maker-Contig10-snap-gene-243.31-mRNA-1	0.474985		Sobic.001G231000.1.v3.1	maker-Contig10-snap-gene-244.32-mRNA-1	0.369812		Et_10A_001472	maker-Contig1-snap-gene-80.48-mRNA-1	2.10142		Ot_Chr1_n31144	maker-Contig10-snap-gene-453.11-mRNA-1	0.692269		CDS:OS01T0257400-01	maker-Contig25-augustus-gene-180.17-mRNA-1	0.6225
CDS:Zm00001d032810_T002	maker-Contig10-snap-gene-244.28-mRNA-1	1.34554		Sobic.001G231200.1.v3.1	augustus_masked-Contig10-processed-gene-244.22-mRNA-1	0.478217		Et_10A_001477	maker-Contig1-snap-gene-81.7-mRNA-1	3.24676		Ot_Chr1_n31148	maker-Contig10-augustus-gene-453.5-mRNA-1	0.256155		CDS:OS01T0259200-02	maker-Contig25-augustus-gene-180.14-mRNA-1	0.6816
CDS:Zm00001d032811_T001	maker-Contig10-snap-gene-244.29-mRNA-1	0.273874		Sobic.001G231500.1.v3.1	augustus_masked-Contig10-processed-gene-246.22-mRNA-1	0.360302		Et_10A_002188	snap_masked-Contig1-processed-gene-81.34-mRNA-1	0.245442		Ot_Chr1_09279	maker-Contig10-snap-gene-454.40-mRNA-1	0.267482		CDS:OS01T0259400-01	maker-Contig25-snap-gene-180.8-mRNA-1	0.6751
CDS:Zm00001d032815_T011	maker-Contig10-snap-gene-245.9-mRNA-1	0.391512		Sobic.001G231600.1.v3.1	maker-Contig10-augustus-gene-246.2-mRNA-1	0.302314		Et_10A_002187	snap_masked-Contig1-processed-gene-81.30-mRNA-1	0.162025		Ot_Chr1_n31149	maker-Contig10-snap-gene-454.49-mRNA-1	0.405777		CDS:OS01T0259600-01	maker-Contig25-snap-gene-180.10-mRNA-1	0.5456
CDS:Zm00001d032836_T001	snap_masked-Contig10-processed-gene-248.37-mRNA-1	0.839165		Sobic.001G232000.1.v3.1	maker-Contig10-snap-gene-247.3-mRNA-1	1.83327		Et_10A_000348	snap_masked-Contig1-processed-gene-81.36-mRNA-1	0.172505		Ot_Chr1_09278	maker-Contig10-snap-gene-454.48-mRNA-1	0.25972		CDS:OS01T0259900-00	maker-Contig25-snap-gene-180.2-mRNA-1	0.5644
CDS:Zm00001d032838_T001	maker-Contig10-snap-gene-248.11-mRNA-1	0.424569		Sobic.001G233400.1.v3.1	maker-Contig10-snap-gene-247.10-mRNA-1	0.349313		Et_10A_001478	maker-Contig1-snap-gene-81.8-mRNA-1	0.188399		Ot_Chr1_09277	maker-Contig10-augustus-gene-454.32-mRNA-1	0.232393		CDS:OS01T0260100-01	maker-Contig25-augustus-gene-182.18-mRNA-1	0.725
CDS:Zm00001d032843_T002	maker-Contig10-augustus-gene-248.15-mRNA-1	0.768434		Sobic.001G233532.1.v3.1	maker-Contig10-snap-gene-248.6-mRNA-1	0.577295		Et_10A_001475	snap_masked-Contig1-processed-gene-82.18-mRNA-1	-0.859091		Ot_Chr1_09276	maker-Contig10-snap-gene-454.42-mRNA-1	0.360233		CDS:OS01T0260700-01	maker-Contig25-snap-gene-182.0-mRNA-1	0.5424
CDS:Zm00001d032849_T002	maker-Contig10-augustus-gene-248.16-mRNA-1	0.30296		Sobic.001G233700.1.v3.1	maker-Contig10-augustus-gene-248.19-mRNA-1	0.466952		Et_10A_001483	snap_masked-Contig1-processed-gene-82.19-mRNA-1	0.108761		Ot_Chr1_n31150	maker-Contig10-snap-gene-454.43-mRNA-1	0.474687		CDS:OS01T0260800-01	maker-Contig25-snap-gene-182.1-mRNA-1	0.443
CDS:Zm00001d032850_T001	augustus_masked-Contig10-processed-gene-249.20-mRNA-1	0.417736		Sobic.001G233900.1.v3.1	snap_masked-Contig10-processed-gene-248.37-mRNA-1	0.751536		Et_10A_001482	maker-Contig1-snap-gene-82.12-mRNA-1	0.0896891		Ot_Chr1_09274	maker-Contig10-snap-gene-454.50-mRNA-1	0.133147		CDS:OS01T0261100-01	maker-Contig25-snap-gene-182.3-mRNA-1	0.839
CDS:Zm00001d032852_T001	maker-Contig10-augustus-gene-249.12-mRNA-1	0.285693		Sobic.001G234000.1.v3.1	maker-Contig10-snap-gene-248.11-mRNA-1	0.987367		Et_10A_002191	augustus_masked-Contig1-processed-gene-83.35-mRNA-1	0.329032		Ot_Chr1_n31151	maker-Contig10-snap-gene-455.1-mRNA-1	0.535439		CDS:OS01T0261200-01	maker-Contig25-snap-gene-182.10-mRNA-1	0.7194
CDS:Zm00001d032855_T001	maker-Contig10-snap-gene-251.46-mRNA-1	0.421891		Sobic.001G234200.1.v3.1	maker-Contig10-augustus-gene-248.15-mRNA-1	0.366211		Et_10A_002190	augustus_masked-Contig1-processed-gene-83.40-mRNA-1	0.341059		Ot_Chr1_09270	maker-Contig10-augustus-gene-455.23-mRNA-1	0.287759		CDS:OS01T0261600-00	maker-Contig25-snap-gene-183.62-mRNA-1	0.8057
CDS:Zm00001d030372_T001	maker-Contig10-snap-gene-333.31-mRNA-1	0.961974		Sobic.001G234300.1.v3.1	maker-Contig10-augustus-gene-248.16-mRNA-1	0.334909		Et_10A_001484	snap_masked-Contig1-processed-gene-85.9-mRNA-1	2.31173		Ot_Chr1_09269	maker-Contig10-augustus-gene-455.15-mRNA-1	0.283482		CDS:OS01T0262500-01	maker-Contig25-snap-gene-183.58-mRNA-1	0.4392
CDS:Zm00001d030381_T002	maker-Contig10-snap-gene-334.11-mRNA-1	0.585882		Sobic.001G234800.1.v3.1	augustus_masked-Contig10-processed-gene-249.20-mRNA-1	0.480618		Et_10A_001497	maker-Contig1-augustus-gene-85.0-mRNA-1	0.400852		Ot_Chr1_09266	maker-Contig10-augustus-gene-455.24-mRNA-1	0.334333		CDS:OS01T0262600-01	maker-Contig25-snap-gene-184.18-mRNA-1	0.568
CDS:Zm00001d030385_T002	maker-Contig10-augustus-gene-334.1-mRNA-1	0.459288		Sobic.001G235000.1.v3.1	maker-Contig10-augustus-gene-249.12-mRNA-1	0.247927		Et_10A_001498	snap_masked-Contig1-processed-gene-86.20-mRNA-1	0.303517		Ot_Chr1_n31155	maker-Contig10-snap-gene-455.4-mRNA-1	0.238967		CDS:OS01T0262700-01	maker-Contig25-augustus-gene-184.1-mRNA-1	0.6564
CDS:Zm00001d030388_T001	augustus_masked-Contig10-processed-gene-335.18-mRNA-1	0.606104		Sobic.001G235700.1.v3.1	maker-Contig10-augustus-gene-251.36-mRNA-1	0.345343		Et_10A_001499	maker-Contig1-augustus-gene-87.41-mRNA-1	1.83442		Ot_Chr1_09263	maker-Contig10-snap-gene-455.5-mRNA-1	0.455123		CDS:OS01T0263400-00	maker-Contig25-augustus-gene-184.6-mRNA-1	2.7276
CDS:Zm00001d030398_T003	maker-Contig10-snap-gene-338.17-mRNA-1	0.565753		Sobic.001G192300.1.v3.1	snap_masked-Contig10-processed-gene-421.38-mRNA-1	1.03104		Et_10A_001500	maker-Contig1-augustus-gene-87.44-mRNA-1	0.18101		Ot_Chr1_09262	maker-Contig10-augustus-gene-456.10-mRNA-1	0.393183		CDS:OS01T0259900-00	snap_masked-Contig25-processed-gene-184.51-mRNA-1	0.5694
CDS:Zm00001d030409_T001	maker-Contig10-augustus-gene-339.40-mRNA-1	0.516814		Sobic.001G192700.1.v3.1	maker-Contig10-snap-gene-421.24-mRNA-1	0.416166		Et_10A_001501	maker-Contig1-snap-gene-87.16-mRNA-1	0.0990532		Ot_Chr1_09261	maker-Contig10-augustus-gene-456.11-mRNA-1	0.746209		CDS:OS01T0260100-01	maker-Contig25-augustus-gene-185.52-mRNA-1	0.7052
CDS:Zm00001d030414_T001	maker-Contig10-augustus-gene-340.9-mRNA-1	0.494745		Sobic.001G192900.1.v3.1	maker-Contig10-snap-gene-421.16-mRNA-1	0.480987		Et_10A_001502	maker-Contig1-snap-gene-87.17-mRNA-1	0.107816		Ot_Chr1_09260	maker-Contig10-augustus-gene-456.15-mRNA-1	0.414886		CDS:OS01T0260700-01	maker-Contig25-augustus-gene-185.47-mRNA-1	0.5516
CDS:Zm00001d030148_T001	snap_masked-Contig10-processed-gene-373.39-mRNA-1	0.437311		Sobic.001G193000.1.v3.1	augustus_masked-Contig10-processed-gene-422.33-mRNA-1	0.389019		Et_10A_002201	maker-Contig1-snap-gene-87.19-mRNA-1	0.0659782		Ot_Chr1_09259	maker-Contig10-snap-gene-456.6-mRNA-1	0.283799		CDS:OS01T0260800-01	maker-Contig25-snap-gene-186.9-mRNA-1	0.443
CDS:Zm00001d030149_T001	maker-Contig10-snap-gene-373.12-mRNA-1	0.521338		Sobic.001G193100.2.v3.1	maker-Contig10-augustus-gene-422.12-mRNA-1	0.366396		Et_10A_001503	maker-Contig1-snap-gene-88.22-mRNA-1	-0.859091		Ot_Chr1_09258	maker-Contig10-snap-gene-456.7-mRNA-1	0.284511		CDS:OS01T0261100-01	augustus_masked-Contig25-processed-gene-186.34-mRNA-1	0.9561
CDS:Zm00001d030152_T001	maker-Contig10-snap-gene-373.3-mRNA-1	1.23234		Sobic.001G193300.1.v3.1	maker-Contig10-snap-gene-422.0-mRNA-1	-0.923377		Et_10A_001504	maker-Contig1-snap-gene-88.23-mRNA-1	0.123967		Ot_Chr1_n31156	snap_masked-Contig10-processed-gene-457.30-mRNA-1	1.27008		CDS:OS01T0261200-01	maker-Contig25-snap-gene-186.25-mRNA-1	0.713
CDS:Zm00001d030153_T001	snap_masked-Contig10-processed-gene-373.52-mRNA-1	0.404808		Sobic.001G193500.1.v3.1	maker-Contig10-snap-gene-422.2-mRNA-1	0.399545		Et_10A_002204	maker-Contig1-snap-gene-88.26-mRNA-1	0.12517		Ot_Chr1_09257	maker-Contig10-snap-gene-459.41-mRNA-1	0.268749		CDS:OS01T0261600-00	maker-Contig25-snap-gene-186.26-mRNA-1	0.8405
CDS:Zm00001d030157_T001	snap_masked-Contig10-processed-gene-373.53-mRNA-1	0.436572		Sobic.001G193600.1.v3.1	maker-Contig10-snap-gene-422.3-mRNA-1	0.227982		Et_10A_001506	maker-Contig1-augustus-gene-88.63-mRNA-1	0.164602		Ot_Chr1_n31157	snap_masked-Contig10-processed-gene-459.21-mRNA-1	0.33655		CDS:OS01T0262500-01	maker-Contig25-snap-gene-186.23-mRNA-1	0.4161
CDS:Zm00001d030159_T002	maker-Contig10-snap-gene-373.15-mRNA-1	0.755507		Sobic.001G193700.1.v3.1	maker-Contig10-augustus-gene-422.14-mRNA-1	0.477293		Et_10A_001507	augustus_masked-Contig1-processed-gene-89.22-mRNA-1	0.121132		Ot_Chr1_09254	maker-Contig10-augustus-gene-459.56-mRNA-1	0.209106		CDS:OS01T0262600-01	maker-Contig25-snap-gene-187.41-mRNA-1	0.5605
CDS:Zm00001d032543_T001	maker-Contig10-augustus-gene-438.16-mRNA-1	0.574525		Sobic.001G194100.1.v3.1	maker-Contig10-snap-gene-425.37-mRNA-1	0.723373		Et_10A_001509	maker-Contig1-snap-gene-93.4-mRNA-1	0.0908918		Ot_Chr1_09252	maker-Contig10-snap-gene-460.11-mRNA-1	0.265739		CDS:OS01T0262700-01	maker-Contig25-augustus-gene-187.27-mRNA-1	0.5949
CDS:Zm00001d032546_T001	maker-Contig10-augustus-gene-438.20-mRNA-1	0.442297		Sobic.001G194200.1.v3.1	augustus_masked-Contig10-processed-gene-425.24-mRNA-1	0.325029		Et_10A_002208	augustus_masked-Contig1-processed-gene-93.8-mRNA-1	0.835036		Ot_Chr1_09251	maker-Contig10-augustus-gene-460.7-mRNA-1	0.297739		CDS:OS01T0263400-00	maker-Contig25-snap-gene-187.46-mRNA-1	-1
CDS:Zm00001d032547_T004	maker-Contig10-augustus-gene-439.17-mRNA-1	0.528541		Sobic.001G194300.2.v3.1	maker-Contig10-augustus-gene-425.29-mRNA-1	0.298897		Et_10A_001511	maker-Contig1-snap-gene-93.2-mRNA-1	0.154207		Ot_Chr1_09249	maker-Contig10-snap-gene-461.37-mRNA-1	0.185661		CDS:OS01T0263500-01	augustus_masked-Contig25-processed-gene-187.4-mRNA-1	0.5132
CDS:Zm00001d032548_T001	snap_masked-Contig10-processed-gene-439.26-mRNA-1	0.298805		Sobic.001G195700.1.v3.1	maker-Contig10-snap-gene-428.6-mRNA-1	0.540729		Et_10A_001512	maker-Contig1-snap-gene-93.3-mRNA-1	0.164602		Ot_Chr1_09244	maker-Contig10-snap-gene-462.45-mRNA-1	0.240076		CDS:OS01T0264000-01	maker-Contig25-augustus-gene-187.35-mRNA-1	0.8426
CDS:Zm00001d032550_T001	maker-Contig10-snap-gene-439.5-mRNA-1	0.318657		Sobic.001G195800.1.v3.1	maker-Contig10-snap-gene-428.1-mRNA-1	0.17341		Et_10A_001517	maker-Contig1-snap-gene-93.6-mRNA-1	0.124396		Ot_Chr1_11370	augustus_masked-Contig10-processed-gene-175.29-mRNA-1	0.247047		CDS:OS01T0264500-01	maker-Contig25-snap-gene-187.40-mRNA-1	0.5965
CDS:Zm00001d032552_T001	maker-Contig10-augustus-gene-439.20-mRNA-1	0.953109		Sobic.001G196000.1.v3.1	maker-Contig10-snap-gene-428.2-mRNA-1	0.389757		Et_10A_001516	snap_masked-Contig1-processed-gene-94.33-mRNA-1	1.79361		Ot_Chr1_11369	maker-Contig10-snap-gene-175.10-mRNA-1	0.28269		CDS:OS01T0264600-00	maker-Contig25-snap-gene-188.6-mRNA-1	1.1205
CDS:Zm00001d027423_T002	maker-Contig10-snap-gene-413.6-mRNA-1	0.36972		Sobic.001G196100.1.v3.1	augustus_masked-Contig10-processed-gene-428.17-mRNA-1	0.42226		Et_10A_001519	maker-Contig1-snap-gene-94.16-mRNA-1	0.163571		Ot_Chr1_n30507	maker-Contig10-augustus-gene-175.20-mRNA-1	0.274611		CDS:OS01T0264700-01	maker-Contig25-augustus-gene-188.19-mRNA-1	0.8092
CDS:Zm00001d027425_T001	maker-Contig10-augustus-gene-413.17-mRNA-1	0.889212		Sobic.001G196200.1.v3.1	maker-Contig10-augustus-gene-428.11-mRNA-1	0.550055		Et_10A_001521	maker-Contig1-snap-gene-94.17-mRNA-1	0.117266		Ot_Chr1_11364	snap_masked-Contig10-processed-gene-176.14-mRNA-1	0.549855		CDS:OS01T0265000-00	maker-Contig25-augustus-gene-188.15-mRNA-1	0.2861
CDS:Zm00001d027427_T001	maker-Contig10-augustus-gene-413.12-mRNA-1	1.06881		Sobic.001G196300.1.v3.1	maker-Contig10-augustus-gene-428.12-mRNA-1	0.182552		Et_10A_001518	maker-Contig1-snap-gene-94.14-mRNA-1	0.0810123		Ot_Chr1_11360	maker-Contig10-augustus-gene-176.52-mRNA-1	-0.79207		CDS:OS01T0265100-01	maker-Contig25-augustus-gene-188.21-mRNA-1	0.4965
CDS:Zm00001d027434_T001	maker-Contig10-snap-gene-413.2-mRNA-1	0.624295		Sobic.001G196400.1.v3.1	maker-Contig10-snap-gene-429.40-mRNA-1	0.345251		Et_10A_002209	snap_masked-Contig1-processed-gene-95.22-mRNA-1	0.0792941		Ot_Chr1_11359	maker-Contig10-augustus-gene-177.28-mRNA-1	0.401659		CDS:OS01T0265200-01	maker-Contig25-snap-gene-188.9-mRNA-1	0.4862
CDS:Zm00001d027435_T001	maker-Contig10-snap-gene-413.3-mRNA-1	0.519769		Sobic.001G196500.2.v3.1	maker-Contig10-snap-gene-429.45-mRNA-1	0.479509		Et_10A_002210	maker-Contig1-augustus-gene-95.43-mRNA-1	0.0292091		Ot_Chr1_11357	maker-Contig10-augustus-gene-177.29-mRNA-1	0.353501		CDS:OS01T0265700-01	maker-Contig25-snap-gene-188.11-mRNA-1	0.7986
CDS:Zm00001d027446_T001	maker-Contig10-snap-gene-414.48-mRNA-1	0.848306		Sobic.001G196700.1.v3.1	maker-Contig10-snap-gene-429.47-mRNA-1	0.466305		Et_10A_001523	maker-Contig1-snap-gene-95.4-mRNA-1	0.173107		Ot_Chr1_11356	maker-Contig10-snap-gene-177.33-mRNA-1	0.290531		CDS:OS01T0265800-01	augustus_masked-Contig25-processed-gene-188.59-mRNA-1	0.6489
CDS:Zm00001d029734_T001	maker-Contig10-augustus-gene-31.47-mRNA-1	0.519676		Sobic.001G196800.1.v3.1	maker-Contig10-augustus-gene-429.58-mRNA-1	0.337494		Et_10A_000407	maker-Contig1-snap-gene-2.24-mRNA-1	0.0602223		Ot_Chr1_11353	augustus_masked-Contig10-processed-gene-178.46-mRNA-1	0.19976		CDS:OS01T0265900-00	snap_masked-Contig25-processed-gene-188.43-mRNA-1	0.611
CDS:Zm00001d029749_T001	maker-Contig10-snap-gene-32.58-mRNA-1	0.919314		Sobic.001G197000.1.v3.1	maker-Contig10-augustus-gene-429.64-mRNA-1	0.51469		Et_10A_001888	maker-Contig1-augustus-gene-3.6-mRNA-1	1.37936		Ot_Chr1_11352	maker-Contig10-augustus-gene-178.0-mRNA-1	0.203483		CDS:OS01T0266000-01	maker-Contig25-snap-gene-188.5-mRNA-1	0.7379
CDS:Zm00001d029752_T001	maker-Contig10-snap-gene-32.50-mRNA-1	1.04988		Sobic.001G197200.2.v3.1	augustus_masked-Contig10-processed-gene-429.16-mRNA-1	0.386248		Et_10A_000423	maker-Contig1-augustus-gene-4.30-mRNA-1	0.0635727		Ot_Chr1_n30512	maker-Contig10-snap-gene-178.18-mRNA-1	0.249344		CDS:OS01T0266100-01	snap_masked-Contig25-processed-gene-188.36-mRNA-1	0.2966
CDS:Zm00001d029753_T001	augustus_masked-Contig10-processed-gene-32.27-mRNA-1	1.32043		Sobic.001G197400.1.v3.1	maker-Contig10-augustus-gene-429.66-mRNA-1	0.400468		Et_10A_002035	maker-Contig1-augustus-gene-4.32-mRNA-1	1.27979		Ot_Chr1_n30513	maker-Contig10-snap-gene-178.19-mRNA-1	0.221067		CDS:OS01T0266600-01	augustus_masked-Contig25-processed-gene-189.54-mRNA-1	0.5005
CDS:Zm00001d029754_T004	maker-Contig10-snap-gene-32.59-mRNA-1	-0.923377		Sobic.001G197600.1.v3.1	maker-Contig10-snap-gene-430.0-mRNA-1	0.653381		Et_10A_002168	maker-Contig1-snap-gene-5.38-mRNA-1	0.189859		Ot_Chr1_11346	maker-Contig10-snap-gene-178.12-mRNA-1	0.161107		CDS:OS01T0266800-01	snap_masked-Contig25-processed-gene-189.33-mRNA-1	0.8395
CDS:Zm00001d029758_T003	maker-Contig10-augustus-gene-33.1-mRNA-1	1.94177		Sobic.001G198100.1.v3.1	maker-Contig10-augustus-gene-430.9-mRNA-1	0.361779		Et_10A_001420	maker-Contig1-snap-gene-5.39-mRNA-1	0.194412		Ot_Chr1_11345	maker-Contig10-snap-gene-178.21-mRNA-1	0.254571		CDS:OS01T0267200-01	maker-Contig25-augustus-gene-189.12-mRNA-1	0.5402
CDS:Zm00001d029763_T001	augustus_masked-Contig10-processed-gene-33.25-mRNA-1	0.67425		Sobic.001G198200.1.v3.1	snap_masked-Contig10-processed-gene-430.48-mRNA-1	0.595855		Et_10A_001421	maker-Contig1-augustus-gene-5.2-mRNA-1	0.057645		Ot_Chr1_11344	snap_masked-Contig10-processed-gene-178.33-mRNA-1	0.258532		CDS:OS01T0267300-00	maker-Contig25-snap-gene-189.8-mRNA-1	1.7419
CDS:Zm00001d027283_T001	maker-Contig10-snap-gene-398.33-mRNA-1	0.763078		Sobic.001G198400.1.v3.1	maker-Contig10-snap-gene-430.5-mRNA-1	0.352638		Et_10A_001422	maker-Contig1-snap-gene-5.43-mRNA-1	0.17577		Ot_Chr1_n30514	augustus_masked-Contig10-processed-gene-178.59-mRNA-1	0.283244		CDS:OS01T0267400-01	maker-Contig25-augustus-gene-189.24-mRNA-1	0.6788
CDS:Zm00001d027285_T001	maker-Contig10-snap-gene-400.22-mRNA-1	0.435187		Sobic.001G198900.1.v3.1	maker-Contig10-snap-gene-430.6-mRNA-1	0.327337		Et_10A_002170	maker-Contig1-snap-gene-5.45-mRNA-1	0.107472		Ot_Chr1_11339	maker-Contig10-augustus-gene-178.3-mRNA-1	0.261779		CDS:OS01T0267600-01	maker-Contig25-snap-gene-189.10-mRNA-1	0.6141
CDS:Zm00001d027286_T001	maker-Contig10-augustus-gene-401.45-mRNA-1	2.05507		Sobic.001G199000.1.v3.1	maker-Contig10-augustus-gene-430.8-mRNA-1	0.360209		Et_10A_001424	maker-Contig1-snap-gene-5.48-mRNA-1	0.469064		Ot_Chr1_11336	snap_masked-Contig10-processed-gene-179.18-mRNA-1	0.250928		CDS:OS01T0267900-01	augustus_masked-Contig25-processed-gene-190.1-mRNA-1	0.7079
CDS:Zm00001d027290_T001	maker-Contig10-snap-gene-401.41-mRNA-1	0.630666		Sobic.001G199100.2.v3.1	augustus_masked-Contig10-processed-gene-430.29-mRNA-1	0.359286		Et_10A_002171	snap_masked-Contig1-processed-gene-5.25-mRNA-1	0.0978505		Ot_Chr1_11335	maker-Contig10-snap-gene-179.58-mRNA-1	0.171245		CDS:OS01T0268100-01	augustus_masked-Contig25-processed-gene-190.2-mRNA-1	0.7087
CDS:Zm00001d027293_T001	maker-Contig10-snap-gene-402.2-mRNA-1	1.8004		Sobic.001G199200.1.v3.1	maker-Contig10-snap-gene-432.26-mRNA-1	0.330569		Et_10A_001425	augustus_masked-Contig1-processed-gene-5.66-mRNA-1	0.167093		Ot_Chr1_11334	maker-Contig10-snap-gene-179.59-mRNA-1	0.250215		CDS:OS01T0268300-01	maker-Contig25-augustus-gene-191.2-mRNA-1	0.5365
CDS:Zm00001d027296_T002	maker-Contig10-snap-gene-402.5-mRNA-1	1.20538		Sobic.001G199400.1.v3.1	snap_masked-Contig10-processed-gene-432.22-mRNA-1	0.230752		Et_10A_001426	maker-Contig1-augustus-gene-5.9-mRNA-1	0.13797		Ot_Chr1_11332	augustus_masked-Contig10-processed-gene-179.4-mRNA-1	0.301779		CDS:OS01T0268600-01	maker-Contig25-snap-gene-192.7-mRNA-1	0.5013
CDS:Zm00001d029919_T001	maker-Contig10-augustus-gene-399.35-mRNA-1	0.540822		Sobic.001G199500.1.v3.1	maker-Contig10-snap-gene-432.27-mRNA-1	0.35707		Et_10A_002172	snap_masked-Contig1-processed-gene-5.28-mRNA-1	0.163141		Ot_Chr1_11331	maker-Contig10-snap-gene-179.51-mRNA-1	0.143365		CDS:OS01T0271400-00	maker-Contig25-snap-gene-194.10-mRNA-1	0.5444
CDS:Zm00001d029920_T001	maker-Contig10-snap-gene-399.47-mRNA-1	0.317642		Sobic.001G199900.1.v3.1	augustus_masked-Contig10-processed-gene-432.10-mRNA-1	0.490128		Et_10A_002176	augustus_masked-Contig1-processed-gene-5.68-mRNA-1	0.206697		Ot_Chr1_11330	maker-Contig10-augustus-gene-179.39-mRNA-1	0.204354		CDS:OS01T0271500-01	augustus_masked-Contig25-processed-gene-194.54-mRNA-1	0.4954
CDS:Zm00001d029921_T001	maker-Contig10-snap-gene-399.45-mRNA-1	0.245249		Sobic.001G200000.1.v3.1	maker-Contig10-snap-gene-433.6-mRNA-1	0.84766		Et_10A_002173	snap_masked-Contig1-processed-gene-5.29-mRNA-1	0.203347		Ot_Chr1_11327	maker-Contig10-augustus-gene-179.40-mRNA-1	0.207047		CDS:OS01T0271700-01	maker-Contig25-snap-gene-194.2-mRNA-1	0.1625
CDS:Zm00001d029923_T001	snap_masked-Contig10-processed-gene-399.24-mRNA-1	0.327983		Sobic.001G200200.1.v3.1	maker-Contig10-snap-gene-433.0-mRNA-1	0.585144		Et_10A_002197	snap_masked-Contig1-processed-gene-6.10-mRNA-1	0.0792941		Ot_Chr1_11326	maker-Contig10-snap-gene-179.54-mRNA-1	0.348748		CDS:OS01T0272600-01	augustus_masked-Contig25-processed-gene-194.56-mRNA-1	0.469
CDS:Zm00001d029932_T001	maker-Contig10-snap-gene-400.22-mRNA-1	0.285139		Sobic.001G200600.1.v3.1	maker-Contig10-snap-gene-433.8-mRNA-1	0.439527		Et_10A_001492	snap_masked-Contig1-processed-gene-6.15-mRNA-1	0.494149		Ot_Chr1_11325	maker-Contig10-augustus-gene-179.43-mRNA-1	0.23168		CDS:OS01T0272700-00	maker-Contig25-snap-gene-194.3-mRNA-1	0.5925
CDS:Zm00001d030496_T001	maker-Contig10-snap-gene-281.5-mRNA-1	0.577295		Sobic.001G200700.1.v3.1	maker-Contig10-snap-gene-434.14-mRNA-1	0.424384		Et_10A_001486	maker-Contig1-snap-gene-6.36-mRNA-1	0.186251		Ot_Chr1_11324	maker-Contig10-snap-gene-179.60-mRNA-1	0.285145		CDS:OS01T0272800-01	maker-Contig25-snap-gene-194.11-mRNA-1	0.602
CDS:Zm00001d030498_T001	snap_masked-Contig10-processed-gene-281.13-mRNA-1	1.29199		Sobic.001G201000.1.v3.1	augustus_masked-Contig10-processed-gene-434.27-mRNA-1	0.428077		Et_10A_002193	augustus_masked-Contig1-processed-gene-6.60-mRNA-1	0.0952732		Ot_Chr1_11320	snap_masked-Contig10-processed-gene-179.34-mRNA-1	0.241423		CDS:OS01T0273000-01	maker-Contig25-augustus-gene-194.28-mRNA-1	1.0339
CDS:Zm00001d030500_T001	augustus_masked-Contig10-processed-gene-282.60-mRNA-1	0.381078		Sobic.001G201100.1.v3.1	maker-Contig10-augustus-gene-434.2-mRNA-1	0.448853		Et_10A_002192	snap_masked-Contig1-processed-gene-6.17-mRNA-1	0.188399		Ot_Chr1_11319	maker-Contig10-snap-gene-179.57-mRNA-1	0.24673		CDS:OS01T0273100-01	maker-Contig25-snap-gene-194.4-mRNA-1	0.376
CDS:Zm00001d030506_T001	maker-Contig10-augustus-gene-282.22-mRNA-1	0.754399		Sobic.001G201300.1.v3.1	maker-Contig10-augustus-gene-435.1-mRNA-1	0.802414		Et_10A_001488	maker-Contig1-snap-gene-6.40-mRNA-1	0.458153		Ot_Chr1_11318	maker-Contig10-augustus-gene-179.48-mRNA-1	0.298927		CDS:OS01T0273300-01	maker-Contig25-snap-gene-195.45-mRNA-1	0.8382
CDS:Zm00001d030509_T001	maker-Contig10-snap-gene-284.0-mRNA-1	0.444883		Sobic.001G201500.1.v3.1	augustus_masked-Contig10-processed-gene-435.41-mRNA-1	0.537498		Et_10A_002194	maker-Contig1-augustus-gene-6.3-mRNA-1	1.77694		Ot_Chr1_11316	maker-Contig10-snap-gene-180.0-mRNA-1	0.265977		CDS:OS01T0275600-01	maker-Contig25-snap-gene-197.29-mRNA-1	1.3213
CDS:Zm00001d030516_T001	maker-Contig10-augustus-gene-284.18-mRNA-1	0.450977		Sobic.001G201601.1.v3.1	maker-Contig10-snap-gene-435.21-mRNA-1	0.572309		Et_10A_001489	augustus_masked-Contig1-processed-gene-6.56-mRNA-1	0.0941564		Ot_Chr1_11315	maker-Contig10-snap-gene-180.1-mRNA-1	0.25172		CDS:OS01T0275800-01	snap_masked-Contig25-processed-gene-197.5-mRNA-1	2.2589
CDS:Zm00001d027707_T001	augustus_masked-Contig10-processed-gene-254.29-mRNA-1	0.923007		Sobic.001G201700.1.v3.1	augustus_masked-Contig10-processed-gene-435.43-mRNA-1	0.34996		Et_10A_001490	maker-Contig1-augustus-gene-6.5-mRNA-1	0.189945		Ot_Chr1_11312	snap_masked-Contig10-processed-gene-180.26-mRNA-1	0.231997		CDS:OS01T0276000-01	maker-Contig25-snap-gene-197.32-mRNA-1	0.3646
CDS:Zm00001d027708_T002	maker-Contig10-snap-gene-255.11-mRNA-1	0.552733		Sobic.001G201800.1.v3.1	maker-Contig10-snap-gene-435.36-mRNA-1	0.16076		Et_10A_001491	maker-Contig1-augustus-gene-6.6-mRNA-1	0.131011		Ot_Chr1_11310	maker-Contig10-snap-gene-180.3-mRNA-1	0.402055		CDS:OS01T0276100-01	maker-Contig25-augustus-gene-197.36-mRNA-1	0.5052
CDS:Zm00001d027709_T001	maker-Contig10-snap-gene-255.7-mRNA-1	0.856524		Sobic.001G201900.1.v3.1	maker-Contig10-snap-gene-435.22-mRNA-1	0.344419		Et_10A_001493	maker-Contig1-snap-gene-6.48-mRNA-1	0.232985		Ot_Chr1_11307	maker-Contig10-snap-gene-181.9-mRNA-1	0.263205		CDS:OS01T0276200-00	maker-Contig25-snap-gene-198.13-mRNA-1	0.8034
CDS:Zm00001d027718_T001	maker-Contig10-snap-gene-256.22-mRNA-1	1.24665		Sobic.001G202266.1.v3.1	maker-Contig10-snap-gene-435.25-mRNA-1	0.387911		Et_10A_001552	snap_masked-Contig1-processed-gene-6.27-mRNA-1	0.406006		Ot_Chr1_11305	maker-Contig10-augustus-gene-181.1-mRNA-1	0.351283		CDS:OS01T0276300-01	maker-Contig25-snap-gene-198.11-mRNA-1	0.3942
CDS:Zm00001d027719_T001	maker-Contig10-augustus-gene-256.4-mRNA-1	3.8394		Sobic.001G202400.1.v3.1	maker-Contig10-snap-gene-435.27-mRNA-1	0.476462		Et_10A_001554	maker-Contig1-snap-gene-10.32-mRNA-1	0.180925		Ot_Chr1_n31692	maker-Contig10-snap-gene-181.10-mRNA-1	-0.79207		CDS:OS01T0276700-01	maker-Contig25-augustus-gene-198.6-mRNA-1	0.6226
CDS:Zm00001d027726_T001	maker-Contig10-augustus-gene-257.21-mRNA-1	1.38377		Sobic.001G202600.1.v3.1	augustus_masked-Contig10-processed-gene-435.48-mRNA-1	0.418936		Et_10A_001557	maker-Contig1-augustus-gene-10.4-mRNA-1	0.189945		Ot_Chr1_11301	maker-Contig10-snap-gene-181.12-mRNA-1	0.247284		CDS:OS01T0276800-01	maker-Contig25-augustus-gene-198.7-mRNA-1	0.7034
CDS:Zm00001d032630_T001	maker-Contig10-snap-gene-220.63-mRNA-1	0.240817		Sobic.001G202700.1.v3.1	maker-Contig10-snap-gene-435.30-mRNA-1	0.551256		Et_10A_002232	snap_masked-Contig1-processed-gene-10.19-mRNA-1	0.446899		Ot_Chr1_11300	maker-Contig10-snap-gene-182.16-mRNA-1	0.236591		CDS:OS01T0276900-01	maker-Contig25-snap-gene-198.20-mRNA-1	0.4171
CDS:Zm00001d032632_T001	maker-Contig10-snap-gene-221.4-mRNA-1	0.512566		Sobic.001G203000.1.v3.1	maker-Contig10-snap-gene-435.32-mRNA-1	0.27018		Et_10A_001556	maker-Contig1-snap-gene-10.34-mRNA-1	0.0930395		Ot_Chr1_11299	maker-Contig10-augustus-gene-182.3-mRNA-1	0.215918		CDS:OS01T0277600-00	augustus_masked-Contig25-processed-gene-198.38-mRNA-1	0.533
CDS:Zm00001d032633_T002	maker-Contig10-augustus-gene-222.32-mRNA-1	0.503887		Sobic.001G203100.1.v3.1	maker-Contig10-snap-gene-435.38-mRNA-1	0.350606		Et_10A_002261	maker-Contig1-snap-gene-10.39-mRNA-1	1.30195		Ot_Chr1_n30519	augustus_masked-Contig10-processed-gene-182.27-mRNA-1	0.360867		CDS:OS01T0277700-01	maker-Contig25-augustus-gene-198.2-mRNA-1	0.678
CDS:Zm00001d032636_T001	maker-Contig10-snap-gene-222.37-mRNA-1	-0.923377		Sobic.001G203200.1.v3.1	maker-Contig10-snap-gene-436.45-mRNA-1	0.304068		Et_10A_001610	maker-Contig1-snap-gene-11.0-mRNA-1	0.0816136		Ot_Chr1_11295	maker-Contig10-snap-gene-182.19-mRNA-1	0.136394		CDS:OS01T0278600-01	maker-Contig25-augustus-gene-199.11-mRNA-1	1.4977
CDS:Zm00001d032637_T001	maker-Contig10-snap-gene-224.48-mRNA-1	0.417551		Sobic.001G203500.1.v3.1	maker-Contig10-augustus-gene-436.36-mRNA-1	0.558089		Et_10A_002280	maker-Contig1-snap-gene-12.33-mRNA-1	0.129551		Ot_Chr1_11294	snap_masked-Contig10-processed-gene-182.50-mRNA-1	0.22669		CDS:OS01T0279200-02	maker-Contig25-snap-gene-200.4-mRNA-1	0.5683
CDS:Zm00001d028419_T001	maker-Contig10-snap-gene-333.31-mRNA-1	1.38728		Sobic.001G203600.1.v3.1	maker-Contig10-snap-gene-436.42-mRNA-1	0.453563		Et_10A_002281	maker-Contig1-snap-gene-12.34-mRNA-1	0.142008		Ot_Chr1_11293	maker-Contig10-augustus-gene-182.5-mRNA-1	0.29164		CDS:OS01T0279400-01	maker-Contig25-snap-gene-200.10-mRNA-1	0.1901
CDS:Zm00001d028425_T003	maker-Contig10-augustus-gene-334.2-mRNA-1	0.749135		Sobic.001G200800.1.v3.1	maker-Contig10-augustus-gene-436.37-mRNA-1	0.856339		Et_10A_001691	maker-Contig1-augustus-gene-12.21-mRNA-1	0.0798095		Ot_Chr1_11292	maker-Contig10-snap-gene-182.24-mRNA-1	0.267561		CDS:OS01T0279700-01	maker-Contig25-snap-gene-200.1-mRNA-1	0.5797
CDS:Zm00001d028426_T001	augustus_masked-Contig10-processed-gene-334.16-mRNA-1	0.798259		Sobic.001G201700.1.v3.1	maker-Contig10-augustus-gene-436.39-mRNA-1	0.385325		Et_10A_001693	maker-Contig1-augustus-gene-12.24-mRNA-1	0.316317		Ot_Chr1_11291	maker-Contig10-augustus-gene-183.3-mRNA-1	0.252353		CDS:OS01T0279800-01	snap_masked-Contig25-processed-gene-200.50-mRNA-1	0.4166
CDS:Zm00001d028428_T001	maker-Contig10-snap-gene-335.29-mRNA-1	1.25053		Sobic.001G201800.1.v3.1	maker-Contig10-snap-gene-437.49-mRNA-1	0.228443		Et_10A_001698	maker-Contig1-augustus-gene-12.27-mRNA-1	0.558839		Ot_Chr1_11289	maker-Contig10-augustus-gene-183.5-mRNA-1	0.194374		CDS:OS01T0279900-01	maker-Contig25-augustus-gene-201.8-mRNA-1	0.4913
CDS:Zm00001d028429_T001	augustus_masked-Contig10-processed-gene-337.19-mRNA-1	0.829469		Sobic.001G201900.1.v3.1	maker-Contig10-snap-gene-437.36-mRNA-1	0.347559		Et_10A_002279	snap_masked-Contig1-processed-gene-14.10-mRNA-1	0.329977		Ot_Chr1_11288	maker-Contig10-augustus-gene-183.1-mRNA-1	0.38455		CDS:OS01T0280000-01	maker-Contig25-augustus-gene-201.11-mRNA-1	0.5918
CDS:Zm00001d032447_T001	maker-Contig10-snap-gene-425.37-mRNA-1	0.479232		Sobic.001G202266.1.v3.1	maker-Contig10-snap-gene-437.40-mRNA-1	0.403977		Et_10A_001692	maker-Contig1-snap-gene-15.8-mRNA-1	0.057645		Ot_Chr1_n30524	maker-Contig10-snap-gene-184.31-mRNA-1	0.230413		CDS:OS01T0280400-00	maker-Contig25-augustus-gene-201.9-mRNA-1	0.542
CDS:Zm00001d032449_T002	augustus_masked-Contig10-processed-gene-425.24-mRNA-1	0.355685		Sobic.001G202400.1.v3.1	maker-Contig10-snap-gene-437.42-mRNA-1	0.497608		Et_10A_001768	maker-Contig1-augustus-gene-15.17-mRNA-1	0.107902		Ot_Chr1_11283	maker-Contig10-snap-gene-184.36-mRNA-1	0.208948		CDS:OS01T0280500-01	maker-Contig25-snap-gene-201.4-mRNA-1	0.634
CDS:Zm00001d032450_T001	maker-Contig10-augustus-gene-425.29-mRNA-1	0.591884		Sobic.001G202600.1.v3.1	augustus_masked-Contig10-processed-gene-437.29-mRNA-1	0.407209		Et_10A_000617	maker-Contig1-augustus-gene-402.30-mRNA-1	0.0768886		Ot_Chr1_11282	maker-Contig10-snap-gene-184.33-mRNA-1	0.256868		CDS:OS01T0281000-01	maker-Contig25-snap-gene-201.2-mRNA-1	0.4398
CDS:Zm00001d032460_T001	maker-Contig10-snap-gene-428.6-mRNA-1	0.590592		Sobic.001G202700.1.v3.1	maker-Contig10-snap-gene-437.44-mRNA-1	0.459103		Et_10A_000630	maker-Contig1-snap-gene-402.13-mRNA-1	0.144671		Ot_Chr1_11281	augustus_masked-Contig10-processed-gene-184.23-mRNA-1	0.289422		CDS:OS01T0281100-01	maker-Contig25-snap-gene-201.5-mRNA-1	1.2993
CDS:Zm00001d032461_T001	maker-Contig10-snap-gene-428.1-mRNA-1	0.180151		Sobic.001G203000.1.v3.1	maker-Contig10-snap-gene-437.46-mRNA-1	0.27018		Et_10A_000632	maker-Contig1-augustus-gene-402.31-mRNA-1	0.10249		Ot_Chr1_11280	maker-Contig10-augustus-gene-184.46-mRNA-1	0.295996		CDS:OS01T0281200-01	maker-Contig25-snap-gene-201.6-mRNA-1	0.9571
CDS:Zm00001d030340_T036	maker-Contig10-augustus-gene-326.9-mRNA-1	0.526879		Sobic.001G203100.1.v3.1	maker-Contig10-augustus-gene-437.66-mRNA-1	0.498808		Et_10A_000635	maker-Contig1-augustus-gene-402.33-mRNA-1	0.188656		Ot_Chr1_11279	maker-Contig10-snap-gene-184.35-mRNA-1	0.223522		CDS:OS01T0281400-00	augustus_masked-Contig25-processed-gene-201.51-mRNA-1	0.5876
CDS:Zm00001d030343_T001	snap_masked-Contig10-processed-gene-326.21-mRNA-1	1.62773		Sobic.001G203200.1.v3.1	maker-Contig10-snap-gene-438.5-mRNA-1	0.295111		Et_10A_000636	maker-Contig1-snap-gene-402.22-mRNA-1	0.0986236		Ot_Chr1_11278	maker-Contig10-augustus-gene-185.40-mRNA-1	0.239284		CDS:OS01T0282800-02	maker-Contig25-augustus-gene-202.45-mRNA-1	0.3996
CDS:Zm00001d030347_T001	maker-Contig10-snap-gene-327.7-mRNA-1	0.553103		Sobic.001G203500.1.v3.1	maker-Contig10-augustus-gene-438.16-mRNA-1	0.560397		Et_10A_000637	maker-Contig1-snap-gene-402.16-mRNA-1	0.133846		Ot_Chr1_11277	maker-Contig10-snap-gene-185.32-mRNA-1	0.267799		CDS:OS01T0283000-01	augustus_masked-Contig25-processed-gene-202.3-mRNA-1	0.5062
CDS:Zm00001d030357_T002	maker-Contig10-snap-gene-327.8-mRNA-1	0.473877		Sobic.001G203600.1.v3.1	maker-Contig10-snap-gene-438.0-mRNA-1	0.436942		Et_10A_000643	maker-Contig1-augustus-gene-403.2-mRNA-1	0.130668		Ot_Chr1_11276	maker-Contig10-augustus-gene-185.42-mRNA-1	0.282373		CDS:OS01T0283100-01	maker-Contig25-augustus-gene-202.41-mRNA-1	0.4939
CDS:Zm00001d030361_T001	maker-Contig10-augustus-gene-327.1-mRNA-1	0.404347		Sobic.001G203900.1.v3.1	maker-Contig10-augustus-gene-438.20-mRNA-1	0.409795		Et_10A_000644	maker-Contig1-augustus-gene-403.3-mRNA-1	0.131527		Ot_Chr1_n30527	maker-Contig10-snap-gene-185.29-mRNA-1	0.313026		CDS:OS01T0283500-02	maker-Contig25-augustus-gene-202.49-mRNA-1	0.583
CDS:Zm00001d027450_T001	maker-Contig10-augustus-gene-414.44-mRNA-1	0.691609		Sobic.001G204000.1.v3.1	maker-Contig10-augustus-gene-439.17-mRNA-1	0.44239		Et_10A_000639	maker-Contig1-snap-gene-403.48-mRNA-1	0.07749		Ot_Chr1_11268	maker-Contig10-snap-gene-186.32-mRNA-1	0.248314		CDS:OS01T0283700-01	maker-Contig25-augustus-gene-202.44-mRNA-1	1.1291
CDS:Zm00001d027453_T001	maker-Contig10-snap-gene-414.55-mRNA-1	0.642208		Sobic.001G204100.1.v3.1	snap_masked-Contig10-processed-gene-439.29-mRNA-1	0.636668		Et_10A_000650	maker-Contig1-augustus-gene-405.17-mRNA-1	0.550248		Ot_Chr1_11267	maker-Contig10-augustus-gene-186.40-mRNA-1	0.31762		CDS:OS01T0284500-01	maker-Contig25-augustus-gene-202.50-mRNA-1	0.413
CDS:Zm00001d027454_T001	maker-Contig10-snap-gene-414.49-mRNA-1	0.829562		Sobic.001G204200.1.v3.1	snap_masked-Contig10-processed-gene-439.26-mRNA-1	0.30416		Et_10A_000654	snap_masked-Contig1-processed-gene-406.63-mRNA-1	-0.859091		Ot_Chr1_11266	snap_masked-Contig10-processed-gene-187.9-mRNA-1	0.293699		CDS:OS01T0284700-01	snap_masked-Contig25-processed-gene-203.2-mRNA-1	0.4951
CDS:Zm00001d027459_T001	maker-Contig10-snap-gene-415.15-mRNA-1	0.617647		Sobic.001G204300.1.v3.1	maker-Contig10-snap-gene-439.5-mRNA-1	0.344696		Et_10A_000655	maker-Contig1-snap-gene-407.38-mRNA-1	0.0902905		Ot_Chr1_n30532	augustus_masked-Contig10-processed-gene-188.31-mRNA-1	0.257185		CDS:OS01T0284900-01	maker-Contig25-snap-gene-203.27-mRNA-1	0.449
CDS:Zm00001d027461_T001	maker-Contig10-snap-gene-415.12-mRNA-1	0.501486		Sobic.001G204400.1.v3.1	snap_masked-Contig10-processed-gene-439.27-mRNA-1	0.468983		Et_10A_000656	augustus_masked-Contig1-processed-gene-408.26-mRNA-1	0.132901		Ot_Chr1_11263	maker-Contig10-snap-gene-188.53-mRNA-1	0.851712		CDS:OS01T0285300-01	maker-Contig25-snap-gene-203.28-mRNA-1	0.7727
CDS:Zm00001d032291_T001	maker-Contig10-snap-gene-68.67-mRNA-1	0.600195		Sobic.001G204501.1.v3.1	maker-Contig10-augustus-gene-439.20-mRNA-1	0.397698		Et_10A_000657	maker-Contig1-snap-gene-408.20-mRNA-1	0.0609955		Ot_Chr1_n31694	augustus_masked-Contig10-processed-gene-188.24-mRNA-1	0.353421		CDS:OS01T0148050-01	maker-Contig25-augustus-gene-124.57-mRNA-1	0.5736
CDS:Zm00001d032292_T001	snap_masked-Contig10-processed-gene-68.50-mRNA-1	0.668432		Sobic.001G204900.1.v3.1	maker-Contig10-snap-gene-439.9-mRNA-1	0.237308		Et_10A_000658	maker-Contig1-augustus-gene-408.16-mRNA-1	0.0942423		Ot_Chr1_11260	maker-Contig10-snap-gene-188.48-mRNA-1	0.279997		CDS:OS01T0149350-00	augustus_masked-Contig25-processed-gene-124.35-mRNA-1	0.7319
CDS:Zm00001d032295_T001	snap_masked-Contig10-processed-gene-70.18-mRNA-1	0.576095		Sobic.001G205000.1.v3.1	maker-Contig10-snap-gene-439.2-mRNA-1	0.475908		Et_10A_000659	maker-Contig1-snap-gene-408.21-mRNA-1	0.140891		Ot_Chr1_11258	maker-Contig10-augustus-gene-189.35-mRNA-1	0.480469		CDS:OS01T0149800-01	maker-Contig25-snap-gene-124.53-mRNA-1	0.3091
CDS:Zm00001d032298_T001	maker-Contig10-snap-gene-70.40-mRNA-1	0.639715		Sobic.001G205100.1.v3.1	maker-Contig10-augustus-gene-439.23-mRNA-1	0.359932		Et_10A_000662	maker-Contig1-augustus-gene-408.18-mRNA-1	0.133846		Ot_Chr1_11257	maker-Contig10-snap-gene-189.44-mRNA-1	0.486172		CDS:OS01T0149900-01	maker-Contig25-snap-gene-124.54-mRNA-1	0.5999
CDS:Zm00001d032303_T005	maker-Contig10-augustus-gene-71.50-mRNA-1	1.35256		Sobic.001G205200.1.v3.1	maker-Contig10-snap-gene-439.13-mRNA-1	0.457071		Et_10A_000661	maker-Contig1-augustus-gene-409.14-mRNA-1	0.08316		Ot_Chr1_27467	maker-Contig10-augustus-gene-189.38-mRNA-1	0.261462		CDS:OS01T0150000-02	maker-Contig25-augustus-gene-124.70-mRNA-1	0.4928
CDS:Zm00001d027585_T001	maker-Contig10-snap-gene-235.7-mRNA-1	2.19911		Sobic.001G205700.1.v3.1	snap_masked-Contig10-processed-gene-440.47-mRNA-1	1.48248		Et_10A_000663	maker-Contig1-snap-gene-409.28-mRNA-1	0.191234		Ot_Chr1_11252	maker-Contig10-snap-gene-189.47-mRNA-1	0.70518		CDS:OS01T0150900-01	maker-Contig25-augustus-gene-124.61-mRNA-1	-1
CDS:Zm00001d027590_T001	maker-Contig10-snap-gene-236.4-mRNA-1	0.525401		Sobic.001G205800.1.v3.1	snap_masked-Contig10-processed-gene-441.20-mRNA-1	0.454763		Et_10A_000671	maker-Contig1-snap-gene-411.12-mRNA-1	0.143898		Ot_Chr1_11250	augustus_masked-Contig10-processed-gene-189.23-mRNA-1	0.584231		CDS:OS01T0151200-01	maker-Contig25-snap-gene-124.46-mRNA-1	0.6053
CDS:Zm00001d027593_T001	maker-Contig10-snap-gene-236.8-mRNA-1	0.372398		Sobic.001G205900.1.v3.1	maker-Contig10-snap-gene-441.46-mRNA-1	0.330476		Et_10A_000672	maker-Contig1-snap-gene-411.11-mRNA-1	0.0929536		Ot_Chr1_11249	augustus_masked-Contig10-processed-gene-189.32-mRNA-1	0.183285		CDS:OS01T0151900-01	maker-Contig25-snap-gene-125.48-mRNA-1	0.6683
CDS:Zm00001d027595_T001	maker-Contig10-snap-gene-239.55-mRNA-1	0.414873		Sobic.001G206000.3.v3.1	maker-Contig10-augustus-gene-442.23-mRNA-1	0.447468		Et_10A_000678	maker-Contig1-augustus-gene-414.29-mRNA-1	0.398017		Ot_Chr1_11247	maker-Contig10-snap-gene-189.42-mRNA-1	0.340986		CDS:OS01T0316900-01	maker-Contig25-snap-gene-56.40-mRNA-1	0.7302
CDS:Zm00001d027598_T001	maker-Contig10-snap-gene-239.63-mRNA-1	5.50591		Sobic.001G206100.1.v3.1	maker-Contig10-augustus-gene-442.24-mRNA-1	0.369905		Et_10A_000684	maker-Contig1-snap-gene-415.32-mRNA-1	0.119242		Ot_Chr1_11246	maker-Contig10-snap-gene-190.50-mRNA-1	0.230413		CDS:OS01T0317800-01	snap_masked-Contig25-processed-gene-56.5-mRNA-1	1.1587
CDS:Zm00001d029707_T001	maker-Contig10-snap-gene-416.47-mRNA-1	0.809617		Sobic.001G206300.1.v3.1	maker-Contig10-augustus-gene-443.3-mRNA-1	0.35984		Et_10A_000683	maker-Contig1-snap-gene-415.29-mRNA-1	0.0854795		Ot_Chr1_11245	augustus_masked-Contig10-processed-gene-190.28-mRNA-1	0.418846		CDS:OS01T0318202-01	snap_masked-Contig25-processed-gene-56.9-mRNA-1	1.0738
CDS:Zm00001d029711_T001	maker-Contig10-snap-gene-415.12-mRNA-1	0.37406		Sobic.001G206400.1.v3.1	maker-Contig10-snap-gene-443.25-mRNA-1	0.315425		Et_10A_000686	maker-Contig1-snap-gene-416.35-mRNA-1	0.0951873		Ot_Chr1_11244	maker-Contig10-augustus-gene-190.67-mRNA-1	0.319679		CDS:OS01T0318700-01	maker-Contig25-snap-gene-56.42-mRNA-1	0.8912
CDS:Zm00001d029715_T001	maker-Contig10-augustus-gene-415.4-mRNA-1	0.280429		Sobic.001G206500.1.v3.1	maker-Contig10-snap-gene-443.19-mRNA-1	0.43528		Et_10A_000687	maker-Contig1-augustus-gene-416.27-mRNA-1	0.343121		Ot_Chr1_11242	augustus_masked-Contig10-processed-gene-190.25-mRNA-1	0.423757		CDS:OS01T0319000-01	augustus_masked-Contig25-processed-gene-56.31-mRNA-1	0.9379
CDS:Zm00001d029716_T001	maker-Contig10-snap-gene-414.49-mRNA-1	0.921253		Sobic.001G206900.1.v3.1	maker-Contig10-snap-gene-443.23-mRNA-1	0.376553		Et_10A_000690	maker-Contig1-snap-gene-416.33-mRNA-1	0.0763732		Ot_Chr1_11241	maker-Contig10-augustus-gene-190.58-mRNA-1	0.460826		CDS:OS01T0362100-01	maker-Contig25-augustus-gene-25.42-mRNA-1	0.784
CDS:Zm00001d029718_T001	maker-Contig10-snap-gene-414.55-mRNA-1	0.395021		Sobic.001G207000.1.v3.1	maker-Contig10-snap-gene-443.28-mRNA-1	0.329738		Et_10A_000698	maker-Contig1-snap-gene-416.34-mRNA-1	0.105325		Ot_Chr1_11240	maker-Contig10-augustus-gene-190.59-mRNA-1	0.235165		CDS:OS01T0363300-01	maker-Contig25-snap-gene-26.35-mRNA-1	0.2972
CDS:Zm00001d029719_T002	maker-Contig10-augustus-gene-414.44-mRNA-1	0.372582		Sobic.001G207400.1.v3.1	maker-Contig10-augustus-gene-444.11-mRNA-1	0.414227		Et_10A_001968	snap_masked-Contig1-processed-gene-417.7-mRNA-1	0.121991		Ot_Chr1_n30535	maker-Contig10-augustus-gene-190.68-mRNA-1	0.252274		CDS:OS01T0363600-01	maker-Contig25-snap-gene-26.40-mRNA-1	0.5549
CDS:Zm00001d029721_T001	maker-Contig10-snap-gene-414.48-mRNA-1	0.468244		Sobic.001G207500.1.v3.1	maker-Contig10-snap-gene-444.4-mRNA-1	0.410903		Et_10A_001967	maker-Contig1-augustus-gene-417.1-mRNA-1	1.19207		Ot_Chr1_n30536	maker-Contig10-augustus-gene-190.69-mRNA-1	0.291323		CDS:OS01T0363900-01	maker-Contig25-augustus-gene-26.30-mRNA-1	0.5831
CDS:Zm00001d029725_T001	maker-Contig10-snap-gene-414.51-mRNA-1	0.297789		Sobic.001G207600.1.v3.1	maker-Contig10-snap-gene-444.5-mRNA-1	0.489851		Et_10A_000695	maker-Contig1-snap-gene-417.27-mRNA-1	0.0640023		Ot_Chr1_n30537	maker-Contig10-snap-gene-191.13-mRNA-1	0.469697		CDS:OS01T0364400-00	maker-Contig25-snap-gene-27.19-mRNA-1	-1
CDS:Zm00001d029726_T001	maker-Contig10-augustus-gene-414.38-mRNA-1	0.413673		Sobic.001G207700.1.v3.1	maker-Contig10-augustus-gene-444.12-mRNA-1	0.542853		Et_10A_001966	maker-Contig1-augustus-gene-418.24-mRNA-1	0.164172		Ot_Chr1_11231	maker-Contig10-snap-gene-191.20-mRNA-1	0.298214		CDS:OS01T0497400-00	maker-Contig25-snap-gene-4.27-mRNA-1	0.8835
CDS:Zm00001d029733_T001	maker-Contig10-augustus-gene-413.15-mRNA-1	0.587637		Sobic.001G207800.1.v3.1	maker-Contig10-snap-gene-444.6-mRNA-1	0.4495		Et_10A_001969	maker-Contig1-augustus-gene-420.31-mRNA-1	0.205752		Ot_Chr1_11230	maker-Contig10-snap-gene-191.21-mRNA-1	0.250056		CDS:OS01T0498200-01	maker-Contig25-snap-gene-5.26-mRNA-1	1.0556
CDS:Zm00001d029734_T001	maker-Contig10-snap-gene-413.4-mRNA-1	0.214223		Sobic.001G208100.1.v3.1	maker-Contig10-snap-gene-444.7-mRNA-1	0.401576		Et_10A_000705	maker-Contig1-augustus-gene-420.28-mRNA-1	0.13943		Ot_Chr1_11228	maker-Contig10-snap-gene-191.15-mRNA-1	0.203087		CDS:OS01T0498300-01	snap_masked-Contig25-processed-gene-5.9-mRNA-1	0.5463
CDS:Zm00001d029736_T001	maker-Contig10-snap-gene-413.3-mRNA-1	0.350883		Sobic.001G208300.1.v3.1	augustus_masked-Contig10-processed-gene-444.24-mRNA-1	0.515614		Et_10A_000708	augustus_masked-Contig1-processed-gene-420.9-mRNA-1	0.147076		Ot_Chr1_11227	maker-Contig10-augustus-gene-191.9-mRNA-1	0.213938		CDS:OS01T0499300-01	maker-Contig25-snap-gene-5.30-mRNA-1	0.7491
CDS:Zm00001d029738_T001	maker-Contig10-snap-gene-413.2-mRNA-1	0.317642		Sobic.001G208500.1.v3.1	snap_masked-Contig10-processed-gene-445.48-mRNA-1	0.370736		Et_10A_000706	maker-Contig1-augustus-gene-420.29-mRNA-1	0.241662		Ot_Chr1_11225	maker-Contig10-augustus-gene-192.0-mRNA-1	0.285383		CDS:OS01T0500500-01	maker-Contig25-augustus-gene-5.38-mRNA-1	0.7067
CDS:Zm00001d029740_T001	maker-Contig10-augustus-gene-413.12-mRNA-1	0.464458		Sobic.001G208600.1.v3.1	maker-Contig10-snap-gene-445.4-mRNA-1	0.280245		Et_10A_001976	maker-Contig1-snap-gene-421.10-mRNA-1	0.323018		Ot_Chr1_11223	maker-Contig10-augustus-gene-192.1-mRNA-1	0.250294		CDS:OS01T0153800-00	maker-Contig25-augustus-gene-115.22-mRNA-1	0.5994
CDS:Zm00001d029744_T001	maker-Contig10-snap-gene-413.6-mRNA-1	0.241555		Sobic.001G208700.2.v3.1	maker-Contig10-augustus-gene-445.11-mRNA-1	0.351252		Et_10A_000727	maker-Contig1-snap-gene-421.11-mRNA-1	0.192608		Ot_Chr1_11216	maker-Contig10-snap-gene-192.12-mRNA-1	1.67824		CDS:OS01T0155300-00	maker-Contig25-snap-gene-114.73-mRNA-1	1.1106
CDS:Zm00001d029745_T003	maker-Contig10-augustus-gene-412.15-mRNA-1	0.667509		Sobic.001G208900.1.v3.1	maker-Contig10-snap-gene-445.0-mRNA-1	0.513767		Et_10A_000723	maker-Contig1-augustus-gene-421.16-mRNA-1	0.0856514		Ot_Chr1_11215	snap_masked-Contig10-processed-gene-193.10-mRNA-1	0.216077		CDS:OS01T0155400-01	maker-Contig25-augustus-gene-114.53-mRNA-1	0.8192
CDS:Zm00001d029747_T001	maker-Contig10-snap-gene-412.5-mRNA-1	0.229182		Sobic.001G209400.1.v3.1	maker-Contig10-snap-gene-445.10-mRNA-1	0.611737		Et_10A_000724	maker-Contig1-snap-gene-422.1-mRNA-1	0.251714		Ot_Chr1_11213	maker-Contig10-snap-gene-194.0-mRNA-1	0.665735		CDS:OS01T0155500-01	augustus_masked-Contig25-processed-gene-114.3-mRNA-1	0.5731
CDS:Zm00001d029750_T001	snap_masked-Contig10-processed-gene-412.23-mRNA-1	0.424015		Sobic.001G209550.1.v3.1	maker-Contig10-snap-gene-446.9-mRNA-1	1.32846		Et_10A_002261	augustus_masked-Contig1-processed-gene-19.20-mRNA-1	0.151973		Ot_Chr1_n30541	snap_masked-Contig10-processed-gene-196.18-mRNA-1	1.72838		CDS:OS01T0156000-01	maker-Contig25-augustus-gene-114.48-mRNA-1	0.7135
CDS:Zm00001d029752_T001	maker-Contig10-snap-gene-412.4-mRNA-1	0.47914		Sobic.001G209900.1.v3.1	maker-Contig10-snap-gene-447.63-mRNA-1	0.439712		Et_10A_001842	maker-Contig1-snap-gene-21.28-mRNA-1	0.891307		Ot_Chr1_n30545	maker-Contig10-augustus-gene-196.2-mRNA-1	0.261304		CDS:OS01T0157500-00	snap_masked-Contig25-processed-gene-113.72-mRNA-1	0.3805
CDS:Zm00001d029753_T001	maker-Contig10-augustus-gene-412.11-mRNA-1	0.491052		Sobic.001G210000.1.v3.1	augustus_masked-Contig10-processed-gene-447.3-mRNA-1	0.51312		Et_10A_001844	snap_masked-Contig1-processed-gene-22.17-mRNA-1	0.22448		Ot_Chr1_11207	maker-Contig10-augustus-gene-196.6-mRNA-1	0.210374		CDS:OS01T0157800-01	maker-Contig25-augustus-gene-113.7-mRNA-1	0.5288
CDS:Zm00001d029754_T004	maker-Contig10-snap-gene-412.0-mRNA-1	0.437588		Sobic.001G211700.1.v3.1	maker-Contig10-snap-gene-447.82-mRNA-1	1.20981		Et_10A_001845	maker-Contig1-augustus-gene-23.23-mRNA-1	0.0751705		Ot_Chr1_11205	maker-Contig10-snap-gene-196.11-mRNA-1	0.244037		CDS:OS01T0158000-01	maker-Contig25-augustus-gene-113.11-mRNA-1	0.5066
CDS:Zm00001d029758_T003	maker-Contig10-augustus-gene-411.49-mRNA-1	0.635283		Sobic.001G235200.1.v3.1	augustus_masked-Contig10-processed-gene-253.53-mRNA-1	2.15969		Et_10A_000127	snap_masked-Contig1-processed-gene-23.17-mRNA-1	0.109534		Ot_Chr1_11201	augustus_masked-Contig10-processed-gene-196.49-mRNA-1	0.253779		CDS:OS01T0158100-01	augustus_masked-Contig25-processed-gene-113.44-mRNA-1	0.2927
CDS:Zm00001d029762_T004	snap_masked-Contig10-processed-gene-411.21-mRNA-1	0.565568		Sobic.001G235700.1.v3.1	maker-Contig10-augustus-gene-253.25-mRNA-1	0.372213		Et_10A_001840	maker-Contig1-snap-gene-23.24-mRNA-1	0.246044		Ot_Chr1_11199	maker-Contig10-snap-gene-197.26-mRNA-1	0.233106		CDS:OS01T0158200-01	augustus_masked-Contig25-processed-gene-113.51-mRNA-1	0.5201
CDS:Zm00001d029768_T001	augustus_masked-Contig10-processed-gene-411.32-mRNA-1	0.39816		Sobic.001G235900.1.v3.1	maker-Contig10-augustus-gene-253.26-mRNA-1	0.433987		Et_10A_001841	maker-Contig1-snap-gene-23.25-mRNA-1	0.326884		Ot_Chr1_11196	augustus_masked-Contig10-processed-gene-199.31-mRNA-1	0.308353		CDS:OS01T0158500-01	maker-Contig25-augustus-gene-113.9-mRNA-1	0.8394
CDS:Zm00001d029772_T001	maker-Contig10-snap-gene-411.58-mRNA-1	0.634914		Sobic.001G236200.1.v3.1	maker-Contig10-snap-gene-254.37-mRNA-1	1.30122		Et_10A_001846	augustus_masked-Contig1-processed-gene-24.14-mRNA-1	0.210391		Ot_Chr1_11195	maker-Contig10-snap-gene-199.4-mRNA-1	0.413619		CDS:OS01T0158800-00	maker-Contig25-snap-gene-113.18-mRNA-1	0.7425
CDS:Zm00001d029773_T001	maker-Contig10-augustus-gene-410.40-mRNA-1	1.70031		Sobic.001G236300.1.v3.1	augustus_masked-Contig10-processed-gene-254.29-mRNA-1	0.535835		Et_10A_000477	maker-Contig1-snap-gene-26.4-mRNA-1	0.118555		Ot_Chr1_11193	maker-Contig10-snap-gene-200.33-mRNA-1	0.343996		CDS:OS01T0158900-01	maker-Contig25-augustus-gene-113.3-mRNA-1	0.6518
CDS:Zm00001d029778_T001	maker-Contig10-augustus-gene-409.42-mRNA-1	1.07813		Sobic.001G236400.1.v3.1	maker-Contig10-snap-gene-254.32-mRNA-1	0.248204		Et_10A_001914	maker-Contig1-snap-gene-26.5-mRNA-1	0.158932		Ot_Chr1_n30549	maker-Contig10-augustus-gene-201.4-mRNA-1	0.202532		CDS:OS01T0159000-01	maker-Contig25-snap-gene-113.16-mRNA-1	0.4956
CDS:Zm00001d029782_T002	maker-Contig10-snap-gene-409.44-mRNA-1	0.395759		Sobic.001G236800.1.v3.1	maker-Contig10-augustus-gene-254.45-mRNA-1	0.436388		Et_10A_000478	maker-Contig1-snap-gene-26.6-mRNA-1	0.230666		Ot_Chr1_11186	maker-Contig10-snap-gene-201.10-mRNA-1	0.224235		CDS:OS01T0159250-00	snap_masked-Contig25-processed-gene-113.60-mRNA-1	2.3052
CDS:Zm00001d029783_T001	snap_masked-Contig10-processed-gene-408.45-mRNA-1	0.279137		Sobic.001G237300.1.v3.1	maker-Contig10-snap-gene-255.11-mRNA-1	0.264547		Et_10A_000475	maker-Contig1-snap-gene-26.0-mRNA-1	0.0759436		Ot_Chr1_11178	maker-Contig10-snap-gene-204.10-mRNA-1	0.476509		CDS:OS01T0159300-01	maker-Contig25-augustus-gene-113.1-mRNA-1	0.6568
CDS:Zm00001d029794_T001	augustus_masked-Contig10-processed-gene-408.22-mRNA-1	0.3085		Sobic.001G237500.1.v3.1	maker-Contig10-augustus-gene-255.5-mRNA-1	0.478771		Et_10A_001912	maker-Contig1-augustus-gene-26.18-mRNA-1	0.237023		Ot_Chr1_11169	maker-Contig10-augustus-gene-207.29-mRNA-1	0.248551		CDS:OS01T0159400-01	maker-Contig25-augustus-gene-113.0-mRNA-1	0.4987
CDS:Zm00001d029799_T002	maker-Contig10-snap-gene-406.38-mRNA-1	0.872776		Sobic.001G237600.1.v3.1	maker-Contig10-snap-gene-255.7-mRNA-1	0.408871		Et_10A_000515	augustus_masked-Contig1-processed-gene-26.13-mRNA-1	0.112111		Ot_Chr1_11168	maker-Contig10-snap-gene-207.34-mRNA-1	0.227958		CDS:OS01T0159800-01	maker-Contig25-augustus-gene-112.37-mRNA-1	1.0721
CDS:Zm00001d029803_T001	maker-Contig10-augustus-gene-406.46-mRNA-1	0.661322		Sobic.001G237700.1.v3.1	maker-Contig10-augustus-gene-255.6-mRNA-1	0.480987		Et_10A_001930	maker-Contig1-snap-gene-27.3-mRNA-1	0.0969914		Ot_Chr1_11166	augustus_masked-Contig10-processed-gene-208.22-mRNA-1	0.29061		CDS:OS01T0160100-01	maker-Contig25-snap-gene-112.25-mRNA-1	0.483
CDS:Zm00001d029806_T001	maker-Contig10-snap-gene-405.23-mRNA-1	0.269257		Sobic.001G237900.1.v3.1	maker-Contig10-snap-gene-256.22-mRNA-1	0.986536		Et_10A_000516	maker-Contig1-augustus-gene-27.27-mRNA-1	0.0579027		Ot_Chr1_11165	maker-Contig10-snap-gene-208.15-mRNA-1	0.298293		CDS:OS01T0162800-00	maker-Contig25-snap-gene-110.12-mRNA-1	2.0681
CDS:Zm00001d029808_T001	maker-Contig10-snap-gene-405.13-mRNA-1	0.505087		Sobic.001G238700.1.v3.1	maker-Contig10-snap-gene-256.30-mRNA-1	0.328168		Et_10A_001931	augustus_masked-Contig1-processed-gene-27.8-mRNA-1	0.115891		Ot_Chr1_11164	maker-Contig10-snap-gene-208.16-mRNA-1	0.410134		CDS:OS01T0164300-00	snap_masked-Contig25-processed-gene-109.26-mRNA-1	0.4284
CDS:Zm00001d029809_T001	maker-Contig10-augustus-gene-405.7-mRNA-1	0.86188		Sobic.001G238800.1.v3.1	augustus_masked-Contig10-processed-gene-256.43-mRNA-1	0.254298		Et_10A_000517	maker-Contig1-snap-gene-27.2-mRNA-1	0.629198		Ot_Chr1_11162	maker-Contig10-augustus-gene-208.0-mRNA-1	0.422094		CDS:OS01T0164400-01	maker-Contig25-augustus-gene-109.45-mRNA-1	1.0655
CDS:Zm00001d029810_T001	maker-Contig10-snap-gene-405.18-mRNA-1	0.384771		Sobic.001G238900.1.v3.1	maker-Contig10-augustus-gene-256.14-mRNA-1	0.384956		Et_10A_000519	snap_masked-Contig1-processed-gene-27.23-mRNA-1	0.0934691		Ot_Chr1_11160	augustus_masked-Contig10-processed-gene-208.30-mRNA-1	0.258848		CDS:OS01T0164500-01	maker-Contig25-snap-gene-109.52-mRNA-1	0.6708
CDS:Zm00001d029811_T001	maker-Contig10-augustus-gene-405.1-mRNA-1	0.608413		Sobic.001G239000.1.v3.1	maker-Contig10-snap-gene-256.32-mRNA-1	1.76411		Et_10A_000568	maker-Contig1-augustus-gene-29.16-mRNA-1	0.120015		Ot_Chr1_11159	snap_masked-Contig10-processed-gene-208.47-mRNA-1	0.257977		CDS:OS01T0164600-01	maker-Contig25-augustus-gene-109.39-mRNA-1	0.5464
CDS:Zm00001d029814_T001	maker-Contig10-snap-gene-405.17-mRNA-1	0.237492		Sobic.001G239200.1.v3.1	maker-Contig10-snap-gene-256.33-mRNA-1	0.315148		Et_10A_000569	maker-Contig1-snap-gene-29.1-mRNA-1	0.165805		Ot_Chr1_n30551	maker-Contig10-augustus-gene-208.2-mRNA-1	0.239839		CDS:OS01T0164700-01	maker-Contig25-augustus-gene-109.43-mRNA-1	0.8099
CDS:Zm00001d029815_T001	maker-Contig10-augustus-gene-405.3-mRNA-1	0.323736		Sobic.001G239400.1.v3.1	maker-Contig10-snap-gene-257.9-mRNA-1	2.26975		Et_10A_000572	maker-Contig1-snap-gene-29.2-mRNA-1	0.647239		Ot_Chr1_11156	maker-Contig10-augustus-gene-208.6-mRNA-1	0.202691		CDS:OS01T0164900-01	maker-Contig25-augustus-gene-109.38-mRNA-1	0.7565
CDS:Zm00001d029818_T001	maker-Contig10-augustus-gene-404.23-mRNA-1	0.4037		Sobic.001G239500.2.v3.1	maker-Contig10-snap-gene-257.10-mRNA-1	0.412565		Et_10A_000573	maker-Contig1-augustus-gene-30.45-mRNA-1	0.101716		Ot_Chr1_11155	maker-Contig10-snap-gene-208.19-mRNA-1	0.434609		CDS:OS01T0165100-02	maker-Contig25-snap-gene-109.56-mRNA-1	2.6354
CDS:Zm00001d029934_T001	maker-Contig10-augustus-gene-392.17-mRNA-1	0.446176		Sobic.001G239601.1.v3.1	snap_masked-Contig10-processed-gene-257.56-mRNA-1	0.303329		Et_10A_000624	maker-Contig1-augustus-gene-30.47-mRNA-1	0.73143		Ot_Chr1_11154	maker-Contig10-snap-gene-208.20-mRNA-1	0.329422		CDS:OS01T0165200-01	maker-Contig25-augustus-gene-109.36-mRNA-1	0.7177
CDS:Zm00001d029938_T002	augustus_masked-Contig10-processed-gene-391.7-mRNA-1	0.465659		Sobic.001G239800.1.v3.1	maker-Contig10-augustus-gene-257.21-mRNA-1	0.365565		Et_10A_000917	maker-Contig1-augustus-gene-326.2-mRNA-1	0.22869		Ot_Chr1_n30550	maker-Contig10-snap-gene-209.46-mRNA-1	0.423599		CDS:OS01T0165600-00	snap_masked-Contig25-processed-gene-108.53-mRNA-1	0.3734
CDS:Zm00001d029946_T002	augustus_masked-Contig10-processed-gene-391.4-mRNA-1	0.675542		Sobic.001G239900.1.v3.1	maker-Contig10-augustus-gene-257.23-mRNA-1	0.684776		Et_10A_000918	maker-Contig1-augustus-gene-326.3-mRNA-1	-0.859091		Ot_Chr1_n31707	snap_masked-Contig10-processed-gene-209.33-mRNA-1	0.122058		CDS:OS01T0166100-01	snap_masked-Contig25-processed-gene-108.50-mRNA-1	0.7515
CDS:Zm00001d029948_T001	snap_masked-Contig10-processed-gene-391.14-mRNA-1	0.407209		Sobic.001G240100.2.v3.1	maker-Contig10-snap-gene-257.15-mRNA-1	0.260854		Et_10A_000924	maker-Contig1-augustus-gene-328.26-mRNA-1	0.69509		Ot_Chr1_11149	maker-Contig10-snap-gene-209.47-mRNA-1	0.243086		CDS:OS01T0166400-02	maker-Contig25-augustus-gene-108.18-mRNA-1	0.6616
CDS:Zm00001d029963_T001	maker-Contig10-snap-gene-390.65-mRNA-1	0.576187		Sobic.001G240400.1.v3.1	maker-Contig10-augustus-gene-257.33-mRNA-1	0.561875		Et_10A_000920	maker-Contig1-augustus-gene-328.28-mRNA-1	0.0834177		Ot_Chr1_11147	snap_masked-Contig10-processed-gene-209.35-mRNA-1	0.42946		CDS:OS01T0166500-02	snap_masked-Contig25-processed-gene-107.20-mRNA-1	0.349
CDS:Zm00001d029964_T001	maker-Contig10-augustus-gene-390.78-mRNA-1	0.586898		Sobic.001G240600.1.v3.1	snap_masked-Contig10-processed-gene-257.66-mRNA-1	0.768803		Et_10A_000923	maker-Contig1-snap-gene-328.1-mRNA-1	0.113572		Ot_Chr1_n30555	snap_masked-Contig10-processed-gene-209.36-mRNA-1	1.61915		CDS:OS01T0166800-01	maker-Contig25-augustus-gene-107.32-mRNA-1	0.6093
CDS:Zm00001d029965_T001	maker-Contig10-augustus-gene-390.70-mRNA-1	0.957265		Sobic.001G240800.2.v3.1	maker-Contig10-augustus-gene-257.26-mRNA-1	0.352268		Et_10A_000921	maker-Contig1-snap-gene-328.8-mRNA-1	0.133331		Ot_Chr1_11145	maker-Contig10-augustus-gene-209.50-mRNA-1	0.307165		CDS:OS01T0167500-01	maker-Contig25-snap-gene-107.39-mRNA-1	0.6233
CDS:Zm00001d029970_T001	maker-Contig10-snap-gene-390.59-mRNA-1	0.304807		Sobic.001G241000.1.v3.1	maker-Contig10-augustus-gene-258.41-mRNA-1	0.667786		Et_10A_000922	maker-Contig1-augustus-gene-328.30-mRNA-1	0.144413		Ot_Chr1_11143	maker-Contig10-augustus-gene-209.51-mRNA-1	0.387797		CDS:OS01T0167600-00	maker-Contig25-snap-gene-106.56-mRNA-1	0.7398
CDS:Zm00001d029972_T002	maker-Contig10-snap-gene-390.58-mRNA-1	2.0703		Sobic.001G241100.1.v3.1	augustus_masked-Contig10-processed-gene-258.20-mRNA-1	0.405732		Et_10A_000925	maker-Contig1-augustus-gene-328.25-mRNA-1	0.822322		Ot_Chr1_11141	augustus_masked-Contig10-processed-gene-210.25-mRNA-1	0.248551		CDS:OS01T0167750-00	snap_masked-Contig25-processed-gene-106.13-mRNA-1	0.3187
CDS:Zm00001d029975_T001	maker-Contig10-snap-gene-390.49-mRNA-1	0.500655		Sobic.001G241200.1.v3.1	maker-Contig10-snap-gene-258.28-mRNA-1	0.334355		Et_10A_000927	maker-Contig1-snap-gene-329.54-mRNA-1	0.140719		Ot_Chr1_11140	snap_masked-Contig10-processed-gene-210.2-mRNA-1	0.355639		CDS:OS01T0167800-01	maker-Contig25-augustus-gene-106.62-mRNA-1	0.7691
CDS:Zm00001d029976_T004	maker-Contig10-augustus-gene-390.73-mRNA-1	0.559289		Sobic.001G241300.1.v3.1	maker-Contig10-snap-gene-258.34-mRNA-1	0.647287		Et_10A_000931	snap_masked-Contig1-processed-gene-329.29-mRNA-1	0.161853		Ot_Chr1_11137	maker-Contig10-augustus-gene-210.47-mRNA-1	0.309066		CDS:OS01T0168100-01	maker-Contig25-augustus-gene-106.60-mRNA-1	0.6782
CDS:Zm00001d029978_T001	maker-Contig10-augustus-gene-390.72-mRNA-1	0.465659		Sobic.001G241900.1.v3.1	maker-Contig10-augustus-gene-259.22-mRNA-1	1.43733		Et_10A_000932	maker-Contig1-snap-gene-329.56-mRNA-1	2.07187		Ot_Chr1_11136	maker-Contig10-snap-gene-210.54-mRNA-1	0.130691		CDS:OS01T0168200-01	maker-Contig25-snap-gene-106.43-mRNA-1	0.5817
CDS:Zm00001d029979_T001	maker-Contig10-snap-gene-389.4-mRNA-1	0.444791		Sobic.001G319800.2.v3.1	maker-Contig10-snap-gene-417.26-mRNA-1	0.477201		Et_10A_000933	maker-Contig1-snap-gene-329.66-mRNA-1	0.23668		Ot_Chr1_11135	maker-Contig10-augustus-gene-210.50-mRNA-1	0.244274		CDS:OS01T0168300-01	maker-Contig25-snap-gene-106.42-mRNA-1	0.4276
CDS:Zm00001d029980_T003	maker-Contig10-augustus-gene-389.9-mRNA-1	0.439158		Sobic.001G320000.1.v3.1	maker-Contig10-snap-gene-418.42-mRNA-1	0.594932		Et_10A_000935	maker-Contig1-snap-gene-330.47-mRNA-1	0.108933		Ot_Chr1_11132	maker-Contig10-snap-gene-210.62-mRNA-1	0.301224		CDS:OS01T0168400-01	maker-Contig25-snap-gene-106.51-mRNA-1	0.5047
CDS:Zm00001d029983_T001	maker-Contig10-snap-gene-389.2-mRNA-1	0.350791		Sobic.001G320200.1.v3.1	maker-Contig10-augustus-gene-419.40-mRNA-1	0.460857		Et_10A_000936	maker-Contig1-snap-gene-331.2-mRNA-1	1.53296		Ot_Chr1_n30554	maker-Contig10-augustus-gene-211.1-mRNA-1	1.10715		CDS:OS01T0168600-01	maker-Contig25-snap-gene-105.30-mRNA-1	0.5897
CDS:Zm00001d029988_T001	maker-Contig10-snap-gene-389.0-mRNA-1	0.333893		Sobic.001G320400.1.v3.1	maker-Contig10-snap-gene-419.32-mRNA-1	1.45977		Et_10A_000939	maker-Contig1-snap-gene-332.39-mRNA-1	0.143984		Ot_Chr1_11129	maker-Contig10-snap-gene-211.13-mRNA-1	0.21576		CDS:OS01T0168800-01	maker-Contig25-snap-gene-105.27-mRNA-1	0.3934
CDS:Zm00001d029997_T001	maker-Contig10-snap-gene-388.25-mRNA-1	0.495207		Sobic.001G320500.1.v3.1	maker-Contig10-snap-gene-419.36-mRNA-1	0.474246		Et_10A_002028	snap_masked-Contig1-processed-gene-332.8-mRNA-1	1.36415		Ot_Chr1_11128	maker-Contig10-augustus-gene-211.5-mRNA-1	0.298135		CDS:OS01T0169000-00	snap_masked-Contig25-processed-gene-105.11-mRNA-1	0.9483
CDS:Zm00001d030002_T002	maker-Contig10-augustus-gene-388.10-mRNA-1	0.663077		Sobic.001G320700.1.v3.1	maker-Contig10-snap-gene-419.34-mRNA-1	0.366765		Et_10A_002029	maker-Contig1-snap-gene-332.44-mRNA-1	0.211422		Ot_Chr1_11127	maker-Contig10-snap-gene-211.17-mRNA-1	1.08466		CDS:OS01T0169400-01	maker-Contig25-augustus-gene-104.30-mRNA-1	0.3493
CDS:Zm00001d030007_T001	maker-Contig10-augustus-gene-388.1-mRNA-1	0.393451		Sobic.001G321000.1.v3.1	maker-Contig10-augustus-gene-420.42-mRNA-1	0.353746		Et_10A_000941	maker-Contig1-snap-gene-333.3-mRNA-1	1.04362		Ot_Chr1_11126	snap_masked-Contig10-processed-gene-211.50-mRNA-1	0.233106		CDS:OS01T0169500-01	maker-Contig25-snap-gene-104.37-mRNA-1	0.5625
CDS:Zm00001d030010_T001	maker-Contig10-snap-gene-388.19-mRNA-1	0.530018		Sobic.001G321200.2.v3.1	maker-Contig10-snap-gene-420.56-mRNA-1	0.364087		Et_10A_000944	maker-Contig1-augustus-gene-334.0-mRNA-1	0.12706		Ot_Chr1_11125	maker-Contig10-augustus-gene-211.8-mRNA-1	0.236195		CDS:OS01T0169800-01	maker-Contig25-snap-gene-104.36-mRNA-1	0.6772
CDS:Zm00001d030011_T001	maker-Contig10-augustus-gene-387.11-mRNA-1	0.548209		Sobic.001G321400.1.v3.1	maker-Contig10-augustus-gene-420.44-mRNA-1	0.288278		Et_10A_000945	maker-Contig1-snap-gene-334.32-mRNA-1	0.121475		Ot_Chr1_11124	maker-Contig10-snap-gene-211.21-mRNA-1	0.184156		CDS:OS01T0169900-01	maker-Contig25-snap-gene-104.35-mRNA-1	0.5577
CDS:Zm00001d030012_T001	maker-Contig10-snap-gene-386.11-mRNA-1	0.313671		Sobic.001G321500.1.v3.1	maker-Contig10-snap-gene-420.58-mRNA-1	0.494468		Et_10A_000946	maker-Contig1-snap-gene-334.31-mRNA-1	0.183416		Ot_Chr1_11122	maker-Contig10-augustus-gene-212.4-mRNA-1	0.281818		CDS:OS01T0170051-00	maker-Contig25-snap-gene-104.34-mRNA-1	1.3911
CDS:Zm00001d030014_T001	maker-Contig10-augustus-gene-385.7-mRNA-1	0.558458		Sobic.001G321800.1.v3.1	maker-Contig10-snap-gene-420.59-mRNA-1	0.531773		Et_10A_000952	augustus_masked-Contig1-processed-gene-334.29-mRNA-1	0.24948		Ot_Chr1_11121	augustus_masked-Contig10-processed-gene-212.9-mRNA-1	0.288789		CDS:OS01T0170100-01	maker-Contig25-augustus-gene-104.33-mRNA-1	0.5735
CDS:Zm00001d030018_T001	maker-Contig10-snap-gene-384.4-mRNA-1	0.657352		Sobic.001G321900.1.v3.1	maker-Contig10-snap-gene-420.50-mRNA-1	0.328445		Et_10A_000240	maker-Contig1-snap-gene-337.24-mRNA-1	-0.859091		Ot_Chr1_11120	maker-Contig10-augustus-gene-212.5-mRNA-1	0.270809		CDS:OS01T0170300-01	maker-Contig25-snap-gene-103.63-mRNA-1	0.4362
CDS:Zm00001d030019_T001	maker-Contig10-snap-gene-384.8-mRNA-1	0.459565		Sobic.001G322000.1.v3.1	maker-Contig10-snap-gene-420.51-mRNA-1	0.418844		Et_10A_000586	snap_masked-Contig1-processed-gene-255.21-mRNA-1	1.57282		Ot_Chr1_11119	maker-Contig10-snap-gene-213.0-mRNA-1	0.299798		CDS:OS01T0170500-01	maker-Contig25-snap-gene-103.50-mRNA-1	0.4033
CDS:Zm00001d030020_T001	maker-Contig10-augustus-gene-384.2-mRNA-1	0.477755		Sobic.001G322100.1.v3.1	augustus_masked-Contig10-processed-gene-421.49-mRNA-1	0.433802		Et_10A_000585	maker-Contig1-snap-gene-255.12-mRNA-1	0.237625		Ot_Chr1_11116	snap_masked-Contig10-processed-gene-213.36-mRNA-1	0.403718		CDS:OS01T0170600-01	maker-Contig25-augustus-gene-103.78-mRNA-1	0.6381
CDS:Zm00001d030021_T001	maker-Contig10-snap-gene-384.6-mRNA-1	0.400745		Sobic.001G322300.1.v3.1	maker-Contig10-augustus-gene-421.8-mRNA-1	0.51312		Et_10A_000596	maker-Contig1-snap-gene-259.2-mRNA-1	0.191749		Ot_Chr1_n30568	maker-Contig10-augustus-gene-213.17-mRNA-1	0.701853		CDS:OS01T0170600-02	maker-Contig25-augustus-gene-103.77-mRNA-1	0.7401
CDS:Zm00001d030023_T001	maker-Contig10-snap-gene-382.10-mRNA-1	0.540914		Sobic.001G322400.2.v3.1	maker-Contig10-augustus-gene-421.0-mRNA-1	0.43648		Et_10A_000597	maker-Contig1-snap-gene-259.3-mRNA-1	0.0952732		Ot_Chr1_11111	maker-Contig10-snap-gene-214.31-mRNA-1	0.293699		CDS:OS01T0170800-01	snap_masked-Contig25-processed-gene-103.19-mRNA-1	0.6283
CDS:Zm00001d029649_T002	maker-Contig10-snap-gene-421.15-mRNA-1	0.412565		Sobic.001G322500.2.v3.1	maker-Contig10-snap-gene-421.12-mRNA-1	0.66677		Et_10A_000598	snap_masked-Contig1-processed-gene-259.35-mRNA-1	0.135822		Ot_Chr1_11110	maker-Contig10-augustus-gene-214.44-mRNA-1	0.285462		CDS:OS01T0170900-01	snap_masked-Contig25-processed-gene-103.11-mRNA-1	0.7049
CDS:Zm00001d029650_T001	augustus_masked-Contig10-processed-gene-421.55-mRNA-1	0.484219		Sobic.001G322600.1.v3.1	maker-Contig10-augustus-gene-421.2-mRNA-1	0.394651		Et_10A_000599	maker-Contig1-snap-gene-259.5-mRNA-1	0.265459		Ot_Chr1_11108	maker-Contig10-augustus-gene-215.4-mRNA-1	0.239443		CDS:OS01T0171000-01	maker-Contig25-augustus-gene-103.70-mRNA-1	0.7878
CDS:Zm00001d029651_T001	maker-Contig10-augustus-gene-421.9-mRNA-1	0.362148		Sobic.001G322700.1.v3.1	snap_masked-Contig10-processed-gene-421.34-mRNA-1	0.483849		Et_10A_001944	augustus_masked-Contig1-processed-gene-259.18-mRNA-1	0.286163		Ot_Chr1_11106	maker-Contig10-snap-gene-216.30-mRNA-1	0.323719		CDS:OS01T0171800-01	maker-Contig25-snap-gene-103.48-mRNA-1	0.6353
CDS:Zm00001d029652_T001	snap_masked-Contig10-processed-gene-421.34-mRNA-1	0.511551		Sobic.001G322832.1.v3.1	maker-Contig10-augustus-gene-421.9-mRNA-1	0.46215		Et_10A_000602	snap_masked-Contig1-processed-gene-261.0-mRNA-1	2.65408		Ot_Chr1_11105	maker-Contig10-snap-gene-216.38-mRNA-1	0.371718		CDS:OS01T0172000-01	maker-Contig25-augustus-gene-103.68-mRNA-1	0.5048
CDS:Zm00001d029653_T001	maker-Contig10-augustus-gene-421.2-mRNA-1	0.468983		Sobic.001G322900.1.v3.1	augustus_masked-Contig10-processed-gene-421.55-mRNA-1	0.475816		Et_10A_000593	maker-Contig1-augustus-gene-261.10-mRNA-1	0.588821		Ot_Chr1_n30572	maker-Contig10-snap-gene-217.12-mRNA-1	0.209344		CDS:OS01T0172100-01	maker-Contig25-augustus-gene-103.73-mRNA-1	0.5122
CDS:Zm00001d029654_T001	maker-Contig10-snap-gene-421.12-mRNA-1	0.513951		Sobic.001G323000.1.v3.1	maker-Contig10-snap-gene-421.15-mRNA-1	0.36538		Et_10A_001946	maker-Contig1-snap-gene-262.24-mRNA-1	-0.859091		Ot_Chr1_11101	maker-Contig10-snap-gene-217.13-mRNA-1	0.155246		CDS:OS01T0172200-01	augustus_masked-Contig25-processed-gene-103.27-mRNA-1	0.5703
CDS:Zm00001d029657_T001	maker-Contig10-augustus-gene-421.8-mRNA-1	0.535835		Sobic.001G265300.1.v3.1	augustus_masked-Contig10-processed-gene-344.14-mRNA-1	0.535097		Et_10A_000014	maker-Contig1-snap-gene-262.26-mRNA-1	0.0969914		Ot_Chr1_11100	augustus_masked-Contig10-processed-gene-217.29-mRNA-1	0.257264		CDS:OS01T0172300-01	snap_masked-Contig25-processed-gene-103.1-mRNA-1	1.1252
CDS:Zm00001d029662_T001	augustus_masked-Contig10-processed-gene-421.49-mRNA-1	0.39659		Sobic.001G265500.1.v3.1	maker-Contig10-augustus-gene-345.0-mRNA-1	0.523093		Et_10A_000604	augustus_masked-Contig1-processed-gene-262.38-mRNA-1	0.15309		Ot_Chr1_11099	maker-Contig10-snap-gene-217.20-mRNA-1	0.191206		CDS:OS01T0172400-02	maker-Contig25-snap-gene-103.40-mRNA-1	0.5976
CDS:Zm00001d029663_T001	maker-Contig10-snap-gene-420.51-mRNA-1	0.482557		Sobic.001G265600.1.v3.1	maker-Contig10-snap-gene-345.17-mRNA-1	0.472954		Et_10A_000607	maker-Contig1-augustus-gene-263.21-mRNA-1	0.206354		Ot_Chr1_11098	maker-Contig10-snap-gene-217.16-mRNA-1	0.216077		CDS:OS01T0172600-01	maker-Contig25-snap-gene-102.55-mRNA-1	0.9378
CDS:Zm00001d029664_T001	maker-Contig10-snap-gene-420.50-mRNA-1	0.459565		Sobic.001G265700.1.v3.1	maker-Contig10-snap-gene-345.12-mRNA-1	0.874253		Et_10A_000608	maker-Contig1-augustus-gene-263.22-mRNA-1	0.177316		Ot_Chr1_11097	maker-Contig10-augustus-gene-217.5-mRNA-1	0.156988		CDS:OS01T0172800-01	augustus_masked-Contig25-processed-gene-102.13-mRNA-1	0.8384
CDS:Zm00001d029667_T001	maker-Contig10-snap-gene-420.59-mRNA-1	0.53879		Sobic.001G265800.1.v3.1	maker-Contig10-snap-gene-346.7-mRNA-1	0.921807		Et_10A_000609	maker-Contig1-snap-gene-263.15-mRNA-1	0.543031		Ot_Chr1_11096	maker-Contig10-augustus-gene-218.0-mRNA-1	0.238492		CDS:OS01T0172900-00	maker-Contig25-augustus-gene-102.43-mRNA-1	0.8162
CDS:Zm00001d029673_T001	maker-Contig10-snap-gene-420.58-mRNA-1	0.463812		Sobic.001G265900.1.v3.1	maker-Contig10-augustus-gene-347.35-mRNA-1	1.06207		Et_10A_001948	maker-Contig1-snap-gene-264.27-mRNA-1	0.0527482		Ot_Chr1_11095	maker-Contig10-augustus-gene-218.6-mRNA-1	0.27271		CDS:OS01T0173000-01	maker-Contig25-augustus-gene-102.40-mRNA-1	0.5986
CDS:Zm00001d029674_T001	maker-Contig10-augustus-gene-420.44-mRNA-1	0.316811		Sobic.001G266500.1.v3.1	maker-Contig10-snap-gene-347.31-mRNA-1	-0.923377		Et_10A_000611	augustus_masked-Contig1-processed-gene-264.41-mRNA-1	0.0923523		Ot_Chr1_11094	maker-Contig10-augustus-gene-218.7-mRNA-1	0.219007		CDS:OS01T0173100-01	maker-Contig25-snap-gene-102.51-mRNA-1	1.3498
CDS:Zm00001d029675_T001	maker-Contig10-snap-gene-420.56-mRNA-1	0.354854		Sobic.001G267100.1.v3.1	maker-Contig10-snap-gene-347.33-mRNA-1	0.355315		Et_10A_000612	maker-Contig1-snap-gene-264.31-mRNA-1	0.173365		Ot_Chr1_11093	maker-Contig10-snap-gene-218.20-mRNA-1	0.356827		CDS:OS01T0173600-00	maker-Contig25-snap-gene-102.53-mRNA-1	0.5521
CDS:Zm00001d029680_T001	maker-Contig10-snap-gene-419.36-mRNA-1	0.490775		Sobic.001G267500.2.v3.1	maker-Contig10-augustus-gene-348.2-mRNA-1	0.635375		Et_10A_000613	maker-Contig1-augustus-gene-264.21-mRNA-1	0.0645177		Ot_Chr1_11091	maker-Contig10-augustus-gene-218.9-mRNA-1	0.313264		CDS:OS01T0173900-01	maker-Contig25-snap-gene-102.52-mRNA-1	0.584
CDS:Zm00001d029681_T001	maker-Contig10-snap-gene-419.32-mRNA-1	1.45275		Sobic.001G267800.1.v3.1	maker-Contig10-snap-gene-349.0-mRNA-1	0.357901		Et_10A_000614	snap_masked-Contig1-processed-gene-264.9-mRNA-1	0.107386		Ot_Chr1_11090	snap_masked-Contig10-processed-gene-218.46-mRNA-1	0.227007		CDS:OS01T0174000-00	maker-Contig25-augustus-gene-102.36-mRNA-1	0.7342
CDS:Zm00001d029684_T001	maker-Contig10-augustus-gene-419.40-mRNA-1	0.481449		Sobic.001G268200.1.v3.1	maker-Contig10-augustus-gene-350.53-mRNA-1	0.334539		Et_10A_000615	snap_masked-Contig1-processed-gene-264.12-mRNA-1	0.186595		Ot_Chr1_n31712	maker-Contig10-snap-gene-219.18-mRNA-1	0.332748		CDS:OS01T0174100-01	augustus_masked-Contig25-processed-gene-102.1-mRNA-1	0.8365
CDS:Zm00001d029686_T001	maker-Contig10-snap-gene-418.42-mRNA-1	0.60555		Sobic.001G268300.1.v3.1	maker-Contig10-snap-gene-350.45-mRNA-1	0.516999		Et_10A_000165	maker-Contig1-snap-gene-265.2-mRNA-1	0.272246		Ot_Chr1_11089	maker-Contig10-snap-gene-219.19-mRNA-1	0.240868		CDS:OS01T0174300-01	maker-Contig25-augustus-gene-102.34-mRNA-1	0.6014
CDS:Zm00001d029688_T002	maker-Contig10-snap-gene-417.26-mRNA-1	0.518568		Sobic.001G268400.1.v3.1	maker-Contig10-snap-gene-350.38-mRNA-1	0.53205		Et_10A_000953	maker-Contig1-snap-gene-343.17-mRNA-1	0.209532		Ot_Chr1_11088	maker-Contig10-snap-gene-219.14-mRNA-1	0.179245		CDS:OS01T0174500-01	maker-Contig25-augustus-gene-101.36-mRNA-1	0.5384
CDS:Zm00001d032990_T001	maker-Contig10-augustus-gene-305.8-mRNA-1	0.610906		Sobic.001G269000.1.v3.1	maker-Contig10-snap-gene-350.39-mRNA-1	0.526325		Et_10A_000948	maker-Contig1-augustus-gene-343.21-mRNA-1	0.138056		Ot_Chr1_11086	maker-Contig10-augustus-gene-219.3-mRNA-1	0.252037		CDS:OS01T0174600-01	maker-Contig25-snap-gene-101.28-mRNA-1	0.5297
CDS:Zm00001d032991_T001	maker-Contig10-augustus-gene-303.12-mRNA-1	0.548301		Sobic.001G269200.1.v3.1	augustus_masked-Contig10-processed-gene-351.1-mRNA-1	0.841473		Et_10A_000949	maker-Contig1-snap-gene-343.14-mRNA-1	0.22491		Ot_Chr1_n30577	maker-Contig10-augustus-gene-219.4-mRNA-1	0.221146		CDS:OS01T0174700-01	maker-Contig25-snap-gene-101.27-mRNA-1	1.0191
CDS:Zm00001d032992_T001	maker-Contig10-augustus-gene-302.67-mRNA-1	0.458641		Sobic.001G270200.1.v3.1	maker-Contig10-snap-gene-351.39-mRNA-1	1.22864		Et_10A_000954	maker-Contig1-augustus-gene-343.24-mRNA-1	0.168897		Ot_Chr1_n30578	maker-Contig10-augustus-gene-219.5-mRNA-1	0.318095		CDS:OS01T0174900-01	maker-Contig25-augustus-gene-101.38-mRNA-1	0.4106
CDS:Zm00001d032993_T001	snap_masked-Contig10-processed-gene-302.13-mRNA-1	0.499916		Sobic.001G488500.4.v3.1	maker-Contig10-snap-gene-300.10-mRNA-1	0.938889		Et_10A_000956	snap_masked-Contig1-processed-gene-345.32-mRNA-1	1.87282		Ot_Chr1_n30576	maker-Contig10-snap-gene-220.59-mRNA-1	0.291798		CDS:OS01T0175000-01	maker-Contig25-augustus-gene-101.33-mRNA-1	0.6143
CDS:Zm00001d032994_T002	maker-Contig10-augustus-gene-302.66-mRNA-1	0.368058		Sobic.001G488600.1.v3.1	maker-Contig10-snap-gene-301.33-mRNA-1	0.841196		Et_10A_000950	maker-Contig1-snap-gene-345.18-mRNA-1	0.529887		Ot_Chr1_n31713	maker-Contig10-snap-gene-220.63-mRNA-1	0.215839		CDS:OS01T0175100-01	snap_masked-Contig25-processed-gene-100.5-mRNA-1	0.4118
CDS:Zm00001d032999_T001	maker-Contig10-snap-gene-302.53-mRNA-1	0.634637		Sobic.001G488700.1.v3.1	augustus_masked-Contig10-processed-gene-301.23-mRNA-1	0.973239		Et_10A_000957	augustus_masked-Contig1-processed-gene-345.15-mRNA-1	0.0548959		Ot_Chr1_11084	maker-Contig10-snap-gene-221.4-mRNA-1	0.232076		CDS:OS01T0175600-01	maker-Contig25-augustus-gene-100.31-mRNA-1	0.6543
CDS:Zm00001d033002_T001	augustus_masked-Contig10-processed-gene-302.28-mRNA-1	0.486342		Sobic.001G489300.1.v3.1	maker-Contig10-snap-gene-301.36-mRNA-1	0.836025		Et_10A_000962	maker-Contig1-snap-gene-345.26-mRNA-1	0.151801		Ot_Chr1_11080	maker-Contig10-augustus-gene-222.32-mRNA-1	0.222572		CDS:OS01T0176000-01	maker-Contig25-augustus-gene-99.15-mRNA-1	1.7219
CDS:Zm00001d033003_T001	snap_masked-Contig10-processed-gene-301.11-mRNA-1	0.245526		Sobic.001G489800.2.v3.1	snap_masked-Contig10-processed-gene-301.11-mRNA-1	0.993553		Et_10A_000958	maker-Contig1-snap-gene-346.33-mRNA-1	0.195185		Ot_Chr1_11078	maker-Contig10-snap-gene-222.37-mRNA-1	0.284828		CDS:OS01T0176400-01	maker-Contig25-snap-gene-97.59-mRNA-1	0.6549
CDS:Zm00001d033004_T002	maker-Contig10-snap-gene-301.36-mRNA-1	0.619863		Sobic.001G489900.1.v3.1	maker-Contig10-snap-gene-302.53-mRNA-1	0.778776		Et_10A_000964	maker-Contig1-augustus-gene-346.6-mRNA-1	0.12998		Ot_Chr1_11077	maker-Contig10-snap-gene-224.48-mRNA-1	0.275957		CDS:OS01T0176500-01	maker-Contig25-augustus-gene-97.63-mRNA-1	0.6623
CDS:Zm00001d033011_T001	augustus_masked-Contig10-processed-gene-301.23-mRNA-1	0.489574		Sobic.001G490000.1.v3.1	maker-Contig10-augustus-gene-302.66-mRNA-1	0.795212		Et_10A_000961	maker-Contig1-augustus-gene-346.2-mRNA-1	0.0981941		Ot_Chr1_n30589	maker-Contig10-snap-gene-224.52-mRNA-1	1.5462		CDS:OS01T0176700-01	maker-Contig25-snap-gene-97.57-mRNA-1	0.3969
CDS:Zm00001d033012_T001	maker-Contig10-snap-gene-300.10-mRNA-1	0.487728		Sobic.001G490800.1.v3.1	maker-Contig10-augustus-gene-302.67-mRNA-1	1.1894		Et_10A_000968	maker-Contig1-snap-gene-346.41-mRNA-1	0.253947		Ot_Chr1_11071	maker-Contig10-augustus-gene-224.58-mRNA-1	0.378451		CDS:OS01T0176900-00	snap_masked-Contig25-processed-gene-97.19-mRNA-1	1.1354
CDS:Zm00001d033020_T001	maker-Contig10-snap-gene-300.7-mRNA-1	0.307484		Sobic.001G491100.1.v3.1	maker-Contig10-snap-gene-302.56-mRNA-1	0.708415		Et_10A_000965	maker-Contig1-augustus-gene-347.21-mRNA-1	0.148193		Ot_Chr1_n30590	maker-Contig10-snap-gene-224.53-mRNA-1	0.27271		CDS:OS01T0177100-01	maker-Contig25-snap-gene-97.56-mRNA-1	0.6159
CDS:Zm00001d033025_T001	maker-Contig10-augustus-gene-299.37-mRNA-1	0.541376		Sobic.001G492200.1.v3.1	maker-Contig10-augustus-gene-303.12-mRNA-1	1.11645		Et_10A_000245	snap_masked-Contig1-processed-gene-347.15-mRNA-1	0.254635		Ot_Chr1_n30591	snap_masked-Contig10-processed-gene-224.40-mRNA-1	0.24673		CDS:OS01T0177200-01	maker-Contig25-snap-gene-97.55-mRNA-1	0.6111
CDS:Zm00001d033028_T001	maker-Contig10-augustus-gene-298.4-mRNA-1	0.436295		Sobic.001G492300.1.v3.1	maker-Contig10-snap-gene-303.4-mRNA-1	0.83778		Et_10A_000966	augustus_masked-Contig1-processed-gene-348.28-mRNA-1	0.373275		Ot_Chr1_n30592	maker-Contig10-augustus-gene-224.65-mRNA-1	0.306452		CDS:OS01T0177400-01	maker-Contig25-augustus-gene-96.59-mRNA-1	0.3387
CDS:Zm00001d033030_T001	maker-Contig10-snap-gene-297.11-mRNA-1	0.673142		Sobic.001G492900.6.v3.1	maker-Contig10-snap-gene-306.36-mRNA-1	1.33603		Et_10A_000969	maker-Contig1-snap-gene-348.23-mRNA-1	0.078435		Ot_Chr1_11070	snap_masked-Contig10-processed-gene-224.33-mRNA-1	0.736625		CDS:OS01T0177900-01	maker-Contig25-snap-gene-96.45-mRNA-1	0.78
CDS:Zm00001d033035_T001	snap_masked-Contig10-processed-gene-295.24-mRNA-1	0.493914		Sobic.001G493200.3.v3.1	maker-Contig10-augustus-gene-306.35-mRNA-1	0.719126		Et_10A_000970	maker-Contig1-snap-gene-348.24-mRNA-1	0.175169		Ot_Chr1_19811	maker-Contig10-augustus-gene-224.67-mRNA-1	0.209582		CDS:OS01T0178000-01	maker-Contig25-augustus-gene-96.57-mRNA-1	0.5554
CDS:Zm00001d033037_T013	maker-Contig10-augustus-gene-295.5-mRNA-1	0.526048		Sobic.001G493300.1.v3.1	maker-Contig10-snap-gene-307.40-mRNA-1	0.454394		Et_10A_000971	maker-Contig1-augustus-gene-348.4-mRNA-1	0.199653		Ot_Chr1_19812	snap_masked-Contig10-processed-gene-224.34-mRNA-1	0.42946		CDS:OS01T0178100-01	maker-Contig25-snap-gene-96.52-mRNA-1	0.6262
CDS:Zm00001d030068_T001	maker-Contig10-snap-gene-379.59-mRNA-1	0.498808		Sobic.001G529700.1.v3.1	maker-Contig10-snap-gene-418.42-mRNA-1	0.598071		Et_10A_000973	maker-Contig1-augustus-gene-349.3-mRNA-1	1.44061		Ot_Chr1_n31717	maker-Contig10-augustus-gene-225.46-mRNA-1	0.1878		CDS:OS01T0178200-00	maker-Contig25-snap-gene-96.51-mRNA-1	0.4068
CDS:Zm00001d030069_T002	maker-Contig10-snap-gene-378.30-mRNA-1	0.538883		Sobic.001G529800.1.v3.1	maker-Contig10-augustus-gene-419.40-mRNA-1	1.31914		Et_10A_000974	augustus_masked-Contig1-processed-gene-349.43-mRNA-1	0.210993		Ot_Chr1_19814	maker-Contig10-snap-gene-225.42-mRNA-1	0.258452		CDS:OS01T0178400-01	maker-Contig25-snap-gene-96.41-mRNA-1	0.8884
CDS:Zm00001d030074_T001	maker-Contig10-augustus-gene-378.40-mRNA-1	0.435095		Sobic.001G530350.1.v3.1	maker-Contig10-snap-gene-419.32-mRNA-1	1.3123		Et_10A_000325	maker-Contig1-snap-gene-368.26-mRNA-1	-0.859091		Ot_Chr1_19816	maker-Contig10-augustus-gene-225.50-mRNA-1	0.407203		CDS:OS01T0178500-02	maker-Contig25-augustus-gene-96.54-mRNA-1	0.4093
CDS:Zm00001d030076_T001	maker-Contig10-augustus-gene-377.6-mRNA-1	0.766772		Sobic.001G531000.1.v3.1	maker-Contig10-snap-gene-419.36-mRNA-1	0.811094		Et_10A_000331	augustus_masked-Contig1-processed-gene-368.29-mRNA-1	1.06776		Ot_Chr1_19817	maker-Contig10-augustus-gene-225.56-mRNA-1	0.214572		CDS:OS01T0178700-01	maker-Contig25-augustus-gene-96.60-mRNA-1	0.6147
CDS:Zm00001d030079_T001	maker-Contig10-snap-gene-377.8-mRNA-1	0.429555		Sobic.001G531700.1.v3.1	maker-Contig10-snap-gene-420.56-mRNA-1	0.469352		Et_10A_001313	maker-Contig1-snap-gene-371.2-mRNA-1	0.0798955		Ot_Chr1_19818	maker-Contig10-snap-gene-225.45-mRNA-1	0.19778		CDS:OS01T0178850-00	snap_masked-Contig25-processed-gene-95.49-mRNA-1	0.5537
CDS:Zm00001d030080_T001	maker-Contig10-augustus-gene-377.5-mRNA-1	0.398806		Sobic.001G532000.1.v3.1	maker-Contig10-snap-gene-420.58-mRNA-1	0.995215		Et_10A_002131	maker-Contig1-snap-gene-372.8-mRNA-1	0.187883		Ot_Chr1_19820	maker-Contig10-augustus-gene-226.44-mRNA-1	0.283323		CDS:OS01T0179000-01	snap_masked-Contig25-processed-gene-95.41-mRNA-1	0.3921
CDS:Zm00001d030086_T001	maker-Contig10-snap-gene-377.7-mRNA-1	0.392989		Sobic.001G532200.1.v3.1	maker-Contig10-snap-gene-420.59-mRNA-1	0.962435		Et_10A_001314	maker-Contig1-snap-gene-372.9-mRNA-1	-0.859091		Ot_Chr1_19821	maker-Contig10-augustus-gene-226.40-mRNA-1	0.240076		CDS:OS01T0179200-01	maker-Contig25-snap-gene-95.12-mRNA-1	0.5214
CDS:Zm00001d030087_T001	maker-Contig10-snap-gene-376.38-mRNA-1	0.663261		Sobic.001G532300.1.v3.1	augustus_masked-Contig10-processed-gene-421.49-mRNA-1	0.537036		Et_10A_001315	maker-Contig1-snap-gene-372.10-mRNA-1	-0.859091		Ot_Chr1_19823	maker-Contig10-snap-gene-226.32-mRNA-1	0.232552		CDS:OS01T0179300-01	maker-Contig25-augustus-gene-95.6-mRNA-1	0.4936
CDS:Zm00001d030090_T001	maker-Contig10-augustus-gene-376.61-mRNA-1	0.335832		Sobic.001G532400.1.v3.1	maker-Contig10-augustus-gene-421.8-mRNA-1	0.856801		Et_10A_001317	maker-Contig1-snap-gene-373.5-mRNA-1	0.12895		Ot_Chr1_19826	snap_masked-Contig10-processed-gene-226.7-mRNA-1	-0.79207		CDS:OS01T0179400-01	maker-Contig25-augustus-gene-95.5-mRNA-1	0.5454
CDS:Zm00001d030091_T001	maker-Contig10-augustus-gene-376.52-mRNA-1	0.424292		Sobic.001G533400.1.v3.1	maker-Contig10-snap-gene-421.24-mRNA-1	0.764094		Et_10A_001318	maker-Contig1-augustus-gene-373.25-mRNA-1	0.0719918		Ot_Chr1_19827	maker-Contig10-augustus-gene-226.42-mRNA-1	0.262888		CDS:OS01T0179600-01	augustus_masked-Contig25-processed-gene-95.18-mRNA-1	0.4449
CDS:Zm00001d030095_T001	maker-Contig10-snap-gene-376.44-mRNA-1	0.64701		Sobic.001G533700.1.v3.1	augustus_masked-Contig10-processed-gene-422.33-mRNA-1	0.781361		Et_10A_001319	maker-Contig1-snap-gene-373.7-mRNA-1	0.193983		Ot_Chr1_19829	snap_masked-Contig10-processed-gene-227.20-mRNA-1	2.26659		CDS:OS01T0179800-01	maker-Contig25-augustus-gene-95.0-mRNA-1	0.7209
CDS:Zm00001d030101_T001	maker-Contig10-augustus-gene-376.50-mRNA-1	0.396683		Sobic.001G534532.1.v3.1	maker-Contig10-augustus-gene-423.41-mRNA-1	0.966775		Et_10A_001321	maker-Contig1-snap-gene-374.28-mRNA-1	0.168725		Ot_Chr1_19832	snap_masked-Contig10-processed-gene-227.35-mRNA-1	0.210611		CDS:OS01T0180000-01	snap_masked-Contig25-processed-gene-94.18-mRNA-1	1.6585
CDS:Zm00001d030103_T001	maker-Contig10-snap-gene-376.34-mRNA-1	0.440635		Sobic.001G471500.2.v3.1	maker-Contig10-snap-gene-281.5-mRNA-1	0.654859		Et_10A_001322	maker-Contig1-snap-gene-374.29-mRNA-1	0.176887		Ot_Chr1_19833	maker-Contig10-augustus-gene-227.57-mRNA-1	0.216473		CDS:OS01T0180300-01	maker-Contig25-augustus-gene-94.47-mRNA-1	0.6801
CDS:Zm00001d029842_T001	maker-Contig10-snap-gene-403.14-mRNA-1	0.348852		Sobic.001G472000.2.v3.1	maker-Contig10-snap-gene-281.7-mRNA-1	1.41664		Et_10A_001323	snap_masked-Contig1-processed-gene-375.31-mRNA-1	0.343808		Ot_Chr1_19834	maker-Contig10-snap-gene-227.45-mRNA-1	0.314848		CDS:OS01T0180400-01	snap_masked-Contig25-processed-gene-94.12-mRNA-1	0.5678
CDS:Zm00001d029846_T001	augustus_masked-Contig10-processed-gene-403.31-mRNA-1	0.547193		Sobic.001G472500.1.v3.1	maker-Contig10-snap-gene-282.14-mRNA-1	0.410164		Et_10A_001326	augustus_masked-Contig1-processed-gene-377.2-mRNA-1	-0.859091		Ot_Chr1_n30603	snap_masked-Contig10-processed-gene-228.15-mRNA-1	0.18273		CDS:OS01T0180600-01	maker-Contig25-snap-gene-94.34-mRNA-1	0.6098
CDS:Zm00001d029847_T001	maker-Contig10-augustus-gene-403.17-mRNA-1	2.92793		Sobic.001G472600.1.v3.1	augustus_masked-Contig10-processed-gene-282.60-mRNA-1	1.0304		Et_10A_001327	maker-Contig1-snap-gene-377.11-mRNA-1	0.0938986		Ot_Chr1_19837	maker-Contig10-augustus-gene-228.1-mRNA-1	0.278016		CDS:OS01T0180700-01	maker-Contig25-snap-gene-94.29-mRNA-1	0.679
CDS:Zm00001d029848_T002	augustus_masked-Contig10-processed-gene-402.42-mRNA-1	0.53916		Sobic.001G472800.1.v3.1	maker-Contig10-augustus-gene-282.22-mRNA-1	0.831224		Et_10A_000724	maker-Contig1-augustus-gene-426.17-mRNA-1	0.195701		Ot_Chr1_n30605	maker-Contig10-snap-gene-228.12-mRNA-1	0.264234		CDS:OS01T0181000-00	maker-Contig25-snap-gene-93.25-mRNA-1	0.7466
CDS:Zm00001d029849_T001	maker-Contig10-augustus-gene-402.13-mRNA-1	0.40961		Sobic.001G473300.1.v3.1	maker-Contig10-augustus-gene-282.25-mRNA-1	1.07029		Et_10A_000725	maker-Contig1-snap-gene-426.11-mRNA-1	0.134018		Ot_Chr1_19842	maker-Contig10-snap-gene-229.43-mRNA-1	0.239363		CDS:OS01T0182400-01	maker-Contig25-augustus-gene-93.30-mRNA-1	0.6538
CDS:Zm00001d029850_T001	snap_masked-Contig10-processed-gene-402.23-mRNA-1	0.262885		Sobic.001G474600.1.v3.1	augustus_masked-Contig10-processed-gene-284.30-mRNA-1	0.699273		Et_10A_000726	maker-Contig1-augustus-gene-426.20-mRNA-1	0.164945		Ot_Chr1_19844	maker-Contig10-snap-gene-229.44-mRNA-1	0.487202		CDS:OS01T0182500-00	maker-Contig25-snap-gene-93.28-mRNA-1	0.635
CDS:Zm00001d029852_T001	maker-Contig10-snap-gene-402.5-mRNA-1	0.402223		Sobic.001G475400.1.v3.1	snap_masked-Contig10-processed-gene-285.2-mRNA-1	0.546639		Et_10A_000728	maker-Contig1-augustus-gene-426.23-mRNA-1	0.191491		Ot_Chr1_19847	maker-Contig10-augustus-gene-230.22-mRNA-1	0.322689		CDS:OS01T0182600-01	maker-Contig25-augustus-gene-93.29-mRNA-1	0.5953
CDS:Zm00001d029853_T001	maker-Contig10-snap-gene-402.3-mRNA-1	0.305361		Sobic.001G476300.1.v3.1	maker-Contig10-snap-gene-286.46-mRNA-1	0.476278		Et_10A_000729	augustus_masked-Contig1-processed-gene-426.5-mRNA-1	0.0900327		Ot_Chr1_19848	maker-Contig10-snap-gene-230.30-mRNA-1	0.270967		CDS:OS01T0182700-01	maker-Contig25-snap-gene-92.15-mRNA-1	0.5586
CDS:Zm00001d029856_T001	maker-Contig10-snap-gene-401.44-mRNA-1	0.457718		Sobic.001G290300.3.v3.1	maker-Contig10-augustus-gene-383.0-mRNA-1	0.501024		Et_10A_000742	maker-Contig1-snap-gene-427.35-mRNA-1	0.0801532		Ot_Chr1_19850	augustus_masked-Contig10-processed-gene-230.18-mRNA-1	0.233185		CDS:OS01T0182832-00	maker-Contig25-snap-gene-92.21-mRNA-1	0.5511
CDS:Zm00001d029857_T001	maker-Contig10-snap-gene-401.41-mRNA-1	0.366211		Sobic.001G291200.2.v3.1	maker-Contig10-snap-gene-386.10-mRNA-1	0.963544		Et_10A_000747	snap_masked-Contig1-processed-gene-430.24-mRNA-1	1.05522		Ot_Chr1_19851	maker-Contig10-augustus-gene-230.26-mRNA-1	0.237621		CDS:OS01T0183000-01	maker-Contig25-augustus-gene-92.7-mRNA-1	0.5292
CDS:Zm00001d029860_T001	maker-Contig10-snap-gene-401.37-mRNA-1	0.428447		Sobic.001G291400.1.v3.1	maker-Contig10-snap-gene-386.11-mRNA-1	0.293726		Et_10A_000026	augustus_masked-Contig1-processed-gene-430.8-mRNA-1	2.49093		Ot_Chr1_19852	maker-Contig10-augustus-gene-230.27-mRNA-1	0.209978		CDS:OS01T0183300-01	snap_masked-Contig25-processed-gene-92.42-mRNA-1	0.4605
CDS:Zm00001d029865_T001	maker-Contig10-augustus-gene-401.45-mRNA-1	0.51626		Sobic.001G291800.1.v3.1	maker-Contig10-augustus-gene-386.14-mRNA-1	0.498346		Et_10A_000754	augustus_masked-Contig1-processed-gene-433.13-mRNA-1	0.0748268		Ot_Chr1_19853	snap_masked-Contig10-processed-gene-231.42-mRNA-1	0.201661		CDS:OS01T0183400-00	maker-Contig25-snap-gene-92.19-mRNA-1	1.2806
CDS:Zm00001d029868_T004	maker-Contig10-augustus-gene-399.37-mRNA-1	0.632882		Sobic.001G291900.1.v3.1	maker-Contig10-snap-gene-386.13-mRNA-1	0.536205		Et_10A_000752	maker-Contig1-snap-gene-433.20-mRNA-1	0.152918		Ot_Chr1_n30606	snap_masked-Contig10-processed-gene-231.43-mRNA-1	0.216789		CDS:OS01T0183600-01	maker-Contig25-snap-gene-92.18-mRNA-1	1.4332
CDS:Zm00001d030117_T002	maker-Contig10-augustus-gene-376.55-mRNA-1	0.542114		Sobic.001G292000.2.v3.1	snap_masked-Contig10-processed-gene-386.42-mRNA-1	0.398529		Et_10A_000755	maker-Contig1-augustus-gene-433.48-mRNA-1	0.221645		Ot_Chr1_19855	maker-Contig10-augustus-gene-231.10-mRNA-1	0.307085		CDS:OS01T0183633-01	maker-Contig25-snap-gene-92.10-mRNA-1	0.5494
CDS:Zm00001d030121_T001	maker-Contig10-augustus-gene-375.39-mRNA-1	0.615615		Sobic.001G292100.1.v3.1	maker-Contig10-snap-gene-386.4-mRNA-1	0.32272		Et_10A_000753	maker-Contig1-snap-gene-433.29-mRNA-1	0.587103		Ot_Chr1_n30607	maker-Contig10-augustus-gene-231.12-mRNA-1	0.135048		CDS:OS01T0183800-01	maker-Contig25-augustus-gene-92.5-mRNA-1	0.8057
CDS:Zm00001d030123_T001	snap_masked-Contig10-processed-gene-375.18-mRNA-1	0.490775		Sobic.001G292200.1.v3.1	maker-Contig10-augustus-gene-386.18-mRNA-1	0.454301		Et_10A_000095	snap_masked-Contig1-processed-gene-398.28-mRNA-1	1.52111		Ot_Chr1_19858	maker-Contig10-snap-gene-232.40-mRNA-1	1.62913		CDS:OS01T0183850-00	maker-Contig25-snap-gene-92.16-mRNA-1	0.4348
CDS:Zm00001d030126_T002	maker-Contig10-snap-gene-375.25-mRNA-1	0.549686		Sobic.001G194100.1.v3.1	maker-Contig10-snap-gene-423.26-mRNA-1	0.834363		Et_10A_000096	augustus_masked-Contig1-processed-gene-399.56-mRNA-1	-0.859091		Ot_Chr1_n30611	maker-Contig10-snap-gene-232.45-mRNA-1	0.241898		CDS:OS01T0184000-01	maker-Contig25-augustus-gene-91.15-mRNA-1	0.6209
CDS:Zm00001d030130_T002	augustus_masked-Contig10-processed-gene-374.33-mRNA-1	0.653566		Sobic.001G194200.1.v3.1	augustus_masked-Contig10-processed-gene-423.3-mRNA-1	0.346913		Et_10A_001274	maker-Contig1-snap-gene-399.35-mRNA-1	0.315029		Ot_Chr1_19869	maker-Contig10-snap-gene-233.3-mRNA-1	0.241581		CDS:OS01T0184050-00	augustus_masked-Contig25-processed-gene-91.42-mRNA-1	0.9967
CDS:Zm00001d030132_T001	maker-Contig10-snap-gene-373.9-mRNA-1	0.442482		Sobic.001G194300.2.v3.1	maker-Contig10-snap-gene-423.28-mRNA-1	0.269995		Et_10A_001275	maker-Contig1-snap-gene-399.36-mRNA-1	0.259445		Ot_Chr1_19870	maker-Contig10-snap-gene-233.4-mRNA-1	0.297501		CDS:OS01T0184500-01	maker-Contig25-snap-gene-91.19-mRNA-1	0.624
CDS:Zm00001d030133_T002	maker-Contig10-snap-gene-373.8-mRNA-1	0.478309		Sobic.001G194600.1.v3.1	maker-Contig10-snap-gene-424.4-mRNA-1	0.342388		Et_10A_002112	snap_masked-Contig1-processed-gene-399.16-mRNA-1	0.208158		Ot_Chr1_19873	maker-Contig10-augustus-gene-233.17-mRNA-1	0.262729		CDS:OS01T0184700-01	maker-Contig25-snap-gene-91.31-mRNA-1	1.2646
CDS:Zm00001d030138_T001	maker-Contig10-snap-gene-373.6-mRNA-1	0.444329		Sobic.001G194800.1.v3.1	snap_masked-Contig10-processed-gene-424.31-mRNA-1	0.418474		Et_10A_000318	maker-Contig1-snap-gene-399.44-mRNA-1	0.16486		Ot_Chr1_19875	maker-Contig10-snap-gene-233.6-mRNA-1	0.254334		CDS:OS01T0184900-01	maker-Contig25-snap-gene-91.29-mRNA-1	0.4477
CDS:Zm00001d030139_T001	maker-Contig10-augustus-gene-373.33-mRNA-1	0.492898		Sobic.001G194900.1.v3.1	maker-Contig10-augustus-gene-424.15-mRNA-1	0.360671		Et_10A_001277	maker-Contig1-snap-gene-400.17-mRNA-1	0.06993		Ot_Chr1_n30612	maker-Contig10-augustus-gene-233.12-mRNA-1	0.686962		CDS:OS01T0185100-00	maker-Contig25-snap-gene-91.27-mRNA-1	0.738
CDS:Zm00001d030146_T003	maker-Contig10-augustus-gene-373.22-mRNA-1	0.629096		Sobic.001G515300.1.v3.1	maker-Contig10-snap-gene-406.43-mRNA-1	0.617185		Et_10A_001284	maker-Contig1-snap-gene-400.24-mRNA-1	0.389598		Ot_Chr1_19880	maker-Contig10-snap-gene-233.7-mRNA-1	0.2297		CDS:OS01T0185200-03	augustus_masked-Contig25-processed-gene-91.38-mRNA-1	0.6223
CDS:Zm00001d030163_T002	snap_masked-Contig10-processed-gene-372.30-mRNA-1	0.405824		Sobic.001G516100.1.v3.1	maker-Contig10-augustus-gene-407.10-mRNA-1	0.849322		Et_10A_001293	maker-Contig1-snap-gene-400.18-mRNA-1	0.250339		Ot_Chr1_19881	maker-Contig10-snap-gene-233.1-mRNA-1	0.279521		CDS:OS01T0185300-01	maker-Contig25-augustus-gene-91.9-mRNA-1	0.3944
CDS:Zm00001d032911_T001	maker-Contig10-snap-gene-320.44-mRNA-1	0.817188		Sobic.001G516500.1.v3.1	snap_masked-Contig10-processed-gene-408.45-mRNA-1	0.466859		Et_10A_002120	snap_masked-Contig1-processed-gene-400.52-mRNA-1	1.94902		Ot_Chr1_19882	maker-Contig10-snap-gene-233.10-mRNA-1	0.26669		CDS:OS01T0185400-01	maker-Contig25-snap-gene-91.24-mRNA-1	0.7431
CDS:Zm00001d032921_T001	maker-Contig10-augustus-gene-318.38-mRNA-1	0.508226		Sobic.001G517500.1.v3.1	maker-Contig10-snap-gene-409.44-mRNA-1	0.783762		Et_10A_000763	maker-Contig1-augustus-gene-391.26-mRNA-1	2.02608		Ot_Chr1_19883	maker-Contig10-augustus-gene-234.5-mRNA-1	0.321818		CDS:OS01T0185500-00	maker-Contig25-augustus-gene-91.5-mRNA-1	0.6242
CDS:Zm00001d032922_T001	maker-Contig10-snap-gene-318.45-mRNA-1	0.40647		Sobic.001G518700.1.v3.1	maker-Contig10-snap-gene-410.33-mRNA-1	-0.923377		Et_10A_000769	maker-Contig1-snap-gene-391.2-mRNA-1	0.112541		Ot_Chr1_19888	maker-Contig10-snap-gene-234.13-mRNA-1	0.214176		CDS:OS01T0185900-01	maker-Contig25-augustus-gene-90.34-mRNA-1	0.5414
CDS:Zm00001d032925_T001	augustus_masked-Contig10-processed-gene-318.5-mRNA-1	0.809247		Sobic.001G520100.1.v3.1	augustus_masked-Contig10-processed-gene-411.32-mRNA-1	1.66411		Et_10A_000776	maker-Contig1-snap-gene-392.33-mRNA-1	0.109792		Ot_Chr1_n31724	snap_masked-Contig10-processed-gene-234.27-mRNA-1	0.483796		CDS:OS01T0186200-01	maker-Contig25-snap-gene-90.30-mRNA-1	0.4002
CDS:Zm00001d032926_T001	maker-Contig10-snap-gene-318.39-mRNA-1	0.396867		Sobic.001G520900.1.v3.1	maker-Contig10-augustus-gene-411.49-mRNA-1	1.04268		Et_10A_000775	maker-Contig1-augustus-gene-392.21-mRNA-1	0.0514595		Ot_Chr1_19889	maker-Contig10-augustus-gene-234.7-mRNA-1	0.281818		CDS:OS01T0186900-01	maker-Contig25-snap-gene-90.29-mRNA-1	0.7234
CDS:Zm00001d032929_T001	maker-Contig10-snap-gene-317.59-mRNA-1	0.662892		Sobic.001G273500.1.v3.1	maker-Contig10-snap-gene-356.28-mRNA-1	0.802691		Et_10A_000783	augustus_masked-Contig1-processed-gene-393.7-mRNA-1	0.076545		Ot_Chr1_19892	maker-Contig10-snap-gene-235.6-mRNA-1	0.289422		CDS:OS01T0187400-01	maker-Contig25-snap-gene-88.17-mRNA-1	0.5028
CDS:Zm00001d032931_T001	maker-Contig10-augustus-gene-316.51-mRNA-1	0.500285		Sobic.001G273700.1.v3.1	maker-Contig10-snap-gene-356.29-mRNA-1	0.457533		Et_10A_000784	maker-Contig1-augustus-gene-393.16-mRNA-1	0.0921805		Ot_Chr1_19893	maker-Contig10-snap-gene-235.8-mRNA-1	0.257106		CDS:OS01T0187500-01	maker-Contig25-snap-gene-88.16-mRNA-1	0.7037
CDS:Zm00001d032932_T001	maker-Contig10-augustus-gene-316.56-mRNA-1	0.295665		Sobic.001G274200.1.v3.1	snap_masked-Contig10-processed-gene-359.4-mRNA-1	0.903801		Et_10A_000785	maker-Contig1-snap-gene-393.4-mRNA-1	0.132386		Ot_Chr1_19894	maker-Contig10-augustus-gene-235.4-mRNA-1	0.198413		CDS:OS01T0187600-01	maker-Contig25-snap-gene-88.12-mRNA-1	0.3798
CDS:Zm00001d032933_T020	maker-Contig10-augustus-gene-316.50-mRNA-1	0.43094		Sobic.001G274300.1.v3.1	maker-Contig10-augustus-gene-359.40-mRNA-1	0.605827		Et_10A_000781	maker-Contig1-augustus-gene-393.13-mRNA-1	0.165203		Ot_Chr1_19897	augustus_masked-Contig10-processed-gene-236.22-mRNA-1	0.272472		CDS:OS01T0187900-01	augustus_masked-Contig25-processed-gene-88.23-mRNA-1	0.5606
CDS:Zm00001d032934_T001	snap_masked-Contig10-processed-gene-316.28-mRNA-1	0.564922		Sobic.001G274800.1.v3.1	maker-Contig10-augustus-gene-360.46-mRNA-1	0.662984		Et_10A_000786	maker-Contig1-snap-gene-393.5-mRNA-1	0.121218		Ot_Chr1_19899	maker-Contig10-snap-gene-236.3-mRNA-1	0.268591		CDS:OS01T0188100-01	maker-Contig25-snap-gene-88.14-mRNA-1	0.4602
CDS:Zm00001d032935_T003	maker-Contig10-snap-gene-316.43-mRNA-1	0.552826		Sobic.001G230600.1.v3.1	augustus_masked-Contig10-processed-gene-245.23-mRNA-1	0.71968		Et_10A_001242	maker-Contig1-augustus-gene-269.23-mRNA-1	2.66241		Ot_Chr1_n30619	maker-Contig10-snap-gene-236.2-mRNA-1	0.230571		CDS:OS01T0188400-01	augustus_masked-Contig25-processed-gene-88.18-mRNA-1	0.6447
CDS:Zm00001d032937_T001	augustus_masked-Contig10-processed-gene-316.2-mRNA-1	0.660676		Sobic.001G230700.1.v3.1	maker-Contig10-augustus-gene-245.14-mRNA-1	0.623279		Et_10A_001241	maker-Contig1-augustus-gene-270.27-mRNA-1	0.129723		Ot_Chr1_19902	maker-Contig10-snap-gene-236.4-mRNA-1	0.293145		CDS:OS01T0190000-01	maker-Contig25-augustus-gene-88.3-mRNA-1	0.6257
CDS:Zm00001d030290_T001	maker-Contig10-snap-gene-350.38-mRNA-1	0.524201		Sobic.001G230900.1.v3.1	maker-Contig10-augustus-gene-245.15-mRNA-1	0.274428		Et_10A_001244	maker-Contig1-augustus-gene-270.29-mRNA-1	0.413137		Ot_Chr1_n30631	maker-Contig10-snap-gene-236.8-mRNA-1	0.238255		CDS:OS01T0190300-01	maker-Contig25-snap-gene-87.33-mRNA-1	0.4532
CDS:Zm00001d030299_T001	maker-Contig10-snap-gene-350.45-mRNA-1	0.564183		Sobic.001G231000.1.v3.1	maker-Contig10-snap-gene-245.9-mRNA-1	0.369812		Et_10A_001245	maker-Contig1-snap-gene-273.29-mRNA-1	0.244154		Ot_Chr1_n30623	snap_masked-Contig10-processed-gene-237.18-mRNA-1	0.511043		CDS:OS01T0190400-01	maker-Contig25-snap-gene-87.28-mRNA-1	0.6189
CDS:Zm00001d030301_T001	maker-Contig10-augustus-gene-350.53-mRNA-1	0.404347		Sobic.001G232800.2.v3.1	maker-Contig10-snap-gene-247.3-mRNA-1	1.34933		Et_10A_002101	maker-Contig1-snap-gene-273.31-mRNA-1	0.0601364		Ot_Chr1_19910	snap_masked-Contig10-processed-gene-237.25-mRNA-1	0.31461		CDS:OS01T0190500-01	maker-Contig25-snap-gene-86.11-mRNA-1	0.4286
CDS:Zm00001d030303_T001	maker-Contig10-snap-gene-349.0-mRNA-1	0.428908		Sobic.001G219400.1.v3.1	maker-Contig10-snap-gene-116.5-mRNA-1	0.447007		Et_10A_001246	maker-Contig1-augustus-gene-273.7-mRNA-1	2.01551		Ot_Chr1_n30624	maker-Contig10-snap-gene-237.6-mRNA-1	0.242928		CDS:OS01T0191150-00	maker-Contig25-snap-gene-86.6-mRNA-1	1.5108
CDS:Zm00001d030310_T001	maker-Contig10-snap-gene-347.33-mRNA-1	0.34959		Sobic.001G220500.1.v3.1	maker-Contig10-snap-gene-117.10-mRNA-1	1.85525		Et_10A_001248	maker-Contig1-augustus-gene-274.38-mRNA-1	0.282985		Ot_Chr1_19912	maker-Contig10-snap-gene-237.7-mRNA-1	0.263363		CDS:OS01T0191500-01	augustus_masked-Contig25-processed-gene-86.46-mRNA-1	0.4639
CDS:Zm00001d030316_T001	maker-Contig10-augustus-gene-347.35-mRNA-1	1.09291		Sobic.001G221400.1.v3.1	maker-Contig10-snap-gene-117.1-mRNA-1	0.580712		Et_10A_001249	maker-Contig1-augustus-gene-274.39-mRNA-1	0.189601		Ot_Chr1_n30625	snap_masked-Contig10-processed-gene-237.31-mRNA-1	0.308907		CDS:OS01T0191700-01	augustus_masked-Contig25-processed-gene-84.8-mRNA-1	0.6352
CDS:Zm00001d030317_T001	maker-Contig10-snap-gene-346.7-mRNA-1	1.13058		Sobic.001G222100.1.v3.1	maker-Contig10-augustus-gene-117.17-mRNA-1	0.72088		Et_10A_001253	maker-Contig1-snap-gene-274.4-mRNA-1	0.171475		Ot_Chr1_n30629	maker-Contig10-snap-gene-239.55-mRNA-1	0.0830089		CDS:OS01T0191800-01	maker-Contig25-snap-gene-84.32-mRNA-1	1.1787
CDS:Zm00001d030323_T001	maker-Contig10-snap-gene-345.12-mRNA-1	0.879701		Sobic.001G222700.1.v3.1	maker-Contig10-augustus-gene-117.19-mRNA-1	0.869728		Et_10A_000040	augustus_masked-Contig1-processed-gene-368.29-mRNA-1	1.66595		Ot_Chr1_19920	maker-Contig10-snap-gene-239.63-mRNA-1	0.269383		CDS:OS01T0192000-01	snap_masked-Contig25-processed-gene-84.12-mRNA-1	0.4777
CDS:Zm00001d030328_T001	augustus_masked-Contig10-processed-gene-344.14-mRNA-1	0.521431		Sobic.001G480400.1.v3.1	maker-Contig10-augustus-gene-288.8-mRNA-1	1.04692		Et_10A_000874	maker-Contig1-augustus-gene-369.19-mRNA-1	0.178261		Ot_Chr1_19921	maker-Contig10-augustus-gene-239.41-mRNA-1	0.308036		CDS:OS01T0192300-01	maker-Contig25-snap-gene-84.31-mRNA-1	0.802
CDS:Zm00001d032753_T001	maker-Contig10-augustus-gene-240.34-mRNA-1	0.73787		Sobic.001G480800.1.v3.1	maker-Contig10-augustus-gene-289.13-mRNA-1	0.834732		Et_10A_000879	snap_masked-Contig1-processed-gene-369.4-mRNA-1	0.138829		Ot_Chr1_n30630	maker-Contig10-snap-gene-239.57-mRNA-1	0.182097		CDS:OS01T0192600-01	maker-Contig25-snap-gene-84.29-mRNA-1	0.6982
CDS:Zm00001d032754_T002	maker-Contig10-snap-gene-240.0-mRNA-1	0.497331		Sobic.001G481800.1.v3.1	maker-Contig10-augustus-gene-290.1-mRNA-1	2.62165		Et_10A_000880	maker-Contig1-snap-gene-369.32-mRNA-1	0.542516		Ot_Chr1_19922	maker-Contig10-snap-gene-239.58-mRNA-1	0.173859		CDS:OS01T0192900-00	maker-Contig25-augustus-gene-84.21-mRNA-1	0.442
CDS:Zm00001d032760_T001	maker-Contig10-snap-gene-239.61-mRNA-1	0.378584		Sobic.001G481900.1.v3.1	maker-Contig10-snap-gene-290.25-mRNA-1	1.58922		Et_10A_000884	augustus_masked-Contig1-processed-gene-370.25-mRNA-1	0.139946		Ot_Chr1_19923	maker-Contig10-snap-gene-239.67-mRNA-1	0.150414		CDS:OS01T0193250-00	snap_masked-Contig25-processed-gene-83.43-mRNA-1	0.9876
CDS:Zm00001d032761_T001	maker-Contig10-snap-gene-239.60-mRNA-1	0.51192		Sobic.001G482700.1.v3.1	maker-Contig10-augustus-gene-292.6-mRNA-1	1.0231		Et_10A_000881	snap_masked-Contig1-processed-gene-370.2-mRNA-1	0.0816136		Ot_Chr1_19924	maker-Contig10-snap-gene-239.60-mRNA-1	0.231126		CDS:OS01T0193400-01	maker-Contig25-augustus-gene-83.4-mRNA-1	0.6283
CDS:Zm00001d032768_T004	maker-Contig10-snap-gene-239.63-mRNA-1	0.41358		Sobic.001G247300.1.v3.1	maker-Contig10-augustus-gene-310.22-mRNA-1	0.548947		Et_10A_000885	maker-Contig1-augustus-gene-370.22-mRNA-1	0.184017		Ot_Chr1_n30632	maker-Contig10-snap-gene-239.68-mRNA-1	0.201582		CDS:OS01T0193500-00	maker-Contig25-augustus-gene-83.2-mRNA-1	0.5958
CDS:Zm00001d032771_T001	snap_masked-Contig10-processed-gene-237.31-mRNA-1	0.523739		Sobic.001G247400.1.v3.1	maker-Contig10-snap-gene-309.12-mRNA-1	0.273504		Et_10A_000883	maker-Contig1-augustus-gene-370.19-mRNA-1	0.110565		Ot_Chr1_n30633	maker-Contig10-snap-gene-239.69-mRNA-1	0.185424		CDS:OS01T0193600-01	maker-Contig25-augustus-gene-83.1-mRNA-1	0.5304
CDS:Zm00001d032773_T003	maker-Contig10-snap-gene-237.7-mRNA-1	0.437126		Sobic.001G247600.1.v3.1	maker-Contig10-snap-gene-309.8-mRNA-1	0.373136		Et_10A_002018	snap_masked-Contig1-processed-gene-357.32-mRNA-1	0.378687		Ot_Chr1_19927	maker-Contig10-snap-gene-239.61-mRNA-1	0.142493		CDS:OS01T0193900-01	maker-Contig25-snap-gene-83.8-mRNA-1	0.9356
CDS:Zm00001d032776_T001	maker-Contig10-snap-gene-237.6-mRNA-1	0.250789		Sobic.001G247700.2.v3.1	snap_masked-Contig10-processed-gene-309.16-mRNA-1	0.984504		Et_10A_000895	maker-Contig1-snap-gene-357.2-mRNA-1	1.18486		Ot_Chr1_19928	maker-Contig10-augustus-gene-239.53-mRNA-1	0.195166		CDS:OS01T0194000-01	maker-Contig25-snap-gene-82.12-mRNA-1	0.4593
CDS:Zm00001d032962_T003	maker-Contig10-snap-gene-308.6-mRNA-1	-0.923377		Sobic.001G248100.1.v3.1	maker-Contig10-augustus-gene-309.4-mRNA-1	0.53048		Et_10A_002016	maker-Contig1-snap-gene-357.3-mRNA-1	0.179206		Ot_Chr1_19929	maker-Contig10-snap-gene-240.0-mRNA-1	0.251086		CDS:OS01T0194200-01	maker-Contig25-snap-gene-82.11-mRNA-1	0.478
CDS:Zm00001d032968_T002	maker-Contig10-snap-gene-307.42-mRNA-1	0.370551		Sobic.001G248300.1.v3.1	maker-Contig10-augustus-gene-309.0-mRNA-1	0.391973		Et_10A_000231	snap_masked-Contig1-processed-gene-357.39-mRNA-1	0.155066		Ot_Chr1_19930	maker-Contig10-augustus-gene-240.34-mRNA-1	0.866999		CDS:OS01T0194300-01	maker-Contig25-augustus-gene-81.13-mRNA-1	0.6075
CDS:Zm00001d032970_T001	maker-Contig10-augustus-gene-307.52-mRNA-1	0.661876		Sobic.001G248600.1.v3.1	maker-Contig10-augustus-gene-308.18-mRNA-1	0.617185		Et_10A_000897	maker-Contig1-augustus-gene-357.62-mRNA-1	0.0961323		Ot_Chr1_n30638	maker-Contig10-augustus-gene-240.26-mRNA-1	0.219482		CDS:OS01T0194600-02	snap_masked-Contig25-processed-gene-81.35-mRNA-1	0.5338
CDS:Zm00001d032972_T001	maker-Contig10-snap-gene-307.35-mRNA-1	0.364734		Sobic.001G248900.1.v3.1	maker-Contig10-snap-gene-308.7-mRNA-1	0.453932		Et_10A_000044	maker-Contig1-snap-gene-357.5-mRNA-1	0.18522		Ot_Chr1_27812	maker-Contig10-snap-gene-240.7-mRNA-1	0.203007		CDS:OS01T0195000-01	maker-Contig25-snap-gene-81.6-mRNA-1	0.5017
CDS:Zm00001d032973_T001	maker-Contig10-snap-gene-307.40-mRNA-1	0.342111		Sobic.001G249000.1.v3.1	maker-Contig10-snap-gene-308.6-mRNA-1	0.522354		Et_10A_002017	maker-Contig1-augustus-gene-357.64-mRNA-1	0.162454		Ot_Chr1_27810	maker-Contig10-snap-gene-240.9-mRNA-1	0.334333		CDS:OS01T0195200-01	maker-Contig25-augustus-gene-81.10-mRNA-1	0.5365
CDS:Zm00001d032974_T003	augustus_masked-Contig10-processed-gene-307.0-mRNA-1	0.532696		Sobic.001G249200.1.v3.1	maker-Contig10-snap-gene-308.3-mRNA-1	0.408594		Et_10A_000902	maker-Contig1-snap-gene-357.9-mRNA-1	0.619319		Ot_Chr1_n30639	maker-Contig10-augustus-gene-240.30-mRNA-1	0.12586		CDS:OS01T0195400-00	augustus_masked-Contig25-processed-gene-81.41-mRNA-1	0.265
CDS:Zm00001d032979_T001	maker-Contig10-augustus-gene-306.35-mRNA-1	0.454486		Sobic.001G249400.1.v3.1	maker-Contig10-snap-gene-307.42-mRNA-1	0.343127		Et_10A_001096	maker-Contig1-augustus-gene-300.43-mRNA-1	0.15876		Ot_Chr1_n30641	maker-Contig10-augustus-gene-240.31-mRNA-1	0.248155		CDS:OS01T0195500-01	maker-Contig25-augustus-gene-80.28-mRNA-1	0.5429
CDS:Zm00001d032980_T001	maker-Contig10-augustus-gene-305.12-mRNA-1	0.489113		Sobic.001G249700.2.v3.1	maker-Contig10-augustus-gene-307.52-mRNA-1	0.740086		Et_10A_001093	maker-Contig1-snap-gene-300.2-mRNA-1	0.0802391		Ot_Chr1_19945	maker-Contig10-augustus-gene-240.33-mRNA-1	0.285383		CDS:OS01T0196300-01	augustus_masked-Contig25-processed-gene-80.7-mRNA-1	0.5997
CDS:Zm00001d027340_T001	augustus_masked-Contig10-processed-gene-422.33-mRNA-1	0.818758		Sobic.001G249800.1.v3.1	maker-Contig10-augustus-gene-307.48-mRNA-1	0.930948		Et_10A_001094	maker-Contig1-snap-gene-300.3-mRNA-1	0.109448		Ot_Chr1_19946	maker-Contig10-snap-gene-240.19-mRNA-1	0.163008		CDS:OS01T0196500-01	augustus_masked-Contig25-processed-gene-80.2-mRNA-1	0.3615
CDS:Zm00001d027344_T001	maker-Contig10-snap-gene-421.24-mRNA-1	0.805923		Sobic.001G250100.1.v3.1	maker-Contig10-snap-gene-307.35-mRNA-1	0.341742		Et_10A_001095	maker-Contig1-snap-gene-301.0-mRNA-1	0.206783		Ot_Chr1_19947	maker-Contig10-augustus-gene-240.37-mRNA-1	0.243007		CDS:OS01T0196600-01	augustus_masked-Contig25-processed-gene-80.5-mRNA-1	0.611
CDS:Zm00001d027354_T001	maker-Contig10-augustus-gene-421.8-mRNA-1	0.917836		Sobic.001G250200.1.v3.1	maker-Contig10-snap-gene-307.40-mRNA-1	0.354392		Et_10A_002067	snap_masked-Contig1-processed-gene-301.41-mRNA-1	0.14974		Ot_Chr1_19948	snap_masked-Contig10-processed-gene-240.63-mRNA-1	0.245225		CDS:OS01T0197100-00	augustus_masked-Contig25-processed-gene-80.1-mRNA-1	0.5734
CDS:Zm00001d027355_T001	maker-Contig10-snap-gene-420.59-mRNA-1	0.991429		Sobic.001G250300.1.v3.1	augustus_masked-Contig10-processed-gene-307.0-mRNA-1	0.511643		Et_10A_001107	maker-Contig1-snap-gene-301.6-mRNA-1	0.75368		Ot_Chr1_19949	maker-Contig10-snap-gene-240.21-mRNA-1	0.263126		CDS:OS01T0197200-01	maker-Contig25-snap-gene-80.34-mRNA-1	0.492
CDS:Zm00001d027361_T001	maker-Contig10-snap-gene-420.58-mRNA-1	1.10233		Sobic.001G251100.2.v3.1	maker-Contig10-augustus-gene-306.35-mRNA-1	0.461411		Et_10A_000061	maker-Contig1-snap-gene-301.8-mRNA-1	0.16589		Ot_Chr1_19950	maker-Contig10-snap-gene-241.8-mRNA-1	0.219166		CDS:OS01T0197400-01	maker-Contig25-snap-gene-79.50-mRNA-1	1.0908
CDS:Zm00001d027365_T001	maker-Contig10-snap-gene-420.56-mRNA-1	0.43528		Sobic.001G251200.1.v3.1	maker-Contig10-augustus-gene-305.12-mRNA-1	0.427246		Et_10A_001108	maker-Contig1-augustus-gene-302.21-mRNA-1	0.137025		Ot_Chr1_n30640	snap_masked-Contig10-processed-gene-241.22-mRNA-1	1.2963		CDS:OS01T0197500-00	maker-Contig25-augustus-gene-79.32-mRNA-1	0.3699
CDS:Zm00001d027370_T001	maker-Contig10-snap-gene-419.36-mRNA-1	0.788194		Sobic.001G251400.1.v3.1	maker-Contig10-snap-gene-305.5-mRNA-1	0.315702		Et_10A_000880	maker-Contig1-augustus-gene-362.10-mRNA-1	0.994226		Ot_Chr1_19955	snap_masked-Contig10-processed-gene-241.27-mRNA-1	0.349144		CDS:OS01T0197700-01	maker-Contig25-snap-gene-79.43-mRNA-1	0.4244
CDS:Zm00001d027375_T001	maker-Contig10-snap-gene-419.32-mRNA-1	1.28645		Sobic.001G251600.1.v3.1	maker-Contig10-augustus-gene-305.8-mRNA-1	0.626049		Et_10A_000884	maker-Contig1-snap-gene-363.6-mRNA-1	0.0879709		Ot_Chr1_19958	maker-Contig10-snap-gene-242.34-mRNA-1	0.239601		CDS:OS01T0198000-01	maker-Contig25-snap-gene-79.42-mRNA-1	2.8021
CDS:Zm00001d027810_T001	maker-Contig10-snap-gene-307.40-mRNA-1	0.405824		Sobic.001G251700.1.v3.1	maker-Contig10-snap-gene-303.4-mRNA-1	0.381632		Et_10A_000881	maker-Contig1-snap-gene-364.0-mRNA-1	0.0783491		Ot_Chr1_n30647	maker-Contig10-augustus-gene-242.42-mRNA-1	0.261145		CDS:OS01T0198200-01	maker-Contig25-augustus-gene-78.1-mRNA-1	0.6774
CDS:Zm00001d027811_T001	maker-Contig10-augustus-gene-306.35-mRNA-1	0.729006		Sobic.001G251800.1.v3.1	maker-Contig10-augustus-gene-303.12-mRNA-1	0.490405		Et_10A_000882	maker-Contig1-snap-gene-364.1-mRNA-1	0.0688132		Ot_Chr1_19960	maker-Contig10-snap-gene-242.32-mRNA-1	0.256235		CDS:OS01T0198500-01	snap_masked-Contig25-processed-gene-78.22-mRNA-1	0.3534
CDS:Zm00001d027813_T002	maker-Contig10-snap-gene-305.3-mRNA-1	0.921899		Sobic.001G251900.1.v3.1	maker-Contig10-snap-gene-303.3-mRNA-1	0.733623		Et_10A_000885	maker-Contig1-snap-gene-364.5-mRNA-1	0.108675		Ot_Chr1_19961	maker-Contig10-snap-gene-242.36-mRNA-1	0.29362		CDS:OS01T0286000-01	maker-Contig25-snap-gene-78.12-mRNA-1	0.5572
CDS:Zm00001d027826_T001	maker-Contig10-snap-gene-303.4-mRNA-1	0.9002		Sobic.001G252300.1.v3.1	maker-Contig10-augustus-gene-302.67-mRNA-1	0.437404		Et_10A_000883	maker-Contig1-snap-gene-364.2-mRNA-1	0.0945859		Ot_Chr1_n30645	snap_masked-Contig10-processed-gene-243.10-mRNA-1	0.333303		CDS:OS01T0286100-01	maker-Contig25-augustus-gene-78.0-mRNA-1	0.8025
CDS:Zm00001d027827_T001	maker-Contig10-augustus-gene-303.12-mRNA-1	1.03187		Sobic.001G252401.1.v3.1	snap_masked-Contig10-processed-gene-302.13-mRNA-1	0.711831		Et_10A_000043	maker-Contig1-snap-gene-364.9-mRNA-1	0.118555		Ot_Chr1_19963	maker-Contig10-snap-gene-243.31-mRNA-1	0.299085		CDS:OS01T0286600-01	maker-Contig25-augustus-gene-77.5-mRNA-1	0.4604
CDS:Zm00001d027839_T001	maker-Contig10-snap-gene-302.56-mRNA-1	0.828176		Sobic.001G252500.1.v3.1	maker-Contig10-augustus-gene-302.59-mRNA-1	0.433895		Et_10A_002076	maker-Contig1-augustus-gene-289.60-mRNA-1	0.14029		Ot_Chr1_19964	maker-Contig10-snap-gene-244.26-mRNA-1	0.280234		CDS:OS01T0287600-01	snap_masked-Contig25-processed-gene-76.12-mRNA-1	0.5412
CDS:Zm00001d027846_T001	maker-Contig10-snap-gene-302.53-mRNA-1	0.77933		Sobic.001G252700.2.v3.1	maker-Contig10-augustus-gene-302.66-mRNA-1	0.464643		Et_10A_001153	snap_masked-Contig1-processed-gene-289.55-mRNA-1	0.971718		Ot_Chr1_n30648	maker-Contig10-snap-gene-244.28-mRNA-1	0.64023		CDS:OS01T0288200-01	maker-Contig25-augustus-gene-75.28-mRNA-1	2.0407
CDS:Zm00001d033038_T001	maker-Contig10-snap-gene-295.10-mRNA-1	0.527987		Sobic.001G252800.1.v3.1	maker-Contig10-snap-gene-302.53-mRNA-1	0.530757		Et_10A_001154	maker-Contig1-snap-gene-290.0-mRNA-1	0.16108		Ot_Chr1_19969	augustus_masked-Contig10-processed-gene-244.22-mRNA-1	0.300194		CDS:OS01T0289100-00	snap_masked-Contig25-processed-gene-74.21-mRNA-1	0.9053
CDS:Zm00001d033039_T001	maker-Contig10-snap-gene-294.42-mRNA-1	0.515152		Sobic.001G253200.1.v3.1	maker-Contig10-snap-gene-302.50-mRNA-1	0.533527		Et_10A_001162	maker-Contig1-snap-gene-290.5-mRNA-1	0.315802		Ot_Chr1_19970	maker-Contig10-augustus-gene-244.40-mRNA-1	0.198413		CDS:OS01T0289600-00	maker-Contig25-snap-gene-74.4-mRNA-1	0.6975
CDS:Zm00001d033044_T001	maker-Contig10-snap-gene-294.41-mRNA-1	0.591792		Sobic.001G253300.1.v3.1	augustus_masked-Contig10-processed-gene-302.28-mRNA-1	0.434356		Et_10A_002086	maker-Contig1-augustus-gene-290.52-mRNA-1	0.124396		Ot_Chr1_n30649	maker-Contig10-augustus-gene-246.2-mRNA-1	0.232314		CDS:OS01T0290100-01	augustus_masked-Contig25-processed-gene-74.31-mRNA-1	0.6592
CDS:Zm00001d033046_T002	maker-Contig10-augustus-gene-293.24-mRNA-1	0.482649		Sobic.001G253600.1.v3.1	snap_masked-Contig10-processed-gene-301.11-mRNA-1	0.215147		Et_10A_001157	maker-Contig1-augustus-gene-292.23-mRNA-1	1.00522		Ot_Chr1_19974	maker-Contig10-snap-gene-247.3-mRNA-1	0.983117		CDS:OS01T0290700-01	maker-Contig25-snap-gene-73.8-mRNA-1	0.8221
CDS:Zm00001d033047_T001	snap_masked-Contig10-processed-gene-293.14-mRNA-1	0.570462		Sobic.001G253700.1.v3.1	maker-Contig10-snap-gene-301.36-mRNA-1	0.556888		Et_10A_001304	maker-Contig1-snap-gene-351.19-mRNA-1	0.968797		Ot_Chr1_19978	maker-Contig10-snap-gene-247.10-mRNA-1	0.252749		CDS:OS01T0292200-01	maker-Contig25-augustus-gene-73.5-mRNA-1	0.5763
CDS:Zm00001d033050_T001	maker-Contig10-augustus-gene-292.6-mRNA-1	0.713493		Sobic.001G254000.1.v3.1	augustus_masked-Contig10-processed-gene-301.23-mRNA-1	0.532511		Et_10A_000097	augustus_masked-Contig1-processed-gene-351.13-mRNA-1	1.16518		Ot_Chr1_19979	maker-Contig10-augustus-gene-248.17-mRNA-1	0.224473		CDS:OS01T0292900-01	maker-Contig25-snap-gene-73.12-mRNA-1	0.692
CDS:Zm00001d030174_T001	augustus_masked-Contig10-processed-gene-368.20-mRNA-1	0.378307		Sobic.001G254100.1.v3.1	maker-Contig10-snap-gene-301.33-mRNA-1	0.46372		Et_10A_001306	maker-Contig1-snap-gene-352.31-mRNA-1	0.295098		Ot_Chr1_19980	maker-Contig10-snap-gene-248.6-mRNA-1	0.329343		CDS:OS01T0293000-01	maker-Contig25-snap-gene-73.10-mRNA-1	1.8622
CDS:Zm00001d030176_T001	snap_masked-Contig10-processed-gene-368.37-mRNA-1	0.610352		Sobic.001G254200.1.v3.1	maker-Contig10-snap-gene-300.10-mRNA-1	0.504348		Et_10A_001301	snap_masked-Contig1-processed-gene-353.11-mRNA-1	0.093555		Ot_Chr1_19982	maker-Contig10-augustus-gene-248.19-mRNA-1	0.214017		CDS:OS01T0293100-01	maker-Contig25-snap-gene-73.6-mRNA-1	0.3322
CDS:Zm00001d030181_T001	augustus_masked-Contig10-processed-gene-367.7-mRNA-1	0.510535		Sobic.001G254800.1.v3.1	maker-Contig10-snap-gene-300.7-mRNA-1	0.269995		Et_10A_001311	maker-Contig1-snap-gene-353.36-mRNA-1	0.144413		Ot_Chr1_19983	snap_masked-Contig10-processed-gene-248.37-mRNA-1	0.465895		CDS:OS01T0293900-00	maker-Contig25-snap-gene-71.40-mRNA-1	0.4631
CDS:Zm00001d030191_T001	snap_masked-Contig10-processed-gene-366.12-mRNA-1	1.23954		Sobic.001G255600.1.v3.1	maker-Contig10-augustus-gene-299.37-mRNA-1	0.523555		Et_10A_000550	maker-Contig1-augustus-gene-249.1-mRNA-1	0.225941		Ot_Chr1_19986	maker-Contig10-snap-gene-248.11-mRNA-1	0.378213		CDS:OS01T0295700-01	maker-Contig25-snap-gene-71.34-mRNA-1	0.6831
CDS:Zm00001d030194_T001	maker-Contig10-snap-gene-366.23-mRNA-1	0.480064		Sobic.001G255800.1.v3.1	maker-Contig10-augustus-gene-298.4-mRNA-1	0.453747		Et_10A_000551	maker-Contig1-snap-gene-250.0-mRNA-1	0.125341		Ot_Chr1_19989	maker-Contig10-augustus-gene-248.15-mRNA-1	0.292194		CDS:OS01T0295900-01	maker-Contig25-snap-gene-71.33-mRNA-1	0.9633
CDS:Zm00001d030213_T001	maker-Contig10-snap-gene-364.36-mRNA-1	0.53168		Sobic.001G256400.3.v3.1	maker-Contig10-snap-gene-297.15-mRNA-1	0.582189		Et_10A_000552	maker-Contig1-snap-gene-250.3-mRNA-1	0.139516		Ot_Chr1_19990	maker-Contig10-augustus-gene-248.16-mRNA-1	0.167523		CDS:OS01T0296100-01	maker-Contig25-augustus-gene-71.53-mRNA-1	0.5331
CDS:Zm00001d034167_T006	maker-Contig1065-augustus-gene-0.37-mRNA-1	2.09616		Sobic.001G256700.1.v3.1	maker-Contig10-snap-gene-297.11-mRNA-1	0.698257		Et_10A_000556	maker-Contig1-snap-gene-250.5-mRNA-1	0.345269		Ot_Chr1_19991	augustus_masked-Contig10-processed-gene-249.20-mRNA-1	0.406569		CDS:OS01T0296200-00	maker-Contig25-snap-gene-71.41-mRNA-1	0.3212
CDS:Zm00001d034173_T001	augustus_masked-Contig1065-processed-gene-0.54-mRNA-1	0.587822		Sobic.001G256800.1.v3.1	maker-Contig10-augustus-gene-296.1-mRNA-1	0.541191		Et_10A_000560	maker-Contig1-snap-gene-252.19-mRNA-1	1.58605		Ot_Chr1_n30650	maker-Contig10-augustus-gene-249.12-mRNA-1	0.214572		CDS:OS01T0296450-00	maker-Contig25-snap-gene-70.38-mRNA-1	1.4643
CDS:Zm00001d034175_T001	snap_masked-Contig1065-processed-gene-0.19-mRNA-1	0.71811		Sobic.001G257100.1.v3.1	snap_masked-Contig10-processed-gene-295.24-mRNA-1	0.457718		Et_10A_000740	maker-Contig1-snap-gene-427.35-mRNA-1	1.8882		Ot_Chr1_19994	maker-Contig10-augustus-gene-249.13-mRNA-1	0.616626		CDS:OS01T0297700-01	maker-Contig25-snap-gene-70.36-mRNA-1	0.3766
CDS:Zm00001d034178_T001	snap_masked-Contig1065-processed-gene-0.7-mRNA-1	0.401576		Sobic.001G257300.1.v3.1	maker-Contig10-augustus-gene-295.5-mRNA-1	0.435926		Et_10A_000749	snap_masked-Contig1-processed-gene-429.16-mRNA-1	0.342863		Ot_Chr1_19997	maker-Contig10-snap-gene-251.46-mRNA-1	0.285858		CDS:OS01T0298400-01	augustus_masked-Contig25-processed-gene-69.25-mRNA-1	0.5502
CDS:Zm00001d034179_T001	maker-Contig1065-snap-gene-0.28-mRNA-1	0.194371		Sobic.001G257400.1.v3.1	maker-Contig10-snap-gene-295.11-mRNA-1	0.599918		Et_10A_000753	maker-Contig1-snap-gene-429.29-mRNA-1	0.681345		Ot_Chr1_24944	maker-Contig10-snap-gene-2.6-mRNA-1	0.558409		CDS:OS01T0299200-00	maker-Contig25-snap-gene-68.16-mRNA-1	0.5853
CDS:Zm00001d034180_T002	augustus_masked-Contig1065-processed-gene-0.57-mRNA-1	0.383478		Sobic.001G257800.1.v3.1	maker-Contig10-augustus-gene-295.2-mRNA-1	0.405362		Et_10A_001982	maker-Contig1-snap-gene-432.36-mRNA-1	0.124139		Ot_Chr1_26408	maker-Contig10-snap-gene-3.76-mRNA-1	-0.79207		CDS:OS01T0299300-00	maker-Contig25-augustus-gene-68.27-mRNA-1	0.8415
CDS:Zm00001d034181_T001	maker-Contig1065-snap-gene-0.29-mRNA-1	0.436572		Sobic.001G258000.2.v3.1	maker-Contig10-snap-gene-295.8-mRNA-1	0.704998		Et_10A_000761	maker-Contig1-snap-gene-432.38-mRNA-1	0.24046		Ot_Chr1_26407	snap_masked-Contig10-processed-gene-3.32-mRNA-1	0.352471		CDS:OS01T0299700-01	snap_masked-Contig25-processed-gene-67.13-mRNA-1	0.4916
CDS:Zm00001d032396_T002	maker-Contig1111-augustus-gene-0.42-mRNA-1	0.471753		Sobic.001G258100.1.v3.1	maker-Contig10-snap-gene-294.42-mRNA-1	0.394097		Et_10A_000764	augustus_masked-Contig1-processed-gene-432.32-mRNA-1	1.62145		Ot_Chr1_26406	maker-Contig10-augustus-gene-3.64-mRNA-1	0.382015		CDS:OS01T0300200-01	maker-Contig25-snap-gene-67.40-mRNA-1	0.4157
CDS:Zm00001d032397_T001	maker-Contig1111-augustus-gene-0.37-mRNA-1	0.637684		Sobic.001G258600.1.v3.1	maker-Contig10-snap-gene-294.41-mRNA-1	0.696872		Et_10A_000981	maker-Contig1-snap-gene-323.54-mRNA-1	0.408412		Ot_Chr1_26403	maker-Contig10-augustus-gene-3.65-mRNA-1	0.249185		CDS:OS01T0300600-01	maker-Contig25-snap-gene-67.38-mRNA-1	0.6116
CDS:Zm00001d032399_T001	maker-Contig1111-augustus-gene-0.40-mRNA-1	0.389203		Sobic.001G259000.4.v3.1	maker-Contig10-augustus-gene-293.24-mRNA-1	0.456517		Et_10A_000987	maker-Contig1-snap-gene-322.14-mRNA-1	0.1134		Ot_Chr1_n31449	maker-Contig10-snap-gene-3.71-mRNA-1	0.284195		CDS:OS01T0300900-01	maker-Contig25-snap-gene-67.44-mRNA-1	0.5556
CDS:Zm00001d032400_T001	maker-Contig1111-snap-gene-0.26-mRNA-1	0.369443		Sobic.001G259100.1.v3.1	snap_masked-Contig10-processed-gene-293.14-mRNA-1	0.449223		Et_10A_000989	maker-Contig1-snap-gene-320.24-mRNA-1	0.145358		Ot_Chr1_n31450	snap_masked-Contig10-processed-gene-3.35-mRNA-1	0.49441		CDS:OS01T0301500-01	maker-Contig25-augustus-gene-67.48-mRNA-1	1.8192
CDS:Zm00001d032402_T001	maker-Contig1111-augustus-gene-0.43-mRNA-1	0.424661		Sobic.001G259700.1.v3.1	maker-Contig10-augustus-gene-292.6-mRNA-1	0.842304		Et_10A_002039	maker-Contig1-snap-gene-320.22-mRNA-1	0.187024		Ot_Chr1_26401	augustus_masked-Contig10-processed-gene-3.17-mRNA-1	0.36055		CDS:OS01T0302500-01	maker-Contig25-augustus-gene-67.54-mRNA-1	0.356
CDS:Zm00001d032405_T001	maker-Contig1111-snap-gene-0.32-mRNA-1	0.727159		Sobic.001G260000.1.v3.1	maker-Contig10-snap-gene-292.12-mRNA-1	1.1171		Et_10A_001006	snap_masked-Contig1-processed-gene-320.7-mRNA-1	0.172505		Ot_Chr1_26399	maker-Contig10-snap-gene-3.81-mRNA-1	0.308115		CDS:OS01T0303000-02	snap_masked-Contig25-processed-gene-66.32-mRNA-1	0.3618
CDS:Zm00001d031635_T001	maker-Contig128-augustus-gene-1.4-mRNA-1	0.38948		Sobic.001G260400.1.v3.1	maker-Contig10-snap-gene-292.10-mRNA-1	0.455871		Et_10A_001003	maker-Contig1-augustus-gene-319.26-mRNA-1	0.10352		Ot_Chr1_26398	maker-Contig10-snap-gene-3.82-mRNA-1	0.229067		CDS:OS01T0303200-01	maker-Contig25-augustus-gene-66.5-mRNA-1	0.5837
CDS:Zm00001d031636_T001	maker-Contig128-augustus-gene-1.5-mRNA-1	0.25873		Sobic.001G260500.1.v3.1	maker-Contig10-snap-gene-292.8-mRNA-1	0.444514		Et_10A_000252	snap_masked-Contig1-processed-gene-319.41-mRNA-1	0.305063		Ot_Chr1_26397	maker-Contig10-augustus-gene-3.58-mRNA-1	0.199602		CDS:OS01T0303300-01	maker-Contig25-augustus-gene-66.2-mRNA-1	0.4504
CDS:Zm00001d031639_T001	maker-Contig128-augustus-gene-1.1-mRNA-1	0.313948		Sobic.001G260800.1.v3.1	maker-Contig10-augustus-gene-290.1-mRNA-1	0.466398		Et_10A_002041	maker-Contig1-augustus-gene-319.25-mRNA-1	0.101287		Ot_Chr1_26396	maker-Contig10-snap-gene-4.68-mRNA-1	0.284353		CDS:OS01T0303600-01	maker-Contig25-snap-gene-66.8-mRNA-1	0.9744
CDS:Zm00001d031640_T001	maker-Contig128-augustus-gene-1.7-mRNA-1	0.351252		Sobic.001G261200.1.v3.1	maker-Contig10-augustus-gene-290.0-mRNA-1	0.796135		Et_10A_001010	maker-Contig1-augustus-gene-318.7-mRNA-1	0.118726		Ot_Chr1_26395	maker-Contig10-augustus-gene-4.76-mRNA-1	0.485935		CDS:OS01T0303800-01	maker-Contig25-augustus-gene-66.4-mRNA-1	0.3723
CDS:Zm00001d031641_T002	maker-Contig128-snap-gene-1.24-mRNA-1	0.471291		Sobic.001G261400.2.v3.1	maker-Contig10-augustus-gene-289.13-mRNA-1	0.418197		Et_10A_001013	snap_masked-Contig1-processed-gene-318.18-mRNA-1	0.137369		Ot_Chr1_n31451	maker-Contig10-augustus-gene-4.77-mRNA-1	0.204433		CDS:OS01T0304000-01	maker-Contig25-augustus-gene-66.0-mRNA-1	0.2599
CDS:Zm00001d031647_T001	maker-Contig128-augustus-gene-2.21-mRNA-1	0.232045		Sobic.001G522500.1.v3.1	maker-Contig10-snap-gene-415.12-mRNA-1	0.446268		Et_10A_000052	maker-Contig1-augustus-gene-318.4-mRNA-1	0.196045		Ot_Chr1_26393	maker-Contig10-snap-gene-4.59-mRNA-1	0.255918		CDS:OS01T0304400-00	snap_masked-Contig25-processed-gene-66.34-mRNA-1	0.6784
CDS:Zm00001d031648_T001	maker-Contig128-snap-gene-2.62-mRNA-1	0.836487		Sobic.001G522700.1.v3.1	maker-Contig10-snap-gene-415.15-mRNA-1	0.612568		Et_10A_001016	maker-Contig1-snap-gene-317.25-mRNA-1	1.32798		Ot_Chr1_26392	augustus_masked-Contig10-processed-gene-4.11-mRNA-1	0.345659		CDS:OS01T0305200-01	maker-Contig25-snap-gene-66.10-mRNA-1	0.9746
CDS:Zm00001d033091_T001	maker-Contig135-augustus-gene-0.78-mRNA-1	0.397791		Sobic.001G523300.1.v3.1	maker-Contig10-snap-gene-414.49-mRNA-1	0.943229		Et_10A_000255	maker-Contig1-snap-gene-316.13-mRNA-1	0.0691568		Ot_Chr1_26388	maker-Contig10-snap-gene-4.66-mRNA-1	0.204908		CDS:OS01T0305900-01	maker-Contig25-snap-gene-65.8-mRNA-1	0.7072
CDS:Zm00001d033093_T001	augustus_masked-Contig135-processed-gene-0.52-mRNA-1	0.530111		Sobic.001G523500.1.v3.1	maker-Contig10-snap-gene-414.55-mRNA-1	0.658737		Et_10A_001023	maker-Contig1-augustus-gene-316.40-mRNA-1	0.0835895		Ot_Chr1_26387	maker-Contig10-snap-gene-4.72-mRNA-1	0.271205		CDS:OS01T0306200-01	augustus_masked-Contig25-processed-gene-65.15-mRNA-1	0.5009
CDS:Zm00001d033094_T001	maker-Contig135-snap-gene-0.3-mRNA-1	0.346359		Sobic.001G523700.3.v3.1	maker-Contig10-augustus-gene-414.44-mRNA-1	0.675265		Et_10A_001025	maker-Contig1-augustus-gene-316.37-mRNA-1	0.173365		Ot_Chr1_26386	maker-Contig10-snap-gene-4.67-mRNA-1	0.279759		CDS:OS01T0306400-01	augustus_masked-Contig25-processed-gene-65.17-mRNA-1	0.5143
CDS:Zm00001d033098_T001	maker-Contig135-augustus-gene-0.76-mRNA-1	0.424569		Sobic.001G524200.1.v3.1	maker-Contig10-snap-gene-414.48-mRNA-1	0.844613		Et_10A_001021	maker-Contig1-snap-gene-316.11-mRNA-1	0.354117		Ot_Chr1_04735	maker-Contig10-snap-gene-5.0-mRNA-1	0.407599		CDS:OS01T0306900-01	augustus_masked-Contig25-processed-gene-64.18-mRNA-1	0.6005
CDS:Zm00001d033099_T001	maker-Contig135-snap-gene-0.2-mRNA-1	0.443221		Sobic.001G525600.1.v3.1	maker-Contig10-snap-gene-413.4-mRNA-1	0.278306		Et_10A_002043	snap_masked-Contig1-processed-gene-316.70-mRNA-1	0.166492		Ot_Chr1_04733	maker-Contig10-augustus-gene-5.29-mRNA-1	0.312947		CDS:OS01T0307500-01	maker-Contig25-snap-gene-64.10-mRNA-1	0.5523
CDS:Zm00001d033104_T003	maker-Contig135-snap-gene-0.1-mRNA-1	0.381632		Sobic.001G525900.1.v3.1	maker-Contig10-snap-gene-413.3-mRNA-1	0.529372		Et_10A_001022	snap_masked-Contig1-processed-gene-316.53-mRNA-1	0.209618		Ot_Chr1_04731	maker-Contig10-snap-gene-5.1-mRNA-1	0.134889		CDS:OS01T0307562-00	maker-Contig25-snap-gene-63.3-mRNA-1	0.6205
CDS:Zm00001d034651_T001	maker-Contig247-snap-gene-0.0-mRNA-1	0.509519		Sobic.001G526000.1.v3.1	maker-Contig10-snap-gene-413.2-mRNA-1	0.540914		Et_10A_001030	maker-Contig1-snap-gene-316.0-mRNA-1	0.132214		Ot_Chr1_04730	maker-Contig10-snap-gene-5.2-mRNA-1	0.510806		CDS:OS01T0307686-00	maker-Contig25-augustus-gene-63.10-mRNA-1	1.242
CDS:Zm00001d034655_T001	maker-Contig247-augustus-gene-0.8-mRNA-1	0.498531		Sobic.001G526100.1.v3.1	maker-Contig10-snap-gene-413.10-mRNA-1	0.91562		Et_10A_001027	maker-Contig1-snap-gene-316.7-mRNA-1	0.117438		Ot_Chr1_n31480	maker-Contig10-augustus-gene-5.30-mRNA-1	0.677299		CDS:OS01T0308600-00	snap_masked-Contig25-processed-gene-63.23-mRNA-1	0.3996
CDS:Zm00001d034659_T001	maker-Contig247-augustus-gene-0.9-mRNA-1	0.304622		Sobic.001G526600.1.v3.1	maker-Contig10-augustus-gene-413.12-mRNA-1	0.872868		Et_10A_001033	augustus_masked-Contig1-processed-gene-315.3-mRNA-1	0.124396		Ot_Chr1_04727	snap_masked-Contig10-processed-gene-5.72-mRNA-1	0.20776		CDS:OS01T0309800-01	maker-Contig25-augustus-gene-63.14-mRNA-1	1.0496
CDS:Zm00001d034662_T001	maker-Contig247-snap-gene-0.2-mRNA-1	0.427339		Sobic.001G526800.2.v3.1	maker-Contig10-augustus-gene-413.17-mRNA-1	1.01544		Et_10A_000256	maker-Contig1-snap-gene-315.15-mRNA-1	0.169069		Ot_Chr1_04726	maker-Contig10-augustus-gene-5.24-mRNA-1	0.664467		CDS:OS01T0309900-01	maker-Contig25-snap-gene-63.5-mRNA-1	0.6089
CDS:Zm00001d034663_T001	maker-Contig247-snap-gene-1.35-mRNA-1	0.179689		Sobic.001G526900.1.v3.1	maker-Contig10-snap-gene-413.6-mRNA-1	0.380985		Et_10A_001034	maker-Contig1-augustus-gene-315.40-mRNA-1	0.0871977		Ot_Chr1_04724	maker-Contig10-augustus-gene-5.26-mRNA-1	0.218928		CDS:OS01T0310100-01	maker-Contig25-augustus-gene-63.9-mRNA-1	0.4514
CDS:Zm00001d034664_T001	augustus_masked-Contig247-processed-gene-1.50-mRNA-1	0.808232		Sobic.001G528100.1.v3.1	maker-Contig10-snap-gene-412.5-mRNA-1	0.39105		Et_10A_001035	maker-Contig1-snap-gene-314.3-mRNA-1	0.0976786		Ot_Chr1_04723	snap_masked-Contig10-processed-gene-5.82-mRNA-1	0.435955		CDS:OS01T0310800-01	maker-Contig25-augustus-gene-63.8-mRNA-1	1.4208
CDS:Zm00001d034665_T001	snap_masked-Contig247-processed-gene-1.96-mRNA-1	0.598625		Sobic.001G528300.1.v3.1	maker-Contig10-snap-gene-412.4-mRNA-1	0.405639		Et_10A_001040	maker-Contig1-augustus-gene-314.18-mRNA-1	0.106012		Ot_Chr1_04720	snap_masked-Contig10-processed-gene-5.84-mRNA-1	0.269858		CDS:OS01T0311100-00	snap_masked-Contig25-processed-gene-62.17-mRNA-1	0.4941
CDS:Zm00001d034666_T001	maker-Contig247-augustus-gene-1.0-mRNA-1	0.669079		Sobic.001G528400.1.v3.1	maker-Contig10-augustus-gene-412.11-mRNA-1	0.892721		Et_10A_001036	maker-Contig1-augustus-gene-314.20-mRNA-1	0.132128		Ot_Chr1_04721	maker-Contig10-snap-gene-5.7-mRNA-1	0.352392		CDS:OS01T0311500-01	maker-Contig25-snap-gene-62.42-mRNA-1	0.5996
CDS:Zm00001d034667_T001	maker-Contig247-snap-gene-1.24-mRNA-1	0.582835		Sobic.001G505200.1.v3.1	maker-Contig10-snap-gene-244.29-mRNA-1	0.61146		Et_10A_001037	maker-Contig1-snap-gene-313.43-mRNA-1	0.0914073		Ot_Chr1_04719	maker-Contig10-snap-gene-5.17-mRNA-1	0.215997		CDS:OS01T0312500-01	maker-Contig25-snap-gene-60.5-mRNA-1	0.3546
CDS:Zm00001d034670_T002	maker-Contig247-augustus-gene-1.3-mRNA-1	0.527987		Sobic.001G505300.1.v3.1	maker-Contig10-snap-gene-244.28-mRNA-1	1.59458		Et_10A_001038	maker-Contig1-augustus-gene-313.5-mRNA-1	0.116063		Ot_Chr1_04718	augustus_masked-Contig10-processed-gene-5.61-mRNA-1	0.276512		CDS:OS01T0312800-01	maker-Contig25-snap-gene-59.44-mRNA-1	0.3104
CDS:Zm00001d034673_T001	maker-Contig247-snap-gene-1.39-mRNA-1	0.312378		Sobic.001G506066.1.v3.1	snap_masked-Contig10-processed-gene-241.27-mRNA-1	0.432325		Et_10A_001039	maker-Contig1-snap-gene-313.37-mRNA-1	-0.859091		Ot_Chr1_04716	maker-Contig10-augustus-gene-5.28-mRNA-1	0.238096		CDS:OS01T0313300-01	maker-Contig25-snap-gene-59.41-mRNA-1	0.3961
CDS:Zm00001d034674_T001	snap_masked-Contig247-processed-gene-1.101-mRNA-1	0.357901		Sobic.001G506300.1.v3.1	snap_masked-Contig10-processed-gene-241.22-mRNA-1	1.48451		Et_10A_001041	maker-Contig1-augustus-gene-313.1-mRNA-1	0.105582		Ot_Chr1_04715	maker-Contig10-snap-gene-6.57-mRNA-1	0.234057		CDS:OS01T0314100-01	maker-Contig25-snap-gene-58.9-mRNA-1	0.626
CDS:Zm00001d034675_T002	augustus_masked-Contig247-processed-gene-1.70-mRNA-1	0.577572		Sobic.001G507500.1.v3.1	snap_masked-Contig10-processed-gene-240.63-mRNA-1	0.842489		Et_10A_002053	maker-Contig1-augustus-gene-312.21-mRNA-1	0.53341		Ot_Chr1_n31977	maker-Contig10-snap-gene-6.58-mRNA-1	0.201344		CDS:OS01T0314300-01	maker-Contig25-augustus-gene-58.15-mRNA-1	0.3581
CDS:Zm00001d034678_T001	maker-Contig247-augustus-gene-1.17-mRNA-1	0.537867		Sobic.001G508466.1.v3.1	maker-Contig10-augustus-gene-240.34-mRNA-1	2.13697		Et_10A_001046	maker-Contig1-augustus-gene-312.19-mRNA-1	0.19235		Ot_Chr1_04713	maker-Contig10-snap-gene-6.68-mRNA-1	0.198413		CDS:OS01T0314600-00	maker-Contig25-augustus-gene-57.38-mRNA-1	1.8531
CDS:Zm00001d034679_T001	augustus_masked-Contig247-processed-gene-1.72-mRNA-1	1.26207		Sobic.001G508800.1.v3.1	maker-Contig10-augustus-gene-239.53-mRNA-1	0.473323		Et_10A_001047	maker-Contig1-augustus-gene-312.20-mRNA-1	0.0924382		Ot_Chr1_04712	augustus_masked-Contig10-processed-gene-6.1-mRNA-1	0.23469		CDS:OS01T0314800-01	maker-Contig25-snap-gene-57.26-mRNA-1	0.4153
CDS:Zm00001d034680_T001	maker-Contig247-augustus-gene-1.19-mRNA-1	0.351345		Sobic.001G508900.1.v3.1	maker-Contig10-snap-gene-239.61-mRNA-1	0.397883		Et_10A_001052	maker-Contig1-snap-gene-312.0-mRNA-1	0.0876273		Ot_Chr1_04711	snap_masked-Contig10-processed-gene-6.23-mRNA-1	0.276591		CDS:OS01T0315600-01	maker-Contig25-snap-gene-57.29-mRNA-1	0.7361
CDS:Zm00001d034681_T001	maker-Contig247-snap-gene-1.44-mRNA-1	0.732884		Sobic.001G509100.1.v3.1	maker-Contig10-snap-gene-239.60-mRNA-1	1.11387		Et_10A_000264	maker-Contig1-snap-gene-311.37-mRNA-1	0.909434		Ot_Chr1_n31516	maker-Contig10-snap-gene-6.61-mRNA-1	0.224314		CDS:OS01T0315800-01	maker-Contig25-snap-gene-57.25-mRNA-1	0.4696
CDS:Zm00001d034682_T001	maker-Contig247-augustus-gene-1.5-mRNA-1	0.46095		Sobic.001G510500.2.v3.1	maker-Contig10-snap-gene-239.63-mRNA-1	-0.923377		Et_10A_000265	maker-Contig1-snap-gene-311.35-mRNA-1	0.0303259		Ot_Chr1_n31513	maker-Contig10-augustus-gene-6.53-mRNA-1	0.453697		CDS:OS01T0316100-00	snap_masked-Contig25-processed-gene-57.1-mRNA-1	0.2348
CDS:Zm00001d034688_T001	maker-Contig247-snap-gene-1.45-mRNA-1	0.171194		Sobic.001G510800.1.v3.1	maker-Contig10-snap-gene-239.55-mRNA-1	0.310993		Et_10A_001049	maker-Contig1-snap-gene-310.37-mRNA-1	0.350767		Ot_Chr1_04708	maker-Contig10-snap-gene-6.62-mRNA-1	0.204671		CDS:OS01T0316500-01	maker-Contig25-augustus-gene-57.33-mRNA-1	0.5406
CDS:Zm00001d034689_T002	maker-Contig247-snap-gene-1.32-mRNA-1	2.62433		Sobic.001G511000.1.v3.1	maker-Contig10-snap-gene-236.8-mRNA-1	0.448484		Et_10A_001050	maker-Contig1-augustus-gene-309.1-mRNA-1	0.122506		Ot_Chr1_04707	maker-Contig10-snap-gene-6.63-mRNA-1	0.331402		CDS:OS01T0316600-01	maker-Contig25-snap-gene-57.28-mRNA-1	0.9266
CDS:Zm00001d034783_T001	augustus_masked-Contig25-processed-gene-0.2-mRNA-1	0.401576		Sobic.001G511100.1.v3.1	maker-Contig10-snap-gene-236.4-mRNA-1	0.571201		Et_10A_001055	maker-Contig1-augustus-gene-308.22-mRNA-1	0.285734		Ot_Chr1_04706	snap_masked-Contig10-processed-gene-6.35-mRNA-1	0.357699		CDS:OS01T0316800-01	maker-Contig25-snap-gene-56.49-mRNA-1	2.9788
CDS:Zm00001d034784_T001	maker-Contig25-augustus-gene-0.38-mRNA-1	0.984319		Sobic.001G511900.1.v3.1	augustus_masked-Contig10-processed-gene-236.22-mRNA-1	0.783393		Et_10A_000266	snap_masked-Contig1-processed-gene-307.62-mRNA-1	0.163915		Ot_Chr1_04705	augustus_masked-Contig10-processed-gene-6.7-mRNA-1	0.235562		CDS:OS01T0317800-01	snap_masked-Contig25-processed-gene-54.12-mRNA-1	0.3501
CDS:Zm00001d034784_T002	snap_masked-Contig25-processed-gene-0.28-mRNA-1	1.83272		Sobic.001G512000.1.v3.1	maker-Contig10-snap-gene-235.7-mRNA-1	2.38656		Et_10A_001054	maker-Contig1-snap-gene-307.10-mRNA-1	0.105496		Ot_Chr1_n31514	snap_masked-Contig10-processed-gene-6.29-mRNA-1	1.09852		CDS:OS01T0318202-01	snap_masked-Contig25-processed-gene-53.34-mRNA-1	1.0477
CDS:Zm00001d034787_T001	augustus_masked-Contig25-processed-gene-0.12-mRNA-1	0.471291		Sobic.001G241900.1.v3.1	maker-Contig10-augustus-gene-319.47-mRNA-1	1.30261		Et_10A_001056	maker-Contig1-snap-gene-307.0-mRNA-1	0.0914073		Ot_Chr1_04703	maker-Contig10-augustus-gene-6.54-mRNA-1	0.234532		CDS:OS01T0318700-01	maker-Contig25-snap-gene-53.58-mRNA-1	0.8956
CDS:Zm00001d034788_T001	maker-Contig25-snap-gene-0.53-mRNA-1	0.718018		Sobic.001G242800.1.v3.1	maker-Contig10-augustus-gene-318.38-mRNA-1	0.462058		Et_10A_001058	maker-Contig1-snap-gene-306.17-mRNA-1	0.11718		Ot_Chr1_04702	maker-Contig10-augustus-gene-6.50-mRNA-1	0.367362		CDS:OS01T0319000-01	augustus_masked-Contig25-processed-gene-53.9-mRNA-1	0.9058
CDS:Zm00001d028936_T001	maker-Contig28-augustus-gene-358.49-mRNA-1	-0.923377		Sobic.001G242900.1.v3.1	maker-Contig10-snap-gene-318.45-mRNA-1	0.374891		Et_10A_002054	maker-Contig1-augustus-gene-306.26-mRNA-1	0.141664		Ot_Chr1_04701	maker-Contig10-snap-gene-6.72-mRNA-1	0.295838		CDS:OS01T0321300-00	maker-Contig25-augustus-gene-53.38-mRNA-1	0.6051
CDS:Zm00001d028946_T001	maker-Contig28-snap-gene-359.12-mRNA-1	1.92044		Sobic.001G243100.1.v3.1	augustus_masked-Contig10-processed-gene-318.5-mRNA-1	0.539714		Et_10A_001059	maker-Contig1-snap-gene-306.14-mRNA-1	0.186595		Ot_Chr1_04700	maker-Contig10-snap-gene-6.73-mRNA-1	0.227166		CDS:OS01T0321700-01	snap_masked-Contig25-processed-gene-53.20-mRNA-1	0.5779
CDS:Zm00001d028948_T001	maker-Contig28-augustus-gene-359.2-mRNA-1	0.59844		Sobic.001G243300.2.v3.1	maker-Contig10-snap-gene-318.39-mRNA-1	0.309516		Et_10A_001061	augustus_masked-Contig1-processed-gene-305.39-mRNA-1	0.0827305		Ot_Chr1_n31550	maker-Contig10-snap-gene-7.8-mRNA-1	0.176711		CDS:OS01T0321800-01	maker-Contig25-snap-gene-53.54-mRNA-1	0.5385
CDS:Zm00001d028957_T001	maker-Contig28-snap-gene-359.21-mRNA-1	3.1187		Sobic.001G243732.1.v3.1	maker-Contig10-augustus-gene-316.52-mRNA-1	0.685238		Et_10A_000057	snap_masked-Contig1-processed-gene-305.14-mRNA-1	0.111166		Ot_Chr1_04699	maker-Contig10-augustus-gene-7.25-mRNA-1	0.273026		CDS:OS01T0322800-01	augustus_masked-Contig25-processed-gene-53.0-mRNA-1	0.5062
CDS:Zm00001d028958_T001	maker-Contig28-augustus-gene-359.9-mRNA-1	1.48654		Sobic.001G244300.1.v3.1	maker-Contig10-augustus-gene-316.51-mRNA-1	0.526694		Et_10A_001062	snap_masked-Contig1-processed-gene-305.10-mRNA-1	0.851617		Ot_Chr1_04698	maker-Contig10-snap-gene-7.11-mRNA-1	0.271363		CDS:OS01T0323000-01	maker-Contig25-augustus-gene-52.7-mRNA-1	0.5953
CDS:Zm00001d034817_T001	maker-Contig3-augustus-gene-16.1-mRNA-1	0.561136		Sobic.001G244400.1.v3.1	maker-Contig10-augustus-gene-316.56-mRNA-1	0.318565		Et_10A_001064	maker-Contig1-augustus-gene-305.18-mRNA-1	0.179894		Ot_Chr1_04697	augustus_masked-Contig10-processed-gene-7.37-mRNA-1	0.229146		CDS:OS01T0323300-00	maker-Contig25-snap-gene-52.14-mRNA-1	0.5145
CDS:Zm00001d034818_T001	maker-Contig3-augustus-gene-16.10-mRNA-1	0.328907		Sobic.001G244500.2.v3.1	maker-Contig10-snap-gene-316.45-mRNA-1	0.778129		Et_10A_001069	maker-Contig1-snap-gene-304.38-mRNA-1	0.591226		Ot_Chr1_04696	augustus_masked-Contig10-processed-gene-7.44-mRNA-1	0.289581		CDS:OS01T0323775-00	maker-Contig25-snap-gene-52.8-mRNA-1	1.561
CDS:Zm00001d034822_T001	augustus_masked-Contig3-processed-gene-17.21-mRNA-1	0.609152		Sobic.001G244600.1.v3.1	maker-Contig10-augustus-gene-316.50-mRNA-1	0.37683		Et_10A_001071	augustus_masked-Contig1-processed-gene-304.23-mRNA-1	0.153434		Ot_Chr1_04695	maker-Contig10-augustus-gene-7.19-mRNA-1	0.244908		CDS:OS01T0327100-01	maker-Contig25-snap-gene-51.6-mRNA-1	0.9069
CDS:Zm00001d034823_T001	maker-Contig3-augustus-gene-17.1-mRNA-1	1.11452		Sobic.001G244700.1.v3.1	snap_masked-Contig10-processed-gene-316.28-mRNA-1	0.464366		Et_10A_001078	maker-Contig1-augustus-gene-303.50-mRNA-1	-0.859091		Ot_Chr1_04694	augustus_masked-Contig10-processed-gene-7.40-mRNA-1	0.202374		CDS:OS01T0327500-01	snap_masked-Contig25-processed-gene-49.37-mRNA-1	0.4317
CDS:Zm00001d034827_T001	augustus_masked-Contig3-processed-gene-17.25-mRNA-1	0.437404		Sobic.001G244900.1.v3.1	maker-Contig10-snap-gene-316.43-mRNA-1	0.434726		Et_10A_001073	maker-Contig1-augustus-gene-303.49-mRNA-1	0.0477655		Ot_Chr1_04693	maker-Contig10-snap-gene-7.15-mRNA-1	0.241344		CDS:OS01T0327600-02	maker-Contig25-augustus-gene-49.21-mRNA-1	0.5851
CDS:Zm00001d034828_T001	maker-Contig3-snap-gene-17.14-mRNA-1	0.477386		Sobic.001G245000.1.v3.1	augustus_masked-Contig10-processed-gene-316.2-mRNA-1	0.361502		Et_10A_000059	maker-Contig1-snap-gene-303.5-mRNA-1	0.0716482		Ot_Chr1_04692	maker-Contig10-snap-gene-7.16-mRNA-1	0.238413		CDS:OS01T0328500-01	maker-Contig25-snap-gene-49.13-mRNA-1	0.8301
CDS:Zm00001d034830_T001	maker-Contig3-augustus-gene-17.6-mRNA-1	1.18414		Sobic.001G245200.1.v3.1	maker-Contig10-snap-gene-315.19-mRNA-1	0.793827		Et_10A_001080	maker-Contig1-snap-gene-303.0-mRNA-1	0.98469		Ot_Chr1_04691	snap_masked-Contig10-processed-gene-8.18-mRNA-1	0.282294		CDS:OS01T0328600-01	maker-Contig25-snap-gene-49.12-mRNA-1	0.9951
CDS:Zm00001d034832_T003	maker-Contig3-snap-gene-17.20-mRNA-1	0.48228		Sobic.001G540100.3.v3.1	augustus_masked-Contig10-processed-gene-402.42-mRNA-1	1.02587		Et_10A_001074	snap_masked-Contig1-processed-gene-303.29-mRNA-1	-0.859091		Ot_Chr1_04690	snap_masked-Contig10-processed-gene-8.19-mRNA-1	0.309303		CDS:OS01T0328700-01	maker-Contig25-snap-gene-49.2-mRNA-1	0.6921
CDS:Zm00001d034834_T001	maker-Contig3-augustus-gene-19.1-mRNA-1	0.415519		Sobic.001G540300.1.v3.1	maker-Contig10-augustus-gene-402.13-mRNA-1	1.13649		Et_10A_001076	maker-Contig1-augustus-gene-303.47-mRNA-1	0.323705		Ot_Chr1_04689	maker-Contig10-augustus-gene-8.47-mRNA-1	0.221067		CDS:OS01T0328900-01	maker-Contig25-snap-gene-49.0-mRNA-1	0.5241
CDS:Zm00001d034835_T001	maker-Contig3-snap-gene-19.47-mRNA-1	0.339064		Sobic.001G540700.1.v3.1	maker-Contig10-snap-gene-402.5-mRNA-1	0.984874		Et_10A_001081	maker-Contig1-snap-gene-302.18-mRNA-1	2.08854		Ot_Chr1_n31546	augustus_masked-Contig10-processed-gene-8.3-mRNA-1	0.688625		CDS:OS01T0116900-00	maker-Contig25-snap-gene-156.56-mRNA-1	2.757
CDS:Zm00001d034836_T001	maker-Contig3-augustus-gene-19.3-mRNA-1	0.292433		Sobic.001G541400.1.v3.1	maker-Contig10-snap-gene-401.41-mRNA-1	0.838795		Et_10A_001082	snap_masked-Contig1-processed-gene-300.31-mRNA-1	0.157901		Ot_Chr1_n31547	maker-Contig10-snap-gene-8.68-mRNA-1	0.316432		CDS:OS01T0117900-02	maker-Contig25-snap-gene-156.62-mRNA-1	0.4789
CDS:Zm00001d034839_T004	maker-Contig3-snap-gene-19.53-mRNA-1	-0.923377		Sobic.001G541700.1.v3.1	maker-Contig10-augustus-gene-401.45-mRNA-1	1.55487		Et_10A_001077	maker-Contig1-snap-gene-300.6-mRNA-1	0.0710468		Ot_Chr1_n31548	maker-Contig10-augustus-gene-8.41-mRNA-1	0.198889		CDS:OS01T0118000-01	snap_masked-Contig25-processed-gene-156.33-mRNA-1	0.4403
CDS:Zm00001d034842_T001	maker-Contig3-snap-gene-20.62-mRNA-1	0.467229		Sobic.001G541800.1.v3.1	maker-Contig10-augustus-gene-401.50-mRNA-1	0.921438		Et_10A_000278	maker-Contig1-augustus-gene-300.49-mRNA-1	0.122506		Ot_Chr1_n31549	maker-Contig10-augustus-gene-8.42-mRNA-1	0.338055		CDS:OS01T0118100-01	maker-Contig25-augustus-gene-156.43-mRNA-1	0.6852
CDS:Zm00001d034844_T001	augustus_masked-Contig3-processed-gene-20.40-mRNA-1	0.533435		Sobic.001G541900.2.v3.1	maker-Contig10-snap-gene-400.22-mRNA-1	0.446637		Et_10A_001092	maker-Contig1-snap-gene-300.4-mRNA-1	0.183244		Ot_Chr1_04684	maker-Contig10-snap-gene-8.58-mRNA-1	0.981216		CDS:OS01T0118300-01	maker-Contig25-augustus-gene-156.42-mRNA-1	0.4777
CDS:Zm00001d034848_T001	maker-Contig3-augustus-gene-20.5-mRNA-1	1.33603		Sobic.001G542100.1.v3.1	maker-Contig10-snap-gene-398.33-mRNA-1	0.894844		Et_10A_001097	augustus_masked-Contig1-processed-gene-299.14-mRNA-1	0.229635		Ot_Chr1_04682	snap_masked-Contig10-processed-gene-8.36-mRNA-1	0.304868		CDS:OS01T0118600-00	maker-Contig25-snap-gene-156.51-mRNA-1	5.2007
CDS:Zm00001d034849_T001	augustus_masked-Contig3-processed-gene-20.48-mRNA-1	0.435095		Sobic.001G542400.2.v3.1	maker-Contig10-snap-gene-398.31-mRNA-1	0.846736		Et_10A_001095	maker-Contig1-snap-gene-299.7-mRNA-1	0.225511		Ot_Chr1_n31596	maker-Contig10-snap-gene-8.72-mRNA-1	1.04442		CDS:OS01T0120300-00	maker-Contig25-snap-gene-155.41-mRNA-1	0.4471
CDS:Zm00001d034851_T001	augustus_masked-Contig3-processed-gene-21.42-mRNA-1	0.496777		Sobic.001G542600.1.v3.1	augustus_masked-Contig10-processed-gene-397.40-mRNA-1	1.56235		Et_10A_001107	augustus_masked-Contig1-processed-gene-298.42-mRNA-1	1.41948		Ot_Chr1_04680	maker-Contig10-augustus-gene-8.55-mRNA-1	0.328709		CDS:OS01T0120500-01	augustus_masked-Contig25-processed-gene-155.25-mRNA-1	0.7195
CDS:Zm00001d034852_T001	maker-Contig3-augustus-gene-21.14-mRNA-1	0.529372		Sobic.001G497300.1.v3.1	maker-Contig10-snap-gene-258.28-mRNA-1	0.855047		Et_10A_000061	maker-Contig1-snap-gene-298.50-mRNA-1	0.16589		Ot_Chr1_04679	maker-Contig10-augustus-gene-8.43-mRNA-1	0.211007		CDS:OS01T0120600-01	maker-Contig25-augustus-gene-155.63-mRNA-1	0.5925
CDS:Zm00001d034853_T001	maker-Contig3-augustus-gene-21.16-mRNA-1	0.334909		Sobic.001G497700.1.v3.1	maker-Contig10-augustus-gene-258.41-mRNA-1	0.561782		Et_10A_001108	maker-Contig1-snap-gene-298.49-mRNA-1	0.136595		Ot_Chr1_04678	snap_masked-Contig10-processed-gene-8.27-mRNA-1	0.193027		CDS:OS01T0120800-01	maker-Contig25-augustus-gene-154.43-mRNA-1	0.9959
CDS:Zm00001d034855_T001	maker-Contig3-augustus-gene-21.3-mRNA-1	0.362148		Sobic.001G498000.1.v3.1	maker-Contig10-augustus-gene-257.26-mRNA-1	-0.923377		Et_10A_001109	snap_masked-Contig1-processed-gene-298.5-mRNA-1	0.279033		Ot_Chr1_04677	augustus_masked-Contig10-processed-gene-8.9-mRNA-1	0.224552		CDS:OS01T0121100-01	maker-Contig25-augustus-gene-154.45-mRNA-1	0.7185
CDS:Zm00001d034856_T003	maker-Contig3-augustus-gene-21.17-mRNA-1	0.531957		Sobic.001G498600.1.v3.1	maker-Contig10-augustus-gene-257.21-mRNA-1	1.01932		Et_10A_001103	maker-Contig1-augustus-gene-297.35-mRNA-1	0.113572		Ot_Chr1_04675	snap_masked-Contig10-processed-gene-9.34-mRNA-1	0.263126		CDS:OS01T0121200-01	maker-Contig25-augustus-gene-154.42-mRNA-1	0.8424
CDS:Zm00001d034857_T001	maker-Contig3-augustus-gene-21.6-mRNA-1	0.339803		Sobic.001G499500.1.v3.1	maker-Contig10-augustus-gene-256.4-mRNA-1	3.65269		Et_10A_001104	maker-Contig1-snap-gene-297.10-mRNA-1	0.501709		Ot_Chr1_04674	maker-Contig10-augustus-gene-9.0-mRNA-1	0.20277		CDS:OS01T0121300-01	maker-Contig25-augustus-gene-154.41-mRNA-1	0.5463
CDS:Zm00001d034858_T002	maker-Contig3-augustus-gene-21.7-mRNA-1	0.613399		Sobic.001G499800.1.v3.1	maker-Contig10-snap-gene-256.22-mRNA-1	1.4268		Et_10A_001105	maker-Contig1-augustus-gene-297.33-mRNA-1	0.122592		Ot_Chr1_04672	augustus_masked-Contig10-processed-gene-9.60-mRNA-1	0.289026		CDS:OS01T0121500-01	maker-Contig25-snap-gene-154.49-mRNA-1	0.8973
CDS:Zm00001d034859_T001	maker-Contig3-snap-gene-21.30-mRNA-1	0.523739		Sobic.001G500300.1.v3.1	maker-Contig10-augustus-gene-255.6-mRNA-1	1.01128		Et_10A_001106	augustus_masked-Contig1-processed-gene-297.20-mRNA-1	0.176629		Ot_Chr1_04671	maker-Contig10-snap-gene-9.26-mRNA-1	0.322768		CDS:OS01T0121700-01	augustus_masked-Contig25-processed-gene-153.50-mRNA-1	0.6043
CDS:Zm00001d034862_T002	maker-Contig3-augustus-gene-21.11-mRNA-1	0.568523		Sobic.001G501000.1.v3.1	maker-Contig10-snap-gene-255.7-mRNA-1	0.922361		Et_10A_001110	maker-Contig1-snap-gene-297.3-mRNA-1	0.123365		Ot_Chr1_n31600	maker-Contig10-augustus-gene-9.1-mRNA-1	0.216393		CDS:OS01T0121800-01	maker-Contig25-augustus-gene-153.21-mRNA-1	0.5196
CDS:Zm00001d034865_T001	augustus_masked-Contig3-processed-gene-21.57-mRNA-1	0.565753		Sobic.001G501100.1.v3.1	maker-Contig10-snap-gene-255.11-mRNA-1	0.44636		Et_10A_001111	maker-Contig1-augustus-gene-297.28-mRNA-1	0.172162		Ot_Chr1_n31999	snap_masked-Contig10-processed-gene-9.40-mRNA-1	0.818525		CDS:OS01T0121900-00	augustus_masked-Contig25-processed-gene-152.34-mRNA-1	0.9716
CDS:Zm00001d034866_T001	maker-Contig3-augustus-gene-21.13-mRNA-1	0.439804		Sobic.001G501200.1.v3.1	maker-Contig10-augustus-gene-254.49-mRNA-1	1.05597		Et_10A_001112	maker-Contig1-snap-gene-297.0-mRNA-1	0.22912		Ot_Chr1_04669	maker-Contig10-augustus-gene-9.2-mRNA-1	0.363718		CDS:OS01T0123800-00	maker-Contig25-augustus-gene-151.59-mRNA-1	0.616
CDS:Zm00001d034867_T001	maker-Contig3-augustus-gene-22.76-mRNA-1	0.597425		Sobic.001G501300.1.v3.1	augustus_masked-Contig10-processed-gene-254.29-mRNA-1	0.91996		Et_10A_001113	maker-Contig1-snap-gene-297.5-mRNA-1	0.120187		Ot_Chr1_n31598	maker-Contig10-augustus-gene-9.10-mRNA-1	0.281026		CDS:OS01T0124900-00	maker-Contig25-augustus-gene-151.56-mRNA-1	1.8827
CDS:Zm00001d034868_T002	maker-Contig3-snap-gene-22.60-mRNA-1	2.05322		Sobic.001G261444.1.v3.1	maker-Contig10-snap-gene-285.39-mRNA-1	0.552179		Et_10A_000285	augustus_masked-Contig1-processed-gene-296.20-mRNA-1	0.150942		Ot_Chr1_04667	maker-Contig10-snap-gene-9.22-mRNA-1	0.296392		CDS:OS01T0125600-01	maker-Contig25-snap-gene-151.74-mRNA-1	0.5542
CDS:Zm00001d034869_T001	augustus_masked-Contig3-processed-gene-22.34-mRNA-1	0.656982		Sobic.001G261448.1.v3.1	maker-Contig10-snap-gene-285.38-mRNA-1	0.554211		Et_10A_001119	maker-Contig1-snap-gene-296.5-mRNA-1	0.290287		Ot_Chr1_04665	maker-Contig10-augustus-gene-9.7-mRNA-1	0.287125		CDS:OS01T0125800-01	maker-Contig25-augustus-gene-150.55-mRNA-1	0.4396
CDS:Zm00001d034871_T001	maker-Contig3-snap-gene-22.62-mRNA-1	0.470368		Sobic.001G261476.1.v3.1	snap_masked-Contig10-processed-gene-285.2-mRNA-1	0.388926		Et_10A_001114	augustus_masked-Contig1-processed-gene-296.26-mRNA-1	0.143382		Ot_Chr1_04664	maker-Contig10-augustus-gene-9.12-mRNA-1	0.292987		CDS:OS01T0125900-01	maker-Contig25-augustus-gene-150.54-mRNA-1	0.6461
CDS:Zm00001d034872_T001	maker-Contig3-augustus-gene-22.71-mRNA-1	0.491698		Sobic.001G261484.1.v3.1	maker-Contig10-augustus-gene-284.15-mRNA-1	0.499731		Et_10A_001115	maker-Contig1-snap-gene-296.9-mRNA-1	0.193725		Ot_Chr1_04662	maker-Contig10-snap-gene-9.30-mRNA-1	-0.79207		CDS:OS01T0126200-01	maker-Contig25-snap-gene-150.41-mRNA-1	0.5476
CDS:Zm00001d034874_T001	augustus_masked-Contig3-processed-gene-22.44-mRNA-1	0.657075		Sobic.001G261501.1.v3.1	augustus_masked-Contig10-processed-gene-284.30-mRNA-1	0.412934		Et_10A_000284	augustus_masked-Contig1-processed-gene-296.16-mRNA-1	0.111252		Ot_Chr1_04661	maker-Contig10-snap-gene-10.35-mRNA-1	0.404114		CDS:OS01T0126600-01	augustus_masked-Contig25-processed-gene-150.24-mRNA-1	0.9021
CDS:Zm00001d034876_T001	maker-Contig3-snap-gene-22.55-mRNA-1	2.42488		Sobic.001G261549.1.v3.1	maker-Contig10-snap-gene-284.0-mRNA-1	0.516537		Et_10A_001121	maker-Contig1-snap-gene-296.1-mRNA-1	0.0919227		Ot_Chr1_04660	snap_masked-Contig10-processed-gene-10.3-mRNA-1	0.327521		CDS:OS01T0127500-01	maker-Contig25-snap-gene-149.49-mRNA-1	0.3641
CDS:Zm00001d034877_T001	augustus_masked-Contig3-processed-gene-22.39-mRNA-1	0.398068		Sobic.001G261600.1.v3.1	maker-Contig10-snap-gene-284.7-mRNA-1	0.560951		Et_10A_000068	maker-Contig1-snap-gene-295.28-mRNA-1	-0.859091		Ot_Chr1_04659	maker-Contig10-augustus-gene-10.50-mRNA-1	0.486252		CDS:OS01T0127600-01	maker-Contig25-snap-gene-149.47-mRNA-1	0.8351
CDS:Zm00001d034878_T001	maker-Contig3-augustus-gene-22.84-mRNA-1	0.496223		Sobic.001G281600.1.v3.1	maker-Contig10-snap-gene-39.14-mRNA-1	2.1956		Et_10A_002072	maker-Contig1-snap-gene-295.30-mRNA-1	1.19319		Ot_Chr1_04658	maker-Contig10-snap-gene-10.30-mRNA-1	0.278492		CDS:OS01T0127700-01	maker-Contig25-augustus-gene-149.30-mRNA-1	1.1367
CDS:Zm00001d034879_T001	snap_masked-Contig3-processed-gene-22.29-mRNA-1	0.593454		Sobic.001G281900.1.v3.1	maker-Contig10-augustus-gene-38.6-mRNA-1	1.4919		Et_10A_001128	maker-Contig1-snap-gene-294.36-mRNA-1	0.0814418		Ot_Chr1_04657	maker-Contig10-augustus-gene-10.45-mRNA-1	0.309778		CDS:OS01T0127900-01	maker-Contig25-snap-gene-149.43-mRNA-1	0.5782
CDS:Zm00001d034880_T001	maker-Contig3-augustus-gene-22.75-mRNA-1	0.426415		Sobic.001G282100.1.v3.1	maker-Contig10-snap-gene-38.18-mRNA-1	1.5353		Et_10A_001129	maker-Contig1-snap-gene-294.35-mRNA-1	0.161595		Ot_Chr1_04656	maker-Contig10-snap-gene-10.38-mRNA-1	0.199918		CDS:OS01T0128000-01	maker-Contig25-snap-gene-149.36-mRNA-1	0.3949
CDS:Zm00001d034884_T001	augustus_masked-Contig3-processed-gene-22.41-mRNA-1	0.41358		Sobic.001G282400.1.v3.1	augustus_masked-Contig10-processed-gene-38.53-mRNA-1	2.23032		Et_10A_001130	maker-Contig1-snap-gene-293.45-mRNA-1	0.0865964		Ot_Chr1_04655	maker-Contig10-augustus-gene-10.46-mRNA-1	0.24372		CDS:OS01T0128200-01	maker-Contig25-snap-gene-148.10-mRNA-1	0.4496
CDS:Zm00001d034885_T001	maker-Contig3-augustus-gene-23.74-mRNA-1	0.53205		Sobic.001G282800.1.v3.1	maker-Contig10-snap-gene-37.14-mRNA-1	1.07989		Et_10A_002074	maker-Contig1-augustus-gene-293.2-mRNA-1	0.150341		Ot_Chr1_04654	snap_masked-Contig10-processed-gene-10.7-mRNA-1	0.348669		CDS:OS01T0128300-00	maker-Contig25-augustus-gene-148.13-mRNA-1	0.4932
CDS:Zm00001d034886_T001	augustus_masked-Contig3-processed-gene-23.1-mRNA-1	0.61977		Sobic.001G283500.1.v3.1	snap_masked-Contig10-processed-gene-37.60-mRNA-1	1.66937		Et_10A_001132	maker-Contig1-snap-gene-293.36-mRNA-1	0.552653		Ot_Chr1_04653	maker-Contig10-augustus-gene-10.52-mRNA-1	0.222017		CDS:OS01T0128400-01	maker-Contig25-snap-gene-148.3-mRNA-1	0.5301
CDS:Zm00001d034888_T001	maker-Contig3-augustus-gene-23.64-mRNA-1	0.797059		Sobic.001G284400.1.v3.1	maker-Contig10-augustus-gene-37.18-mRNA-1	1.70271		Et_10A_001133	maker-Contig1-snap-gene-293.34-mRNA-1	0.250167		Ot_Chr1_n31645	maker-Contig10-snap-gene-10.34-mRNA-1	0.299719		CDS:OS01T0129200-01	maker-Contig25-snap-gene-148.7-mRNA-1	0.4248
CDS:Zm00001d034890_T002	maker-Contig3-augustus-gene-23.65-mRNA-1	0.256052		Sobic.001G284600.1.v3.1	maker-Contig10-snap-gene-37.2-mRNA-1	0.622541		Et_10A_001140	maker-Contig1-augustus-gene-293.7-mRNA-1	0.216147		Ot_Chr1_04651	maker-Contig10-snap-gene-10.40-mRNA-1	0.376312		CDS:OS01T0129500-02	maker-Contig25-snap-gene-148.2-mRNA-1	0.5355
CDS:Zm00001d034891_T001	snap_masked-Contig3-processed-gene-23.31-mRNA-1	0.546085		Sobic.001G285100.1.v3.1	maker-Contig10-snap-gene-36.15-mRNA-1	2.92978		Et_10A_001144	snap_masked-Contig1-processed-gene-292.32-mRNA-1	0.160478		Ot_Chr1_04649	maker-Contig10-augustus-gene-10.54-mRNA-1	0.223364		CDS:OS01T0130000-01	maker-Contig25-augustus-gene-147.30-mRNA-1	0.75
CDS:Zm00001d034892_T001	augustus_masked-Contig3-processed-gene-23.13-mRNA-1	0.414227		Sobic.001G312801.1.v3.1	augustus_masked-Contig10-processed-gene-33.25-mRNA-1	0.899831		Et_10A_000293	maker-Contig1-snap-gene-292.3-mRNA-1	0.155839		Ot_Chr1_n30496	maker-Contig10-augustus-gene-10.55-mRNA-1	0.225344		CDS:OS01T0130400-01	maker-Contig25-snap-gene-147.42-mRNA-1	0.4466
CDS:Zm00001d034893_T001	maker-Contig3-augustus-gene-23.78-mRNA-1	0.586714		Sobic.001G313100.1.v3.1	maker-Contig10-augustus-gene-33.1-mRNA-1	1.64777		Et_10A_001145	maker-Contig1-augustus-gene-292.26-mRNA-1	1.71062		Ot_Chr1_04645	maker-Contig10-augustus-gene-11.22-mRNA-1	0.261541		CDS:OS01T0131450-00	maker-Contig25-snap-gene-146.45-mRNA-1	1.434
CDS:Zm00001d034894_T001	maker-Contig3-augustus-gene-23.71-mRNA-1	0.383571		Sobic.001G313200.1.v3.1	snap_masked-Contig10-processed-gene-32.19-mRNA-1	0.13629		Et_10A_001142	maker-Contig1-augustus-gene-292.25-mRNA-1	0.220357		Ot_Chr1_04644	maker-Contig10-augustus-gene-11.14-mRNA-1	0.356115		CDS:OS01T0131800-01	maker-Contig25-snap-gene-146.44-mRNA-1	0.621
CDS:Zm00001d034896_T001	maker-Contig3-snap-gene-23.56-mRNA-1	0.547101		Sobic.001G313400.1.v3.1	maker-Contig10-snap-gene-32.59-mRNA-1	-0.923377		Et_10A_001146	maker-Contig1-augustus-gene-292.19-mRNA-1	0.0813559		Ot_Chr1_04643	maker-Contig10-augustus-gene-11.15-mRNA-1	0.379322		CDS:OS01T0132100-00	maker-Contig25-snap-gene-146.43-mRNA-1	1.3643
CDS:Zm00001d034897_T001	maker-Contig3-augustus-gene-23.73-mRNA-1	0.569446		Sobic.001G313500.1.v3.1	augustus_masked-Contig10-processed-gene-32.27-mRNA-1	1.28506		Et_10A_002075	maker-Contig1-augustus-gene-292.23-mRNA-1	0.142008		Ot_Chr1_04639	maker-Contig10-snap-gene-11.9-mRNA-1	0.119999		CDS:OS01T0132200-01	snap_masked-Contig25-processed-gene-146.15-mRNA-1	0.7518
CDS:Zm00001d034900_T002	maker-Contig3-snap-gene-24.0-mRNA-1	1.72985		Sobic.001G313600.1.v3.1	maker-Contig10-snap-gene-32.50-mRNA-1	0.687177		Et_10A_001147	maker-Contig1-snap-gene-292.0-mRNA-1	0.169327		Ot_Chr1_04638	maker-Contig10-snap-gene-11.10-mRNA-1	0.270571		CDS:OS01T0132400-01	maker-Contig25-snap-gene-145.2-mRNA-1	0.9233
CDS:Zm00001d034904_T001	maker-Contig3-snap-gene-24.4-mRNA-1	0.285785		Sobic.001G313800.1.v3.1	maker-Contig10-snap-gene-32.58-mRNA-1	0.89032		Et_10A_002079	maker-Contig1-augustus-gene-291.2-mRNA-1	0.122506		Ot_Chr1_04636	maker-Contig10-augustus-gene-11.26-mRNA-1	0.244353		CDS:OS01T0132500-01	maker-Contig25-snap-gene-145.9-mRNA-1	0.5129
CDS:Zm00001d034914_T037	maker-Contig3-augustus-gene-24.58-mRNA-1	0.565199		Sobic.001G313900.1.v3.1	maker-Contig10-augustus-gene-30.17-mRNA-1	1.09309		Et_10A_002076	maker-Contig1-augustus-gene-290.52-mRNA-1	-0.859091		Ot_Chr1_04633	maker-Contig10-snap-gene-11.5-mRNA-1	0.241898		CDS:OS01T0132700-01	maker-Contig25-snap-gene-145.1-mRNA-1	0.6689
CDS:Zm00001d033204_T001	snap_masked-Contig3-processed-gene-173.20-mRNA-1	0.784224		Sobic.001G542600.1.v3.1	augustus_masked-Contig10-processed-gene-395.6-mRNA-1	1.65746		Et_10A_001153	augustus_masked-Contig1-processed-gene-288.5-mRNA-1	0.329461		Ot_Chr1_04632	augustus_masked-Contig10-processed-gene-11.37-mRNA-1	0.263601		CDS:OS01T0132800-01	maker-Contig25-augustus-gene-145.10-mRNA-1	0.6353
CDS:Zm00001d033207_T001	maker-Contig3-snap-gene-173.56-mRNA-1	0.491606		Sobic.001G542900.1.v3.1	augustus_masked-Contig10-processed-gene-394.12-mRNA-1	0.860864		Et_10A_001154	maker-Contig1-snap-gene-286.35-mRNA-1	0.148107		Ot_Chr1_04630	maker-Contig10-snap-gene-11.6-mRNA-1	0.236908		CDS:OS01T0133100-01	maker-Contig25-snap-gene-145.7-mRNA-1	0.6487
CDS:Zm00001d033209_T001	maker-Contig3-augustus-gene-173.66-mRNA-1	0.268149		Sobic.001G543200.2.v3.1	maker-Contig10-snap-gene-394.56-mRNA-1	0.936212		Et_10A_002086	maker-Contig1-snap-gene-285.30-mRNA-1	0.174395		Ot_Chr1_04628	maker-Contig10-augustus-gene-11.21-mRNA-1	0.218136		CDS:OS01T0133400-01	augustus_masked-Contig25-processed-gene-145.54-mRNA-1	0.476
CDS:Zm00001d033210_T001	maker-Contig3-augustus-gene-173.73-mRNA-1	0.448761		Sobic.001G543300.1.v3.1	augustus_masked-Contig10-processed-gene-392.49-mRNA-1	2.21924		Et_10A_001157	maker-Contig1-augustus-gene-285.0-mRNA-1	1.36089		Ot_Chr1_04627	maker-Contig10-augustus-gene-12.73-mRNA-1	0.248947		CDS:OS01T0133600-00	maker-Contig25-snap-gene-145.6-mRNA-1	0.6874
CDS:Zm00001d033211_T001	augustus_masked-Contig3-processed-gene-173.9-mRNA-1	0.419952		Sobic.001G543500.1.v3.1	maker-Contig10-snap-gene-392.10-mRNA-1	1.06964		Et_10A_001170	maker-Contig1-snap-gene-282.28-mRNA-1	0.792168		Ot_Chr1_04625	maker-Contig10-snap-gene-12.40-mRNA-1	0.252274		CDS:OS01T0134500-01	maker-Contig25-snap-gene-144.64-mRNA-1	0.5365
CDS:Zm00001d033214_T001	maker-Contig3-augustus-gene-174.0-mRNA-1	0.492621		Sobic.001G543700.1.v3.1	maker-Contig10-snap-gene-391.32-mRNA-1	0.993646		Et_10A_001173	snap_masked-Contig1-processed-gene-281.10-mRNA-1	0.203089		Ot_Chr1_04623	snap_masked-Contig10-processed-gene-12.14-mRNA-1	0.256868		CDS:OS01T0134700-01	maker-Contig25-snap-gene-144.63-mRNA-1	0.4059
CDS:Zm00001d033215_T001	maker-Contig3-augustus-gene-174.1-mRNA-1	0.56326		Sobic.001G436200.1.v3.1	augustus_masked-Contig10-processed-gene-331.17-mRNA-1	0.776006		Et_10A_001179	maker-Contig1-augustus-gene-281.14-mRNA-1	0.168468		Ot_Chr1_04622	snap_masked-Contig10-processed-gene-12.15-mRNA-1	0.247601		CDS:OS01T0134900-01	snap_masked-Contig25-processed-gene-144.29-mRNA-1	0.5754
CDS:Zm00001d033217_T001	augustus_masked-Contig3-processed-gene-174.26-mRNA-1	0.363903		Sobic.001G436300.1.v3.1	maker-Contig10-augustus-gene-331.27-mRNA-1	0.694472		Et_10A_001177	maker-Contig1-augustus-gene-280.51-mRNA-1	-0.859091		Ot_Chr1_04621	maker-Contig10-augustus-gene-12.63-mRNA-1	0.17877		CDS:OS01T0136050-00	maker-Contig25-snap-gene-144.58-mRNA-1	1.3247
CDS:Zm00001d033218_T002	maker-Contig3-augustus-gene-174.7-mRNA-1	0.41238		Sobic.001G436850.1.v3.1	maker-Contig10-snap-gene-330.33-mRNA-1	1.63752		Et_10A_001180	maker-Contig1-augustus-gene-280.50-mRNA-1	0.314599		Ot_Chr1_04620	maker-Contig10-augustus-gene-12.76-mRNA-1	0.365778		CDS:OS01T0137400-00	maker-Contig25-snap-gene-143.100-mRNA-1	1.4586
CDS:Zm00001d033221_T001	maker-Contig3-snap-gene-174.13-mRNA-1	0.482464		Sobic.001G437500.1.v3.1	maker-Contig10-augustus-gene-328.3-mRNA-1	0.906386		Et_10A_000299	maker-Contig1-augustus-gene-280.48-mRNA-1	0.128176		Ot_Chr1_04619	snap_masked-Contig10-processed-gene-12.17-mRNA-1	0.26764		CDS:OS01T0100500-01	maker-Contig25-augustus-gene-171.43-mRNA-1	0.5484
CDS:Zm00001d033223_T003	augustus_masked-Contig3-processed-gene-175.22-mRNA-1	0.370736		Sobic.001G437801.1.v3.1	maker-Contig10-augustus-gene-327.1-mRNA-1	0.538236		Et_10A_001178	maker-Contig1-augustus-gene-280.46-mRNA-1	1.61939		Ot_Chr1_04618	maker-Contig10-snap-gene-12.43-mRNA-1	0.326333		CDS:OS01T0100800-01	maker-Contig25-snap-gene-171.55-mRNA-1	0.5383
CDS:Zm00001d033225_T001	maker-Contig3-augustus-gene-175.1-mRNA-1	0.614415		Sobic.001G438100.1.v3.1	snap_masked-Contig10-processed-gene-326.21-mRNA-1	1.78332		Et_10A_001193	maker-Contig1-snap-gene-280.2-mRNA-1	0.147334		Ot_Chr1_04617	augustus_masked-Contig10-processed-gene-12.37-mRNA-1	0.278888		CDS:OS01T0100900-01	maker-Contig25-augustus-gene-171.41-mRNA-1	0.732
CDS:Zm00001d033230_T001	maker-Contig3-augustus-gene-176.6-mRNA-1	0.363441		Sobic.001G435100.1.v3.1	maker-Contig10-snap-gene-339.51-mRNA-1	0.906017		Et_10A_001194	snap_masked-Contig1-processed-gene-279.13-mRNA-1	1.737		Ot_Chr1_04613	maker-Contig10-augustus-gene-12.66-mRNA-1	0.218532		CDS:OS01T0101150-00	snap_masked-Contig25-processed-gene-171.14-mRNA-1	0.594
CDS:Zm00001d033231_T001	augustus_masked-Contig3-processed-gene-177.8-mRNA-1	0.667694		Sobic.001G435700.1.v3.1	augustus_masked-Contig10-processed-gene-337.19-mRNA-1	0.849506		Et_10A_001195	maker-Contig1-snap-gene-279.49-mRNA-1	0.230752		Ot_Chr1_04614	augustus_masked-Contig10-processed-gene-12.38-mRNA-1	0.431678		CDS:OS01T0101200-01	maker-Contig25-snap-gene-171.51-mRNA-1	1.5377
CDS:Zm00001d033233_T002	maker-Contig3-snap-gene-178.2-mRNA-1	0.738055		Sobic.001G435800.1.v3.1	maker-Contig10-snap-gene-335.29-mRNA-1	1.35469		Et_10A_001196	maker-Contig1-augustus-gene-279.32-mRNA-1	0.207728		Ot_Chr1_04611	maker-Contig10-augustus-gene-12.67-mRNA-1	0.266927		CDS:OS01T0101300-01	maker-Contig25-augustus-gene-170.55-mRNA-1	0.6939
CDS:Zm00001d033234_T001	maker-Contig3-snap-gene-178.4-mRNA-1	0.831778		Sobic.001G436200.1.v3.1	augustus_masked-Contig10-processed-gene-334.16-mRNA-1	0.776006		Et_10A_002091	maker-Contig1-snap-gene-279.38-mRNA-1	-0.859091		Ot_Chr1_n30530	maker-Contig10-augustus-gene-12.68-mRNA-1	0.288155		CDS:OS01T0101600-01	maker-Contig25-augustus-gene-170.62-mRNA-1	0.643
CDS:Zm00001d033240_T001	maker-Contig3-augustus-gene-179.43-mRNA-1	0.502502		Sobic.001G436300.1.v3.1	maker-Contig10-augustus-gene-334.2-mRNA-1	0.671756		Et_10A_001200	maker-Contig1-augustus-gene-279.23-mRNA-1	0.647497		Ot_Chr1_04609	maker-Contig10-snap-gene-12.47-mRNA-1	0.221463		CDS:OS01T0101700-00	maker-Contig25-augustus-gene-170.61-mRNA-1	0.5941
CDS:Zm00001d033241_T001	augustus_masked-Contig3-processed-gene-179.9-mRNA-1	0.238416		Sobic.001G436850.1.v3.1	maker-Contig10-snap-gene-333.31-mRNA-1	-0.923377		Et_10A_002092	maker-Contig1-snap-gene-279.45-mRNA-1	0.183931		Ot_Chr1_n30528	maker-Contig10-augustus-gene-13.46-mRNA-1	0.215126		CDS:OS01T0101800-01	maker-Contig25-snap-gene-170.47-mRNA-1	0.7012
CDS:Zm00001d033246_T001	maker-Contig3-augustus-gene-179.45-mRNA-1	0.412657		Sobic.001G538000.1.v3.1	maker-Contig10-snap-gene-405.17-mRNA-1	0.562336		Et_10A_001203	maker-Contig1-augustus-gene-279.29-mRNA-1	0.143125		Ot_Chr1_04606	maker-Contig10-snap-gene-13.64-mRNA-1	0.551518		CDS:OS01T0102000-01	maker-Contig25-snap-gene-170.40-mRNA-1	0.526
CDS:Zm00001d033247_T001	snap_masked-Contig3-processed-gene-180.42-mRNA-1	0.570739		Sobic.001G538500.1.v3.1	augustus_masked-Contig10-processed-gene-405.47-mRNA-1	-0.923377		Et_10A_001210	maker-Contig1-augustus-gene-279.22-mRNA-1	0.0741395		Ot_Chr1_04605	snap_masked-Contig10-processed-gene-13.3-mRNA-1	0.288155		CDS:OS01T0102300-01	maker-Contig25-snap-gene-170.44-mRNA-1	1.2397
CDS:Zm00001d033256_T001	maker-Contig3-augustus-gene-180.10-mRNA-1	0.398899		Sobic.001G538600.1.v3.1	maker-Contig10-augustus-gene-404.22-mRNA-1	0.561136		Et_10A_001204	augustus_masked-Contig1-processed-gene-279.59-mRNA-1	0.212797		Ot_Chr1_04604	maker-Contig10-snap-gene-13.70-mRNA-1	0.284432		CDS:OS01T0102500-01	maker-Contig25-snap-gene-170.43-mRNA-1	0.3536
CDS:Zm00001d033259_T001	maker-Contig3-snap-gene-181.41-mRNA-1	0.367319		Sobic.001G539016.1.v3.1	snap_masked-Contig10-processed-gene-403.69-mRNA-1	-0.923377		Et_10A_001211	augustus_masked-Contig1-processed-gene-279.51-mRNA-1	0.116063		Ot_Chr1_04603	maker-Contig10-snap-gene-13.71-mRNA-1	0.329976		CDS:OS01T0102800-01	maker-Contig25-augustus-gene-169.12-mRNA-1	0.5887
CDS:Zm00001d033262_T001	maker-Contig3-augustus-gene-181.48-mRNA-1	0.284308		Sobic.001G539400.3.v3.1	maker-Contig10-snap-gene-403.14-mRNA-1	-0.923377		Et_10A_001206	maker-Contig1-augustus-gene-279.27-mRNA-1	0.156698		Ot_Chr1_04601	maker-Contig10-snap-gene-13.74-mRNA-1	0.334491		CDS:OS01T0102900-01	snap_masked-Contig25-processed-gene-169.58-mRNA-1	1.2708
CDS:Zm00001d033266_T001	maker-Contig3-snap-gene-183.47-mRNA-1	1.7872		Sobic.001G263200.1.v3.1	maker-Contig10-augustus-gene-331.26-mRNA-1	0.380154		Et_10A_001207	maker-Contig1-snap-gene-279.41-mRNA-1	0.322675		Ot_Chr1_04599	augustus_masked-Contig10-processed-gene-13.43-mRNA-1	0.253541		CDS:OS01T0103100-01	maker-Contig25-snap-gene-169.25-mRNA-1	0.5715
CDS:Zm00001d033267_T001	maker-Contig3-augustus-gene-185.34-mRNA-1	0.337771		Sobic.001G263500.1.v3.1	maker-Contig10-augustus-gene-327.1-mRNA-1	0.348575		Et_10A_000077	maker-Contig1-augustus-gene-278.3-mRNA-1	1.5248		Ot_Chr1_04598	maker-Contig10-snap-gene-13.78-mRNA-1	0.290452		CDS:OS01T0103600-02	maker-Contig25-snap-gene-169.15-mRNA-1	0.8268
CDS:Zm00001d033271_T001	maker-Contig3-augustus-gene-186.38-mRNA-1	0.337864		Sobic.001G263600.1.v3.1	maker-Contig10-snap-gene-327.8-mRNA-1	0.407763		Et_10A_002094	maker-Contig1-augustus-gene-278.2-mRNA-1	0.14888		Ot_Chr1_04596	augustus_masked-Contig10-processed-gene-14.23-mRNA-1	0.237383		CDS:OS01T0103900-01	augustus_masked-Contig25-processed-gene-169.35-mRNA-1	0.5508
CDS:Zm00001d033274_T005	maker-Contig3-augustus-gene-186.39-mRNA-1	0.618201		Sobic.001G263900.1.v3.1	maker-Contig10-snap-gene-327.7-mRNA-1	0.429924		Et_10A_001214	maker-Contig1-snap-gene-278.45-mRNA-1	0.614851		Ot_Chr1_04595	maker-Contig10-snap-gene-14.0-mRNA-1	0.306452		CDS:OS01T0104000-01	maker-Contig25-augustus-gene-169.0-mRNA-1	0.7878
CDS:Zm00001d033278_T002	augustus_masked-Contig3-processed-gene-187.10-mRNA-1	0.422445		Sobic.001G264500.1.v3.1	snap_masked-Contig10-processed-gene-326.21-mRNA-1	1.41701		Et_10A_001215	maker-Contig1-augustus-gene-278.8-mRNA-1	0.143039		Ot_Chr1_n30566	maker-Contig10-augustus-gene-14.11-mRNA-1	0.296313		CDS:OS01T0104100-01	maker-Contig25-augustus-gene-169.7-mRNA-1	0.7564
CDS:Zm00001d033280_T001	maker-Contig3-augustus-gene-188.65-mRNA-1	0.353746		Sobic.001G265800.1.v3.1	maker-Contig10-snap-gene-324.6-mRNA-1	1.0918		Et_10A_001216	maker-Contig1-augustus-gene-278.7-mRNA-1	0.151458		Ot_Chr1_04593	maker-Contig10-snap-gene-14.9-mRNA-1	0.253066		CDS:OS01T0104400-01	augustus_masked-Contig25-processed-gene-168.31-mRNA-1	0.6613
CDS:Zm00001d033283_T001	maker-Contig3-augustus-gene-189.0-mRNA-1	0.504902		Sobic.001G300800.2.v3.1	snap_masked-Contig10-processed-gene-98.25-mRNA-1	0.887642		Et_10A_001217	maker-Contig1-snap-gene-278.41-mRNA-1	0.248965		Ot_Chr1_n30567	maker-Contig10-snap-gene-14.3-mRNA-1	0.30059		CDS:OS01T0104900-01	maker-Contig25-snap-gene-168.36-mRNA-1	0.4402
CDS:Zm00001d033287_T001	maker-Contig3-augustus-gene-189.1-mRNA-1	1.17269		Sobic.001G301900.1.v3.1	augustus_masked-Contig10-processed-gene-98.4-mRNA-1	0.996046		Et_10A_001220	maker-Contig1-snap-gene-278.38-mRNA-1	0.11675		Ot_Chr1_n30615	augustus_masked-Contig10-processed-gene-14.28-mRNA-1	0.21473		CDS:OS01T0105700-01	maker-Contig25-augustus-gene-168.49-mRNA-1	1.0191
CDS:Zm00001d033288_T001	snap_masked-Contig3-processed-gene-189.29-mRNA-1	0.331769		Sobic.001G303000.1.v3.1	snap_masked-Contig10-processed-gene-97.15-mRNA-1	0.692071		Et_10A_001221	maker-Contig1-snap-gene-278.37-mRNA-1	0.101373		Ot_Chr1_n30616	snap_masked-Contig10-processed-gene-14.45-mRNA-1	0.294491		CDS:OS01T0105800-01	augustus_masked-Contig25-processed-gene-168.24-mRNA-1	1.072
CDS:Zm00001d033291_T001	maker-Contig3-augustus-gene-191.28-mRNA-1	0.424753		Sobic.001G303900.1.v3.1	maker-Contig10-augustus-gene-97.57-mRNA-1	-0.923377		Et_10A_001218	maker-Contig1-augustus-gene-278.5-mRNA-1	1.41656		Ot_Chr1_n30617	augustus_masked-Contig10-processed-gene-14.30-mRNA-1	0.214334		CDS:OS01T0105900-01	augustus_masked-Contig25-processed-gene-168.20-mRNA-1	0.5878
CDS:Zm00001d033291_T004	maker-Contig3-augustus-gene-191.30-mRNA-1	0.754583		Sobic.001G304300.1.v3.1	maker-Contig10-augustus-gene-96.8-mRNA-1	0.686808		Et_10A_001219	maker-Contig1-snap-gene-277.35-mRNA-1	0.122249		Ot_Chr1_04584	maker-Contig10-augustus-gene-14.18-mRNA-1	0.248155		CDS:OS01T0106400-01	maker-Contig25-snap-gene-167.5-mRNA-1	1.4043
CDS:Zm00001d033292_T004	maker-Contig3-augustus-gene-191.31-mRNA-1	0.424476		Sobic.001G304500.1.v3.1	augustus_masked-Contig10-processed-gene-96.30-mRNA-1	1.59015		Et_10A_001222	maker-Contig1-snap-gene-277.34-mRNA-1	0.10017		Ot_Chr1_04583	maker-Contig10-augustus-gene-15.42-mRNA-1	0.156988		CDS:OS01T0106700-00	maker-Contig25-augustus-gene-166.29-mRNA-1	0.5836
CDS:Zm00001d033294_T001	maker-Contig3-augustus-gene-192.42-mRNA-1	0.430571		Sobic.001G302600.1.v3.1	maker-Contig10-snap-gene-401.41-mRNA-1	0.705921		Et_10A_001223	maker-Contig1-snap-gene-277.33-mRNA-1	0.0939845		Ot_Chr1_04582	maker-Contig10-snap-gene-15.34-mRNA-1	0.284907		CDS:OS01T0106800-01	maker-Contig25-augustus-gene-165.10-mRNA-1	0.1713
CDS:Zm00001d033295_T001	maker-Contig3-augustus-gene-192.43-mRNA-1	0.550517		Sobic.001G303100.1.v3.1	maker-Contig10-augustus-gene-399.37-mRNA-1	0.51626		Et_10A_001224	maker-Contig1-snap-gene-277.32-mRNA-1	0.154808		Ot_Chr1_04580	maker-Contig10-augustus-gene-15.47-mRNA-1	0.219958		CDS:OS01T0106900-01	maker-Contig25-augustus-gene-165.4-mRNA-1	0.4917
CDS:Zm00001d033296_T002	maker-Contig3-augustus-gene-192.41-mRNA-1	0.427616		Sobic.001G304000.1.v3.1	maker-Contig10-snap-gene-399.49-mRNA-1	0.395575		Et_10A_001229	augustus_masked-Contig1-processed-gene-277.39-mRNA-1	0.192265		Ot_Chr1_04576	maker-Contig10-snap-gene-15.41-mRNA-1	0.201899		CDS:OS01T0107000-02	snap_masked-Contig25-processed-gene-165.48-mRNA-1	0.7418
CDS:Zm00001d033297_T003	maker-Contig3-augustus-gene-192.44-mRNA-1	0.582004		Sobic.001G304300.1.v3.1	snap_masked-Contig10-processed-gene-399.24-mRNA-1	0.541468		Et_10A_001225	maker-Contig1-snap-gene-277.29-mRNA-1	0.154636		Ot_Chr1_n30668	snap_masked-Contig10-processed-gene-15.10-mRNA-1	0.46146		CDS:OS01T0107400-01	maker-Contig25-snap-gene-165.13-mRNA-1	0.5722
CDS:Zm00001d033300_T001	maker-Contig3-augustus-gene-192.45-mRNA-1	1.28165		Sobic.001G460300.1.v3.1	maker-Contig10-snap-gene-269.32-mRNA-1	1.56522		Et_10A_002099	maker-Contig1-augustus-gene-276.25-mRNA-1	-0.859091		Ot_Chr1_04573	maker-Contig10-snap-gene-17.28-mRNA-1	0.253858		CDS:OS01T0107700-01	maker-Contig25-augustus-gene-163.23-mRNA-1	0.6491
CDS:Zm00001d033301_T001	maker-Contig3-augustus-gene-192.46-mRNA-1	0.185968		Sobic.001G460800.1.v3.1	maker-Contig10-augustus-gene-269.40-mRNA-1	0.826699		Et_10A_002098	maker-Contig1-augustus-gene-276.27-mRNA-1	0.178433		Ot_Chr1_n30671	maker-Contig10-snap-gene-17.29-mRNA-1	0.274215		CDS:OS01T0107900-01	snap_masked-Contig25-processed-gene-163.33-mRNA-1	0.5398
CDS:Zm00001d033303_T001	maker-Contig3-snap-gene-193.0-mRNA-1	0.423461		Sobic.001G461800.1.v3.1	maker-Contig10-snap-gene-267.28-mRNA-1	1.03538		Et_10A_000080	maker-Contig1-snap-gene-275.35-mRNA-1	0.0986236		Ot_Chr1_04571	maker-Contig10-snap-gene-17.31-mRNA-1	0.261858		CDS:OS01T0108000-01	maker-Contig25-augustus-gene-163.22-mRNA-1	0.5915
CDS:Zm00001d033308_T001	maker-Contig3-augustus-gene-193.19-mRNA-1	0.457625		Sobic.001G461900.1.v3.1	maker-Contig10-augustus-gene-265.33-mRNA-1	1.02763		Et_10A_001226	maker-Contig1-augustus-gene-275.8-mRNA-1	0.79947		Ot_Chr1_04570	maker-Contig10-augustus-gene-17.49-mRNA-1	0.25671		CDS:OS01T0108800-01	snap_masked-Contig25-processed-gene-163.26-mRNA-1	0.6069
CDS:Zm00001d033310_T001	maker-Contig3-snap-gene-193.3-mRNA-1	0.580619		Sobic.001G463301.1.v3.1	maker-Contig10-augustus-gene-264.14-mRNA-1	0.637776		Et_10A_001230	maker-Contig1-snap-gene-275.32-mRNA-1	0.141149		Ot_Chr1_04567	maker-Contig10-augustus-gene-17.50-mRNA-1	0.192552		CDS:OS01T0109300-01	maker-Contig25-snap-gene-162.14-mRNA-1	0.6739
CDS:Zm00001d033312_T005	maker-Contig3-augustus-gene-193.18-mRNA-1	0.321704		Sobic.001G077800.1.v3.1	maker-Contig1065-snap-gene-0.29-mRNA-1	0.35827		Et_10A_001231	maker-Contig1-augustus-gene-275.6-mRNA-1	0.272504		Ot_Chr1_04566	maker-Contig10-snap-gene-17.40-mRNA-1	0.145978		CDS:OS01T0109700-01	maker-Contig25-augustus-gene-162.0-mRNA-1	0.7329
CDS:Zm00001d033314_T001	maker-Contig3-snap-gene-194.44-mRNA-1	1.76817		Sobic.001G077900.1.v3.1	augustus_masked-Contig1065-processed-gene-0.57-mRNA-1	0.362979		Et_10A_001237	maker-Contig1-snap-gene-275.30-mRNA-1	0.18943		Ot_Chr1_n30672	maker-Contig10-augustus-gene-17.45-mRNA-1	0.227166		CDS:OS01T0109750-01	maker-Contig25-augustus-gene-161.0-mRNA-1	0.7112
CDS:Zm00001d033320_T001	maker-Contig3-augustus-gene-194.5-mRNA-1	0.950709		Sobic.001G078000.1.v3.1	maker-Contig1065-snap-gene-0.28-mRNA-1	0.175072		Et_10A_001238	maker-Contig1-snap-gene-275.28-mRNA-1	1.03082		Ot_Chr1_04565	maker-Contig10-snap-gene-17.33-mRNA-1	0.247759		CDS:OS01T0110100-01	snap_masked-Contig25-processed-gene-160.31-mRNA-1	0.6419
CDS:Zm00001d033324_T001	maker-Contig3-snap-gene-195.42-mRNA-1	0.999648		Sobic.001G078100.1.v3.1	snap_masked-Contig1065-processed-gene-0.7-mRNA-1	0.405455		Et_10A_001232	augustus_masked-Contig1-processed-gene-274.22-mRNA-1	0.170959		Ot_Chr1_04564	maker-Contig10-snap-gene-17.34-mRNA-1	0.207443		CDS:OS01T0110400-01	maker-Contig25-snap-gene-160.49-mRNA-1	0.6429
CDS:Zm00001d033325_T001	augustus_masked-Contig3-processed-gene-195.24-mRNA-1	0.674157		Sobic.001G078200.2.v3.1	snap_masked-Contig1065-processed-gene-0.19-mRNA-1	0.700474		Et_10A_001239	augustus_masked-Contig1-processed-gene-274.17-mRNA-1	0.101802		Ot_Chr1_04563	augustus_masked-Contig10-processed-gene-17.27-mRNA-1	0.286412		CDS:OS01T0110700-01	maker-Contig25-snap-gene-160.43-mRNA-1	0.5082
CDS:Zm00001d033327_T001	maker-Contig3-augustus-gene-196.4-mRNA-1	0.339433		Sobic.001G078300.4.v3.1	augustus_masked-Contig1065-processed-gene-0.54-mRNA-1	1.33179		Et_10A_001240	maker-Contig1-augustus-gene-274.40-mRNA-1	0.360646		Ot_Chr1_04562	maker-Contig10-snap-gene-18.10-mRNA-1	0.191839		CDS:OS01T0110800-01	maker-Contig25-snap-gene-160.42-mRNA-1	0.568
CDS:Zm00001d033451_T001	maker-Contig3-augustus-gene-163.4-mRNA-1	0.680159		Sobic.001G078400.1.v3.1	maker-Contig1065-augustus-gene-0.41-mRNA-1	0.457533		Et_10A_001235	maker-Contig1-augustus-gene-274.43-mRNA-1	0.168725		Ot_Chr1_04560	maker-Contig10-snap-gene-18.13-mRNA-1	0.40649		CDS:OS01T0111100-01	maker-Contig25-snap-gene-159.17-mRNA-1	0.5223
CDS:Zm00001d033457_T001	maker-Contig3-augustus-gene-164.36-mRNA-1	0.30453		Sobic.001G078600.1.v3.1	maker-Contig1065-augustus-gene-0.37-mRNA-1	0.394282		Et_10A_001236	maker-Contig1-snap-gene-274.4-mRNA-1	0.154636		Ot_Chr1_n30670	maker-Contig10-snap-gene-18.17-mRNA-1	0.297818		CDS:OS01T0111200-01	maker-Contig25-augustus-gene-159.9-mRNA-1	0.5209
CDS:Zm00001d033459_T001	maker-Contig3-augustus-gene-164.33-mRNA-1	0.308223		Sobic.001G078700.1.v3.1	augustus_masked-Contig1065-processed-gene-0.52-mRNA-1	1.03243		Et_10A_001246	maker-Contig1-snap-gene-273.32-mRNA-1	0.0997405		Ot_Chr1_04557	maker-Contig10-snap-gene-18.18-mRNA-1	0.225819		CDS:OS01T0111500-01	maker-Contig25-augustus-gene-159.0-mRNA-1	0.8212
CDS:Zm00001d033462_T001	augustus_masked-Contig3-processed-gene-164.10-mRNA-1	0.296404		Sobic.001G187800.1.v3.1	maker-Contig1111-augustus-gene-0.41-mRNA-1	0.279691		Et_10A_000083	maker-Contig1-snap-gene-270.9-mRNA-1	0.138743		Ot_Chr1_n30704	maker-Contig10-augustus-gene-18.3-mRNA-1	0.247363		CDS:OS01T0111600-01	augustus_masked-Contig25-processed-gene-159.37-mRNA-1	0.4334
CDS:Zm00001d033465_T001	maker-Contig3-augustus-gene-164.35-mRNA-1	0.377199		Sobic.001G187900.1.v3.1	augustus_masked-Contig1111-processed-gene-0.49-mRNA-1	0.425215		Et_10A_001250	maker-Contig1-augustus-gene-269.31-mRNA-1	0.186337		Ot_Chr1_n30705	maker-Contig10-snap-gene-19.13-mRNA-1	0.227641		CDS:OS01T0111700-01	snap_masked-Contig25-processed-gene-159.42-mRNA-1	0.5129
CDS:Zm00001d033467_T001	maker-Contig3-augustus-gene-165.0-mRNA-1	0.57037		Sobic.001G188000.1.v3.1	maker-Contig1111-augustus-gene-0.42-mRNA-1	0.378769		Et_10A_001251	maker-Contig1-snap-gene-269.43-mRNA-1	0.0936409		Ot_Chr1_04554	maker-Contig10-snap-gene-19.3-mRNA-1	0.257343		CDS:OS01T0111900-01	snap_masked-Contig25-processed-gene-158.12-mRNA-1	0.3433
CDS:Zm00001d033468_T001	maker-Contig3-augustus-gene-165.1-mRNA-1	0.309424		Sobic.001G188100.1.v3.1	maker-Contig1111-augustus-gene-0.37-mRNA-1	0.567415		Et_10A_001264	maker-Contig1-augustus-gene-269.23-mRNA-1	0.727908		Ot_Chr1_04553	maker-Contig10-snap-gene-20.20-mRNA-1	0.224948		CDS:OS01T0112400-01	snap_masked-Contig25-processed-gene-158.4-mRNA-1	0.3628
CDS:Zm00001d033470_T001	maker-Contig3-augustus-gene-165.2-mRNA-1	0.761601		Sobic.001G188400.1.v3.1	maker-Contig1111-snap-gene-0.22-mRNA-1	0.29151		Et_10A_001254	maker-Contig1-snap-gene-269.41-mRNA-1	0.176629		Ot_Chr1_04552	maker-Contig10-snap-gene-20.22-mRNA-1	0.308749		CDS:OS01T0138500-01	maker-Contig25-snap-gene-141.7-mRNA-1	0.7253
CDS:Zm00001d033471_T001	maker-Contig3-augustus-gene-165.3-mRNA-1	0.305915		Sobic.001G188600.1.v3.1	maker-Contig1111-augustus-gene-0.40-mRNA-1	0.38671		Et_10A_000088	maker-Contig1-snap-gene-269.39-mRNA-1	0.518719		Ot_Chr1_n30706	maker-Contig10-augustus-gene-20.8-mRNA-1	0.231047		CDS:OS01T0138800-01	maker-Contig25-snap-gene-141.6-mRNA-1	0.236
CDS:Zm00001d033472_T001	maker-Contig3-snap-gene-165.45-mRNA-1	0.410626		Sobic.001G188700.1.v3.1	maker-Contig1111-snap-gene-0.26-mRNA-1	0.297881		Et_10A_001259	maker-Contig1-snap-gene-269.33-mRNA-1	-0.859091		Ot_Chr1_n31743	maker-Contig10-snap-gene-20.16-mRNA-1	0.493063		CDS:OS01T0138900-01	maker-Contig25-augustus-gene-141.12-mRNA-1	0.6032
CDS:Zm00001d033473_T001	maker-Contig3-augustus-gene-166.3-mRNA-1	0.47083		Sobic.001G188800.1.v3.1	augustus_masked-Contig1111-processed-gene-0.55-mRNA-1	0.318103		Et_10A_001268	maker-Contig1-snap-gene-268.19-mRNA-1	0.505575		Ot_Chr1_04550	maker-Contig10-snap-gene-21.0-mRNA-1	0.313422		CDS:OS01T0139000-00	maker-Contig25-augustus-gene-141.15-mRNA-1	0.4794
CDS:Zm00001d033477_T001	maker-Contig3-augustus-gene-166.1-mRNA-1	0.490775		Sobic.001G188900.1.v3.1	maker-Contig1111-augustus-gene-0.43-mRNA-1	0.454117		Et_10A_002105	maker-Contig1-snap-gene-268.24-mRNA-1	-0.859091		Ot_Chr1_04549	maker-Contig10-snap-gene-21.8-mRNA-1	0.31865		CDS:OS01T0139200-01	maker-Contig25-augustus-gene-141.11-mRNA-1	0.6871
CDS:Zm00001d033478_T001	maker-Contig3-snap-gene-166.35-mRNA-1	0.755137		Sobic.001G189000.1.v3.1	maker-Contig1111-snap-gene-0.32-mRNA-1	0.665016		Et_10A_001269	maker-Contig1-snap-gene-267.6-mRNA-1	0.0919227		Ot_Chr1_04548	maker-Contig10-snap-gene-21.3-mRNA-1	0.257106		CDS:OS01T0139600-01	maker-Contig25-snap-gene-141.3-mRNA-1	0.7958
CDS:Zm00001d033480_T002	maker-Contig3-augustus-gene-166.5-mRNA-1	0.39659		Sobic.001G189300.1.v3.1	maker-Contig1111-augustus-gene-0.47-mRNA-1	0.602503		Et_10A_001271	maker-Contig1-augustus-gene-267.32-mRNA-1	0.1762		Ot_Chr1_04547	maker-Contig10-snap-gene-21.9-mRNA-1	0.251957		CDS:OS01T0140400-02	maker-Contig25-augustus-gene-140.4-mRNA-1	0.5018
CDS:Zm00001d033481_T001	maker-Contig3-augustus-gene-166.6-mRNA-1	0.813402		Sobic.001G380100.2.v3.1	augustus_masked-Contig1129-processed-gene-0.20-mRNA-1	0.537036		Et_10A_001270	maker-Contig1-augustus-gene-267.34-mRNA-1	0.206697		Ot_Chr1_04545	maker-Contig10-augustus-gene-21.32-mRNA-1	0.233502		CDS:OS01T0141100-02	maker-Contig25-augustus-gene-139.2-mRNA-1	0.5669
CDS:Zm00001d033484_T001	maker-Contig3-snap-gene-167.58-mRNA-1	0.358178		Sobic.001G380200.1.v3.1	snap_masked-Contig1129-processed-gene-0.52-mRNA-1	1.37454		Et_10A_001272	maker-Contig1-snap-gene-267.2-mRNA-1	0.198278		Ot_Chr1_04542	snap_masked-Contig10-processed-gene-21.68-mRNA-1	0.187483		CDS:OS01T0141600-01	maker-Contig25-snap-gene-139.15-mRNA-1	0.7301
CDS:Zm00001d033488_T001	maker-Contig3-augustus-gene-167.3-mRNA-1	0.56289		Sobic.001G380700.1.v3.1	maker-Contig1129-augustus-gene-0.75-mRNA-1	0.614138		Et_10A_000095	maker-Contig1-snap-gene-267.0-mRNA-1	0.379546		Ot_Chr1_n30708	maker-Contig10-augustus-gene-21.25-mRNA-1	0.463123		CDS:OS01T0141700-01	maker-Contig25-augustus-gene-139.1-mRNA-1	0.6736
CDS:Zm00001d033489_T001	maker-Contig3-snap-gene-167.55-mRNA-1	1.23437		Sobic.001G381200.1.v3.1	snap_masked-Contig1129-processed-gene-0.45-mRNA-1	0.821066		Et_10A_002106	maker-Contig1-snap-gene-267.4-mRNA-1	0.310647		Ot_Chr1_04539	maker-Contig10-augustus-gene-21.28-mRNA-1	0.249898		CDS:OS01T0141900-01	maker-Contig25-augustus-gene-139.5-mRNA-1	0.4329
CDS:Zm00001d033492_T005	maker-Contig3-snap-gene-168.1-mRNA-1	0.438419		Sobic.001G381300.1.v3.1	maker-Contig1129-augustus-gene-0.71-mRNA-1	0.790041		Et_10A_000814	augustus_masked-Contig1-processed-gene-387.19-mRNA-1	0.218639		Ot_Chr1_n30736	maker-Contig10-augustus-gene-21.38-mRNA-1	0.257264		CDS:OS01T0142100-01	maker-Contig25-augustus-gene-139.0-mRNA-1	0.5449
CDS:Zm00001d033493_T001	augustus_masked-Contig3-processed-gene-168.14-mRNA-1	0.289109		Sobic.001G382200.1.v3.1	maker-Contig1129-augustus-gene-0.69-mRNA-1	1.3666		Et_10A_000813	maker-Contig1-snap-gene-384.30-mRNA-1	2.87091		Ot_Chr1_04536	augustus_masked-Contig10-processed-gene-22.22-mRNA-1	0.168077		CDS:OS01T0142200-01	maker-Contig25-snap-gene-139.13-mRNA-1	0.4649
CDS:Zm00001d033494_T002	maker-Contig3-snap-gene-168.7-mRNA-1	0.795304		Sobic.001G382700.1.v3.1	maker-Contig1129-augustus-gene-0.68-mRNA-1	0.969361		Et_10A_000816	maker-Contig1-snap-gene-384.27-mRNA-1	0.499132		Ot_Chr1_n30737	maker-Contig10-snap-gene-22.43-mRNA-1	0.171087		CDS:OS01T0142300-01	maker-Contig25-snap-gene-139.12-mRNA-1	0.6368
CDS:Zm00001d033497_T001	maker-Contig3-augustus-gene-168.51-mRNA-1	0.422445		Sobic.001G406700.1.v3.1	maker-Contig12-snap-gene-562.22-mRNA-1	0.869913		Et_10A_000819	maker-Contig1-snap-gene-384.24-mRNA-1	0.247075		Ot_Chr1_04533	snap_masked-Contig10-processed-gene-22.1-mRNA-1	0.266373		CDS:OS01T0142500-01	maker-Contig25-augustus-gene-138.26-mRNA-1	0.6167
CDS:Zm00001d033502_T001	maker-Contig3-augustus-gene-168.52-mRNA-1	0.373598		Sobic.001G406800.1.v3.1	maker-Contig12-augustus-gene-562.25-mRNA-1	1.09383		Et_10A_000821	maker-Contig1-snap-gene-383.3-mRNA-1	-0.859091		Ot_Chr1_n31762	augustus_masked-Contig10-processed-gene-22.25-mRNA-1	0.248551		CDS:OS01T0143100-01	maker-Contig25-snap-gene-135.85-mRNA-1	0.5425
CDS:Zm00001d033503_T002	maker-Contig3-augustus-gene-169.39-mRNA-1	0.459472		Sobic.001G407600.1.v3.1	maker-Contig12-augustus-gene-562.27-mRNA-1	1.42865		Et_10A_000826	snap_masked-Contig1-processed-gene-381.43-mRNA-1	0.176973		Ot_Chr1_n30738	maker-Contig10-augustus-gene-22.54-mRNA-1	0.316511		CDS:OS01T0143300-01	snap_masked-Contig25-processed-gene-135.32-mRNA-1	1.1117
CDS:Zm00001d033504_T001	maker-Contig3-augustus-gene-169.43-mRNA-1	0.564275		Sobic.001G407800.1.v3.1	augustus_masked-Contig12-processed-gene-562.10-mRNA-1	1.7389		Et_10A_000827	maker-Contig1-snap-gene-380.31-mRNA-1	0.365887		Ot_Chr1_04531	maker-Contig10-snap-gene-22.45-mRNA-1	0.399678		CDS:OS01T0143900-01	snap_masked-Contig25-processed-gene-135.31-mRNA-1	0.4619
CDS:Zm00001d033508_T001	maker-Contig3-augustus-gene-171.2-mRNA-1	0.46649		Sobic.001G408001.1.v3.1	maker-Contig12-augustus-gene-562.30-mRNA-1	0.852554		Et_10A_000828	maker-Contig1-snap-gene-380.29-mRNA-1	0.138228		Ot_Chr1_04530	maker-Contig10-snap-gene-22.46-mRNA-1	0.270571		CDS:OS01T0144000-01	snap_masked-Contig25-processed-gene-135.30-mRNA-1	0.4036
CDS:Zm00001d033510_T001	maker-Contig3-augustus-gene-172.39-mRNA-1	0.419305		Sobic.001G384200.1.v3.1	maker-Contig12-augustus-gene-544.63-mRNA-1	1.9559		Et_10A_000825	maker-Contig1-snap-gene-380.38-mRNA-1	0.0980223		Ot_Chr1_04529	augustus_masked-Contig10-processed-gene-22.26-mRNA-1	0.471598		CDS:OS01T0144100-01	maker-Contig25-augustus-gene-135.57-mRNA-1	0.5988
CDS:Zm00001d034703_T001	maker-Contig3-augustus-gene-0.61-mRNA-1	0.664092		Sobic.001G384700.1.v3.1	snap_masked-Contig12-processed-gene-543.21-mRNA-1	1.08838		Et_10A_000843	maker-Contig1-augustus-gene-379.5-mRNA-1	0.183158		Ot_Chr1_04527	maker-Contig10-augustus-gene-22.57-mRNA-1	0.275403		CDS:OS01T0144200-01	maker-Contig25-snap-gene-134.37-mRNA-1	0.4986
CDS:Zm00001d034705_T001	augustus_masked-Contig3-processed-gene-0.17-mRNA-1	0.460303		Sobic.001G385000.1.v3.1	augustus_masked-Contig12-processed-gene-543.59-mRNA-1	1.5172		Et_10A_002004	maker-Contig1-snap-gene-379.22-mRNA-1	0.304977		Ot_Chr1_04525	maker-Contig10-snap-gene-22.48-mRNA-1	0.362293		CDS:OS01T0144300-01	maker-Contig25-augustus-gene-134.41-mRNA-1	0.4702
CDS:Zm00001d034706_T001	maker-Contig3-snap-gene-0.7-mRNA-1	0.366581		Sobic.001G385800.1.v3.1	maker-Contig12-augustus-gene-543.41-mRNA-1	1.10316		Et_10A_000839	maker-Contig1-snap-gene-378.29-mRNA-1	0.208759		Ot_Chr1_04522	maker-Contig10-snap-gene-22.41-mRNA-1	0.193186		CDS:OS01T0144340-00	maker-Contig25-augustus-gene-134.40-mRNA-1	0.6226
CDS:Zm00001d034710_T001	maker-Contig3-augustus-gene-0.56-mRNA-1	0.346636		Sobic.001G387300.1.v3.1	maker-Contig12-snap-gene-543.0-mRNA-1	0.963266		Et_10A_000846	maker-Contig1-snap-gene-377.13-mRNA-1	0.138056		Ot_Chr1_n30769	snap_masked-Contig10-processed-gene-22.17-mRNA-1	0.351996		CDS:OS01T0144500-00	maker-Contig25-augustus-gene-134.39-mRNA-1	0.6544
CDS:Zm00001d034713_T001	maker-Contig3-augustus-gene-0.63-mRNA-1	0.442944		Sobic.001G388200.2.v3.1	maker-Contig12-augustus-gene-541.18-mRNA-1	3.41188		Et_10A_000848	maker-Contig1-snap-gene-377.11-mRNA-1	0.113314		Ot_Chr1_04520	augustus_masked-Contig10-processed-gene-22.36-mRNA-1	0.352946		CDS:OS01T0144600-01	maker-Contig25-augustus-gene-134.45-mRNA-1	0.5009
CDS:Zm00001d034714_T001	maker-Contig3-augustus-gene-0.57-mRNA-1	0.354484		Sobic.001G406700.1.v3.1	maker-Contig12-augustus-gene-569.96-mRNA-1	0.91719		Et_10A_000038	augustus_masked-Contig1-processed-gene-377.2-mRNA-1	0.33264		Ot_Chr1_04519	maker-Contig10-augustus-gene-22.60-mRNA-1	0.210294		CDS:OS01T0144700-01	maker-Contig25-snap-gene-131.33-mRNA-1	1.14
CDS:Zm00001d034717_T002	maker-Contig3-augustus-gene-0.64-mRNA-1	0.786994		Sobic.001G406800.1.v3.1	maker-Contig12-augustus-gene-569.107-mRNA-1	1.1955		Et_10A_000849	snap_masked-Contig1-processed-gene-375.31-mRNA-1	0.22912		Ot_Chr1_04516	snap_masked-Contig10-processed-gene-23.58-mRNA-1	0.178136		CDS:OS01T0147200-01	maker-Contig25-snap-gene-128.82-mRNA-1	0.7415
CDS:Zm00001d034718_T001	maker-Contig3-augustus-gene-0.60-mRNA-1	0.517276		Sobic.001G407600.1.v3.1	maker-Contig12-augustus-gene-569.105-mRNA-1	1.53945		Et_10A_000853	maker-Contig1-augustus-gene-375.16-mRNA-1	0.0977645		Ot_Chr1_04515	snap_masked-Contig10-processed-gene-22.21-mRNA-1	0.258532		CDS:OS01T0147300-01	maker-Contig25-augustus-gene-128.66-mRNA-1	0.5307
CDS:Zm00001d034719_T001	maker-Contig3-augustus-gene-0.68-mRNA-1	0.515983		Sobic.001G407800.1.v3.1	maker-Contig12-augustus-gene-569.95-mRNA-1	2.02552		Et_10A_000854	maker-Contig1-snap-gene-374.26-mRNA-1	1.17412		Ot_Chr1_04514	maker-Contig10-augustus-gene-23.30-mRNA-1	0.248631		CDS:OS01T0147600-00	maker-Contig25-snap-gene-128.77-mRNA-1	-1
CDS:Zm00001d034721_T001	maker-Contig3-augustus-gene-1.0-mRNA-1	0.379692		Sobic.001G408001.1.v3.1	maker-Contig12-augustus-gene-569.103-mRNA-1	0.855139		Et_10A_000039	maker-Contig1-snap-gene-374.29-mRNA-1	0.129121		Ot_Chr1_04513	maker-Contig10-augustus-gene-23.20-mRNA-1	0.260036		CDS:OS01T0147700-01	maker-Contig25-snap-gene-128.71-mRNA-1	2.4817
CDS:Zm00001d034722_T001	augustus_masked-Contig3-processed-gene-1.32-mRNA-1	0.320689		Sobic.001G178300.1.v3.1	maker-Contig135-snap-gene-0.9-mRNA-1	0.413488		Et_10A_000852	maker-Contig1-snap-gene-374.28-mRNA-1	0.131785		Ot_Chr1_04512	maker-Contig10-augustus-gene-23.32-mRNA-1	0.115405		CDS:OS01T0147800-01	maker-Contig25-augustus-gene-126.5-mRNA-1	1.2605
CDS:Zm00001d034723_T001	maker-Contig3-augustus-gene-1.8-mRNA-1	0.321058		Sobic.001G178400.1.v3.1	maker-Contig135-snap-gene-0.0-mRNA-1	0.397421		Et_10A_000862	maker-Contig1-snap-gene-373.8-mRNA-1	1.89352		Ot_Chr1_04511	maker-Contig10-snap-gene-23.1-mRNA-1	0.325937		CDS:OS01T0147900-01	maker-Contig25-snap-gene-126.17-mRNA-1	0.5195
CDS:Zm00001d034724_T001	maker-Contig3-snap-gene-1.51-mRNA-1	0.487912		Sobic.001G178600.2.v3.1	maker-Contig135-snap-gene-0.1-mRNA-1	0.35827		Et_10A_000860	maker-Contig1-snap-gene-373.7-mRNA-1	0.0948436		Ot_Chr1_04510	maker-Contig10-augustus-gene-23.22-mRNA-1	0.327679		CDS:OS01T0148050-01	maker-Contig25-augustus-gene-126.12-mRNA-1	0.5723
CDS:Zm00001d034725_T001	maker-Contig3-snap-gene-1.52-mRNA-1	0.41118		Sobic.001G179000.2.v3.1	maker-Contig135-snap-gene-0.2-mRNA-1	0.464366		Et_10A_002009	maker-Contig1-augustus-gene-373.25-mRNA-1	0.133245		Ot_Chr1_04509	maker-Contig10-augustus-gene-23.23-mRNA-1	0.256947		CDS:OS01T0149350-00	maker-Contig25-snap-gene-126.16-mRNA-1	0.6842
CDS:Zm00001d034726_T001	maker-Contig3-augustus-gene-1.2-mRNA-1	0.30019		Sobic.001G179100.1.v3.1	maker-Contig135-augustus-gene-0.76-mRNA-1	0.453193		Et_10A_000861	maker-Contig1-snap-gene-373.5-mRNA-1	0.0810982		Ot_Chr1_04508	maker-Contig10-augustus-gene-23.24-mRNA-1	0.166097		CDS:OS01T0149800-01	maker-Contig25-snap-gene-126.15-mRNA-1	0.3091
CDS:Zm00001d034727_T002	augustus_masked-Contig3-processed-gene-1.43-mRNA-1	0.641193		Sobic.001G179200.2.v3.1	maker-Contig135-snap-gene-0.3-mRNA-1	0.300651		Et_10A_002012	maker-Contig1-snap-gene-372.10-mRNA-1	-0.859091		Ot_Chr1_04506	maker-Contig10-augustus-gene-23.25-mRNA-1	0.312471		CDS:OS01T0149900-01	maker-Contig25-snap-gene-126.14-mRNA-1	0.5944
CDS:Zm00001d034729_T002	maker-Contig3-augustus-gene-2.58-mRNA-1	0.418197		Sobic.001G179300.1.v3.1	augustus_masked-Contig135-processed-gene-0.52-mRNA-1	0.506195		Et_10A_000866	maker-Contig1-snap-gene-372.9-mRNA-1	-0.859091		Ot_Chr1_04504	augustus_masked-Contig10-processed-gene-23.53-mRNA-1	0.263997		CDS:OS01T0150000-02	maker-Contig25-augustus-gene-126.0-mRNA-1	0.5334
CDS:Zm00001d034730_T001	maker-Contig3-augustus-gene-2.55-mRNA-1	0.434172		Sobic.001G180000.2.v3.1	maker-Contig135-snap-gene-0.6-mRNA-1	0.57		Et_10A_000221	maker-Contig1-snap-gene-372.8-mRNA-1	0.194842		Ot_Chr1_04503	snap_masked-Contig10-processed-gene-23.81-mRNA-1	0.841732		CDS:OS01T0150900-01	maker-Contig25-augustus-gene-126.11-mRNA-1	3.2859
CDS:Zm00001d034731_T001	augustus_masked-Contig3-processed-gene-2.10-mRNA-1	0.27849		Sobic.001G180200.1.v3.1	maker-Contig135-augustus-gene-0.78-mRNA-1	0.313856		Et_10A_000867	maker-Contig1-snap-gene-372.2-mRNA-1	1.43563		Ot_Chr1_04502	augustus_masked-Contig10-processed-gene-23.57-mRNA-1	0.286412		CDS:OS01T0151200-01	maker-Contig25-snap-gene-126.22-mRNA-1	0.6177
CDS:Zm00001d034732_T001	maker-Contig3-snap-gene-2.50-mRNA-1	0.318011		Sobic.001G180300.1.v3.1	snap_masked-Contig135-processed-gene-0.37-mRNA-1	0.337956		Et_10A_000868	maker-Contig1-snap-gene-371.2-mRNA-1	0.36331		Ot_Chr1_04501	maker-Contig10-augustus-gene-24.12-mRNA-1	0.224393		CDS:OS01T0151500-00	maker-Contig25-augustus-gene-126.7-mRNA-1	0.5352
CDS:Zm00001d034733_T002	maker-Contig3-snap-gene-2.51-mRNA-1	0.404624		Sobic.001G180600.1.v3.1	augustus_masked-Contig135-processed-gene-0.63-mRNA-1	0.431217		Et_10A_000874	augustus_masked-Contig1-processed-gene-365.40-mRNA-1	0.190289		Ot_Chr1_04499	maker-Contig10-snap-gene-24.5-mRNA-1	0.274215		CDS:OS01T0151600-01	maker-Contig25-snap-gene-125.50-mRNA-1	0.7593
CDS:Zm00001d034734_T007	maker-Contig3-augustus-gene-2.68-mRNA-1	0.457164		Sobic.001G030400.1.v3.1	maker-Contig247-snap-gene-1.32-mRNA-1	1.95396		Et_10A_000879	maker-Contig1-snap-gene-365.28-mRNA-1	0.128692		Ot_Chr1_04497	augustus_masked-Contig10-processed-gene-24.51-mRNA-1	0.388827		CDS:OS01T0151700-01	augustus_masked-Contig25-processed-gene-125.35-mRNA-1	0.5972
CDS:Zm00001d034739_T001	maker-Contig3-augustus-gene-3.66-mRNA-1	0.543407		Sobic.001G031100.1.v3.1	maker-Contig247-augustus-gene-1.5-mRNA-1	0.416258		Et_10A_000892	maker-Contig1-augustus-gene-362.10-mRNA-1	2.40537		Ot_Chr1_04496	maker-Contig10-snap-gene-24.6-mRNA-1	0.310967		CDS:OS01T0331900-01	maker-Contig25-augustus-gene-46.31-mRNA-1	0.6001
CDS:Zm00001d034740_T001	augustus_masked-Contig3-processed-gene-3.15-mRNA-1	0.482003		Sobic.001G031300.1.v3.1	maker-Contig247-snap-gene-1.44-mRNA-1	0.359286		Et_10A_000893	augustus_masked-Contig1-processed-gene-359.50-mRNA-1	0.121733		Ot_Chr1_04494	maker-Contig10-augustus-gene-24.19-mRNA-1	0.304947		CDS:OS01T0332100-01	maker-Contig25-augustus-gene-46.30-mRNA-1	0.6505
CDS:Zm00001d034747_T001	augustus_masked-Contig3-processed-gene-4.43-mRNA-1	0.382278		Sobic.001G031400.1.v3.1	maker-Contig247-augustus-gene-1.19-mRNA-1	0.317826		Et_10A_000894	maker-Contig1-snap-gene-359.36-mRNA-1	0.161509		Ot_Chr1_04492	maker-Contig10-snap-gene-24.2-mRNA-1	0.266452		CDS:OS01T0332200-01	maker-Contig25-snap-gene-46.24-mRNA-1	0.4742
CDS:Zm00001d028097_T001	augustus_masked-Contig3-processed-gene-402.4-mRNA-1	0.498162		Sobic.001G031600.1.v3.1	augustus_masked-Contig247-processed-gene-1.72-mRNA-1	0.398252		Et_10A_000889	maker-Contig1-snap-gene-359.43-mRNA-1	0.131613		Ot_Chr1_04491	maker-Contig10-snap-gene-24.3-mRNA-1	0.253225		CDS:OS01T0332500-01	augustus_masked-Contig25-processed-gene-45.28-mRNA-1	0.8137
CDS:Zm00001d028098_T001	maker-Contig3-augustus-gene-402.57-mRNA-1	0.299636		Sobic.001G031700.1.v3.1	maker-Contig247-augustus-gene-1.17-mRNA-1	0.398622		Et_10A_000890	maker-Contig1-augustus-gene-359.5-mRNA-1	0.160306		Ot_Chr1_04489	maker-Contig10-snap-gene-24.9-mRNA-1	0.339006		CDS:OS01T0332900-01	maker-Contig25-augustus-gene-45.2-mRNA-1	0.957
CDS:Zm00001d028102_T001	maker-Contig3-augustus-gene-402.58-mRNA-1	0.291879		Sobic.001G031900.2.v3.1	augustus_masked-Contig247-processed-gene-1.70-mRNA-1	0.315979		Et_10A_000227	augustus_masked-Contig1-processed-gene-359.53-mRNA-1	0.0922664		Ot_Chr1_04485	augustus_masked-Contig10-processed-gene-24.61-mRNA-1	0.28269		CDS:OS01T0333600-00	maker-Contig25-snap-gene-43.16-mRNA-1	1.6805
CDS:Zm00001d028103_T001	maker-Contig3-augustus-gene-402.60-mRNA-1	0.26187		Sobic.001G032000.1.v3.1	snap_masked-Contig247-processed-gene-1.101-mRNA-1	0.353653		Et_10A_002018	snap_masked-Contig1-processed-gene-358.36-mRNA-1	0.323448		Ot_Chr1_04482	augustus_masked-Contig10-processed-gene-24.55-mRNA-1	0.26471		CDS:OS01T0337500-00	maker-Contig25-snap-gene-40.18-mRNA-1	0.5314
CDS:Zm00001d028104_T002	maker-Contig3-augustus-gene-403.7-mRNA-1	0.374614		Sobic.001G032100.1.v3.1	maker-Contig247-snap-gene-1.39-mRNA-1	0.296496		Et_10A_000895	maker-Contig1-snap-gene-358.4-mRNA-1	1.10917		Ot_Chr1_04478	maker-Contig10-snap-gene-25.0-mRNA-1	0.179879		CDS:OS01T0337600-02	maker-Contig25-augustus-gene-40.1-mRNA-1	0.7067
CDS:Zm00001d028105_T001	augustus_masked-Contig3-processed-gene-403.46-mRNA-1	0.443405		Sobic.001G032200.1.v3.1	maker-Contig247-snap-gene-1.38-mRNA-1	0.391881		Et_10A_002016	maker-Contig1-augustus-gene-358.20-mRNA-1	0.205495		Ot_Chr1_n30797	maker-Contig10-augustus-gene-25.15-mRNA-1	0.306293		CDS:OS01T0337900-01	maker-Contig25-snap-gene-40.17-mRNA-1	0.5874
CDS:Zm00001d028107_T001	maker-Contig3-augustus-gene-403.9-mRNA-1	0.700381		Sobic.001G032800.1.v3.1	maker-Contig247-snap-gene-1.24-mRNA-1	0.584867		Et_10A_000231	snap_masked-Contig1-processed-gene-358.28-mRNA-1	0.151372		Ot_Chr1_04476	maker-Contig10-snap-gene-25.8-mRNA-1	0.306927		CDS:OS01T0338000-01	maker-Contig25-snap-gene-40.16-mRNA-1	0.4042
CDS:Zm00001d028109_T003	maker-Contig3-augustus-gene-403.2-mRNA-1	0.407394		Sobic.001G032900.1.v3.1	snap_masked-Contig247-processed-gene-1.82-mRNA-1	0.415519		Et_10A_000902	maker-Contig1-augustus-gene-356.28-mRNA-1	0.476366		Ot_Chr1_04475	snap_masked-Contig10-processed-gene-25.42-mRNA-1	0.100355		CDS:OS01T0338100-00	maker-Contig25-snap-gene-40.15-mRNA-1	0.5208
CDS:Zm00001d028110_T001	maker-Contig3-augustus-gene-403.11-mRNA-1	0.497792		Sobic.001G033000.1.v3.1	maker-Contig247-augustus-gene-1.0-mRNA-1	0.546824		Et_10A_000916	maker-Contig1-augustus-gene-355.19-mRNA-1	0.0817855		Ot_Chr1_04474	maker-Contig10-snap-gene-25.3-mRNA-1	0.21077		CDS:OS01T0338200-01	maker-Contig25-augustus-gene-40.3-mRNA-1	0.4826
CDS:Zm00001d028111_T002	augustus_masked-Contig3-processed-gene-403.57-mRNA-1	0.367412		Sobic.001G033100.1.v3.1	snap_masked-Contig247-processed-gene-1.96-mRNA-1	0.554395		Et_10A_000917	maker-Contig1-augustus-gene-355.23-mRNA-1	1.43915		Ot_Chr1_04473	augustus_masked-Contig10-processed-gene-25.30-mRNA-1	0.337105		CDS:OS01T0339900-01	maker-Contig25-augustus-gene-38.46-mRNA-1	0.5109
CDS:Zm00001d028112_T001	maker-Contig3-snap-gene-403.66-mRNA-1	0.496038		Sobic.001G033200.3.v3.1	augustus_masked-Contig247-processed-gene-1.50-mRNA-1	0.564829		Et_10A_000918	maker-Contig1-augustus-gene-355.21-mRNA-1	-0.859091		Ot_Chr1_04472	maker-Contig10-snap-gene-25.9-mRNA-1	0.220987		CDS:OS01T0341300-01	snap_masked-Contig25-processed-gene-38.15-mRNA-1	0.7911
CDS:Zm00001d028113_T001	maker-Contig3-augustus-gene-403.4-mRNA-1	0.420321		Sobic.001G033300.1.v3.1	maker-Contig247-snap-gene-1.35-mRNA-1	0.234168		Et_10A_000924	augustus_masked-Contig1-processed-gene-354.9-mRNA-1	0.764247		Ot_Chr1_04471	maker-Contig10-snap-gene-25.5-mRNA-1	0.270571		CDS:OS01T0342500-00	snap_masked-Contig25-processed-gene-36.24-mRNA-1	0.6991
CDS:Zm00001d028114_T001	augustus_masked-Contig3-processed-gene-403.50-mRNA-1	0.465936		Sobic.001G033400.1.v3.1	maker-Contig247-snap-gene-0.2-mRNA-1	0.356608		Et_10A_000923	maker-Contig1-snap-gene-354.13-mRNA-1	0.105325		Ot_Chr1_04469	maker-Contig10-snap-gene-25.6-mRNA-1	0.230096		CDS:OS01T0343200-01	augustus_masked-Contig25-processed-gene-36.41-mRNA-1	0.7959
CDS:Zm00001d028117_T001	maker-Contig3-augustus-gene-403.13-mRNA-1	1.58414		Sobic.001G033500.1.v3.1	maker-Contig247-augustus-gene-0.9-mRNA-1	0.38237		Et_10A_000921	maker-Contig1-snap-gene-354.12-mRNA-1	0.127747		Ot_Chr1_04470	maker-Contig10-snap-gene-25.10-mRNA-1	0.337818		CDS:OS01T0343300-01	maker-Contig25-snap-gene-36.4-mRNA-1	0.8075
CDS:Zm00001d028118_T001	maker-Contig3-augustus-gene-403.14-mRNA-1	0.288555		Sobic.001G033600.2.v3.1	augustus_masked-Contig247-processed-gene-0.30-mRNA-1	0.484588		Et_10A_000922	maker-Contig1-snap-gene-354.10-mRNA-1	0.15163		Ot_Chr1_04467	maker-Contig10-augustus-gene-25.20-mRNA-1	0.196116		CDS:OS01T0343500-01	maker-Contig25-snap-gene-36.0-mRNA-1	1.2029
CDS:Zm00001d028120_T001	maker-Contig3-augustus-gene-404.7-mRNA-1	0.348944		Sobic.001G034100.1.v3.1	maker-Contig247-augustus-gene-0.8-mRNA-1	0.457164		Et_10A_000925	maker-Contig1-snap-gene-353.41-mRNA-1	0.761155		Ot_Chr1_04466	augustus_masked-Contig10-processed-gene-25.37-mRNA-1	0.251165		CDS:OS01T0346250-00	augustus_masked-Contig25-processed-gene-35.23-mRNA-1	1.6167
CDS:Zm00001d028122_T001	augustus_masked-Contig3-processed-gene-404.42-mRNA-1	0.29271		Sobic.001G034300.1.v3.1	maker-Contig247-snap-gene-0.0-mRNA-1	0.366119		Et_10A_000927	snap_masked-Contig1-processed-gene-353.25-mRNA-1	0.180409		Ot_Chr1_04465	maker-Contig10-snap-gene-25.13-mRNA-1	0.219324		CDS:OS01T0346600-01	snap_masked-Contig25-processed-gene-35.14-mRNA-1	1.4715
CDS:Zm00001d028125_T001	maker-Contig3-snap-gene-404.17-mRNA-1	0.252913		Sobic.001G019400.1.v3.1	maker-Contig25-snap-gene-0.53-mRNA-1	0.531588		Et_10A_000932	maker-Contig1-snap-gene-353.36-mRNA-1	1.96508		Ot_Chr1_n31938	maker-Contig10-snap-gene-571.19-mRNA-1	1.84901		CDS:OS01T0346700-01	snap_masked-Contig25-processed-gene-35.4-mRNA-1	0.3909
CDS:Zm00001d028128_T003	maker-Contig3-snap-gene-404.13-mRNA-1	0.647656		Sobic.001G019500.2.v3.1	augustus_masked-Contig25-processed-gene-0.12-mRNA-1	0.528633		Et_10A_000933	snap_masked-Contig1-processed-gene-353.11-mRNA-1	0.281266		Ot_Chr1_14372	maker-Contig10-snap-gene-571.20-mRNA-1	0.267007		CDS:OS01T0347000-01	maker-Contig25-augustus-gene-35.43-mRNA-1	0.7168
CDS:Zm00001d028129_T002	maker-Contig3-augustus-gene-404.6-mRNA-1	0.249404		Sobic.001G019700.1.v3.1	maker-Contig25-snap-gene-0.47-mRNA-1	0.294834		Et_10A_000930	maker-Contig1-snap-gene-352.31-mRNA-1	0.391574		Ot_Chr1_14371	maker-Contig10-snap-gene-571.11-mRNA-1	0.345976		CDS:OS01T0347100-01	maker-Contig25-augustus-gene-35.39-mRNA-1	0.7728
CDS:Zm00001d028130_T001	maker-Contig3-augustus-gene-405.5-mRNA-1	0.62725		Sobic.001G019800.1.v3.1	snap_masked-Contig25-processed-gene-0.28-mRNA-1	0.436203		Et_10A_000935	maker-Contig1-snap-gene-352.28-mRNA-1	0.139688		Ot_Chr1_14369	maker-Contig10-augustus-gene-572.56-mRNA-1	0.322689		CDS:OS01T0348600-01	augustus_masked-Contig25-processed-gene-35.18-mRNA-1	0.5759
CDS:Zm00001d028139_T001	maker-Contig3-augustus-gene-405.8-mRNA-1	0.410256		Sobic.001G020100.3.v3.1	maker-Contig25-augustus-gene-0.38-mRNA-1	0.759662		Et_10A_000936	augustus_masked-Contig1-processed-gene-351.13-mRNA-1	0.956512		Ot_Chr1_14368	maker-Contig10-snap-gene-572.41-mRNA-1	0.187245		CDS:OS01T0349400-01	maker-Contig25-augustus-gene-34.52-mRNA-1	0.5017
CDS:Zm00001d028036_T001	maker-Contig3-augustus-gene-398.68-mRNA-1	0.768988		Sobic.001G020200.1.v3.1	augustus_masked-Contig25-processed-gene-0.2-mRNA-1	0.375445		Et_10A_000939	maker-Contig1-augustus-gene-351.31-mRNA-1	0.172505		Ot_Chr1_14366	maker-Contig10-snap-gene-572.43-mRNA-1	0.27168		CDS:OS01T0351200-00	augustus_masked-Contig25-processed-gene-33.17-mRNA-1	0.5975
CDS:Zm00001d028038_T001	maker-Contig3-augustus-gene-399.56-mRNA-1	0.31718		Sobic.001G396300.1.v3.1	snap_masked-Contig25-processed-gene-66.32-mRNA-1	0.502779		Et_10A_002028	snap_masked-Contig1-processed-gene-351.50-mRNA-1	1.21733		Ot_Chr1_14364	maker-Contig10-snap-gene-572.44-mRNA-1	0.225898		CDS:OS01T0355500-02	maker-Contig25-augustus-gene-31.6-mRNA-1	0.5681
CDS:Zm00001d028039_T001	maker-Contig3-snap-gene-399.1-mRNA-1	0.623187		Sobic.001G396900.1.v3.1	maker-Contig25-augustus-gene-66.2-mRNA-1	0.743226		Et_10A_002029	maker-Contig1-snap-gene-351.19-mRNA-1	0.337537		Ot_Chr1_14363	maker-Contig10-augustus-gene-572.62-mRNA-1	0.289739		CDS:OS01T0355600-01	augustus_masked-Contig25-processed-gene-31.27-mRNA-1	0.4886
CDS:Zm00001d028040_T002	maker-Contig3-augustus-gene-399.59-mRNA-1	0.50324		Sobic.001G397200.1.v3.1	maker-Contig25-augustus-gene-66.4-mRNA-1	0.744149		Et_10A_000950	maker-Contig1-augustus-gene-350.34-mRNA-1	1.07421		Ot_Chr1_14362	snap_masked-Contig10-processed-gene-572.20-mRNA-1	0.236829		CDS:OS01T0355900-01	maker-Contig25-snap-gene-30.6-mRNA-1	0.6879
CDS:Zm00001d028043_T001	maker-Contig3-snap-gene-399.5-mRNA-1	1.504		Sobic.001G397600.1.v3.1	maker-Contig25-snap-gene-66.10-mRNA-1	2.3379		Et_10A_000405	maker-Contig1-augustus-gene-5.0-mRNA-1	0.0332468		Ot_Chr1_14361	maker-Contig10-snap-gene-572.55-mRNA-1	0.278333		CDS:OS01T0356400-01	maker-Contig25-snap-gene-30.4-mRNA-1	0.5518
CDS:Zm00001d028045_T002	maker-Contig3-augustus-gene-399.60-mRNA-1	0.4037		Sobic.001G397900.1.v3.1	maker-Contig25-snap-gene-65.8-mRNA-1	0.86151		Et_10A_000411	maker-Contig1-snap-gene-4.56-mRNA-1	0.12431		Ot_Chr1_14360	maker-Contig10-snap-gene-572.48-mRNA-1	0.236591		CDS:OS01T0356500-01	maker-Contig25-augustus-gene-30.10-mRNA-1	0.6978
CDS:Zm00001d028046_T001	augustus_masked-Contig3-processed-gene-399.27-mRNA-1	0.405178		Sobic.001G398700.1.v3.1	augustus_masked-Contig25-processed-gene-65.15-mRNA-1	0.594562		Et_10A_000412	augustus_masked-Contig1-processed-gene-4.72-mRNA-1	0.25704		Ot_Chr1_14359	maker-Contig10-snap-gene-572.49-mRNA-1	0.286571		CDS:OS01T0356900-01	snap_masked-Contig25-processed-gene-29.10-mRNA-1	0.7403
CDS:Zm00001d028050_T001	maker-Contig3-augustus-gene-400.0-mRNA-1	0.409795		Sobic.001G413900.1.v3.1	augustus_masked-Contig28-processed-gene-160.15-mRNA-1	1.23843		Et_10A_000417	maker-Contig1-augustus-gene-4.37-mRNA-1	0.194155		Ot_Chr1_14357	maker-Contig10-augustus-gene-573.1-mRNA-1	0.224631		CDS:OS01T0357900-01	snap_masked-Contig25-processed-gene-29.8-mRNA-1	0.3932
CDS:Zm00001d028051_T001	maker-Contig3-snap-gene-400.22-mRNA-1	0.433525		Sobic.001G414000.1.v3.1	maker-Contig28-augustus-gene-161.50-mRNA-1	1.73779		Et_10A_000418	maker-Contig1-snap-gene-4.53-mRNA-1	0.149052		Ot_Chr1_n31385	snap_masked-Contig10-processed-gene-573.47-mRNA-1	0.449816		CDS:OS01T0360200-01	maker-Contig25-snap-gene-29.32-mRNA-1	0.7526
CDS:Zm00001d028053_T001	maker-Contig3-augustus-gene-400.1-mRNA-1	0.762524		Sobic.001G414200.1.v3.1	augustus_masked-Contig28-processed-gene-161.30-mRNA-1	0.676558		Et_10A_000415	maker-Contig1-snap-gene-4.59-mRNA-1	0.169241		Ot_Chr1_14354	snap_masked-Contig10-processed-gene-573.49-mRNA-1	0.335125		CDS:OS01T0363300-01	maker-Contig25-snap-gene-28.45-mRNA-1	0.3049
CDS:Zm00001d028054_T001	augustus_masked-Contig3-processed-gene-400.28-mRNA-1	0.524201		Sobic.001G414900.1.v3.1	maker-Contig28-augustus-gene-164.35-mRNA-1	1.43973		Et_10A_000419	maker-Contig1-snap-gene-4.51-mRNA-1	0.0635727		Ot_Chr1_14353	maker-Contig10-snap-gene-573.16-mRNA-1	0.34558		CDS:OS01T0363600-01	maker-Contig25-augustus-gene-28.29-mRNA-1	0.5445
CDS:Zm00001d028055_T001	maker-Contig3-augustus-gene-400.10-mRNA-1	0.398068		Sobic.001G415700.1.v3.1	maker-Contig28-snap-gene-166.10-mRNA-1	1.44499		Et_10A_000420	maker-Contig1-augustus-gene-4.34-mRNA-1	0.08694		Ot_Chr1_14352	maker-Contig10-snap-gene-573.20-mRNA-1	0.241581		CDS:OS01T0364400-00	maker-Contig25-snap-gene-25.34-mRNA-1	-1
CDS:Zm00001d028062_T001	maker-Contig3-snap-gene-400.25-mRNA-1	0.491052		Sobic.001G416200.1.v3.1	snap_masked-Contig28-processed-gene-166.37-mRNA-1	0.690593		Et_10A_000421	maker-Contig1-snap-gene-4.49-mRNA-1	0.125084		Ot_Chr1_14350	maker-Contig10-snap-gene-574.51-mRNA-1	0.242532		CDS:OS01T0367100-01	maker-Contig25-augustus-gene-24.38-mRNA-1	0.6253
CDS:Zm00001d028064_T001	maker-Contig3-augustus-gene-400.4-mRNA-1	0.18052		Sobic.001G417600.1.v3.1	snap_masked-Contig28-processed-gene-168.37-mRNA-1	0.929748		Et_10A_000422	maker-Contig1-augustus-gene-4.32-mRNA-1	0.137111		Ot_Chr1_14349	maker-Contig10-augustus-gene-574.34-mRNA-1	0.481816		CDS:OS01T0367700-01	maker-Contig25-snap-gene-24.33-mRNA-1	0.6932
CDS:Zm00001d028071_T001	maker-Contig3-snap-gene-400.19-mRNA-1	0.482741		Sobic.001G407800.1.v3.1	maker-Contig28-snap-gene-142.51-mRNA-1	0.583389		Et_10A_000416	maker-Contig1-snap-gene-4.58-mRNA-1	0.122592		Ot_Chr1_14345	augustus_masked-Contig10-processed-gene-574.7-mRNA-1	0.270571		CDS:OS01T0367900-01	maker-Contig25-augustus-gene-24.36-mRNA-1	0.6838
CDS:Zm00001d028073_T003	maker-Contig3-augustus-gene-400.7-mRNA-1	0.347005		Sobic.001G408001.1.v3.1	maker-Contig28-augustus-gene-142.8-mRNA-1	1.74537		Et_10A_001891	maker-Contig1-augustus-gene-4.41-mRNA-1	0.0546382		Ot_Chr1_14343	maker-Contig10-snap-gene-574.54-mRNA-1	0.247284		CDS:OS01T0368900-01	augustus_masked-Contig25-processed-gene-24.18-mRNA-1	0.356
CDS:Zm00001d028075_T010	maker-Contig3-augustus-gene-401.53-mRNA-1	0.779699		Sobic.001G409100.1.v3.1	maker-Contig28-augustus-gene-144.4-mRNA-1	0.714694		Et_10A_000424	augustus_masked-Contig1-processed-gene-4.60-mRNA-1	0.0899468		Ot_Chr1_14341	maker-Contig10-snap-gene-574.55-mRNA-1	0.263838		CDS:OS01T0369000-01	maker-Contig25-snap-gene-23.48-mRNA-1	0.6662
CDS:Zm00001d028773_T001	maker-Contig3-augustus-gene-351.2-mRNA-1	0.348113		Sobic.001G409200.1.v3.1	maker-Contig28-augustus-gene-144.1-mRNA-1	0.515521		Et_10A_000993	augustus_masked-Contig1-processed-gene-3.31-mRNA-1	0.0804109		Ot_Chr1_14340	maker-Contig10-augustus-gene-574.45-mRNA-1	0.252116		CDS:OS01T0369300-01	maker-Contig25-snap-gene-23.40-mRNA-1	0.4524
CDS:Zm00001d028774_T001	maker-Contig3-augustus-gene-351.9-mRNA-1	0.450054		Sobic.001G409900.1.v3.1	augustus_masked-Contig28-processed-gene-145.14-mRNA-1	0.797797		Et_10A_002036	maker-Contig1-snap-gene-3.47-mRNA-1	0.194498		Ot_Chr1_n31388	maker-Contig10-snap-gene-574.57-mRNA-1	0.241344		CDS:OS01T0369500-01	snap_masked-Contig25-processed-gene-23.16-mRNA-1	0.499
CDS:Zm00001d028776_T001	maker-Contig3-augustus-gene-351.10-mRNA-1	0.597886		Sobic.001G381100.1.v3.1	maker-Contig28-augustus-gene-353.46-mRNA-1	1.48202		Et_10A_000994	maker-Contig1-snap-gene-3.40-mRNA-1	0.606175		Ot_Chr1_14338	maker-Contig10-snap-gene-575.8-mRNA-1	0.271918		CDS:OS01T0371500-01	snap_masked-Contig25-processed-gene-19.46-mRNA-1	1.4406
CDS:Zm00001d028777_T001	maker-Contig3-snap-gene-351.55-mRNA-1	0.298435		Sobic.001G381300.1.v3.1	maker-Contig28-augustus-gene-354.7-mRNA-1	1.65792		Et_10A_000995	maker-Contig1-snap-gene-3.39-mRNA-1	-0.859091		Ot_Chr1_14337	maker-Contig10-snap-gene-575.1-mRNA-1	0.258215		CDS:OS01T0373500-01	snap_masked-Contig25-processed-gene-19.44-mRNA-1	0.4198
CDS:Zm00001d028778_T001	augustus_masked-Contig3-processed-gene-351.16-mRNA-1	0.916359		Sobic.001G382400.1.v3.1	maker-Contig28-augustus-gene-355.50-mRNA-1	2.89386		Et_10A_000991	maker-Contig1-augustus-gene-3.6-mRNA-1	0.158245		Ot_Chr1_14336	maker-Contig10-snap-gene-575.3-mRNA-1	0.180909		CDS:OS01T0374200-00	maker-Contig25-snap-gene-19.9-mRNA-1	0.6739
CDS:Zm00001d028779_T001	maker-Contig3-augustus-gene-351.13-mRNA-1	0.313671		Sobic.001G383400.1.v3.1	maker-Contig28-augustus-gene-356.54-mRNA-1	1.57537		Et_10A_000992	maker-Contig1-snap-gene-3.45-mRNA-1	0.160994		Ot_Chr1_14334	maker-Contig10-augustus-gene-575.15-mRNA-1	0.235641		CDS:OS01T0374900-01	maker-Contig25-snap-gene-18.10-mRNA-1	0.4481
CDS:Zm00001d028782_T002	maker-Contig3-augustus-gene-351.5-mRNA-1	0.377384		Sobic.001G384300.1.v3.1	maker-Contig28-augustus-gene-358.43-mRNA-1	-0.923377		Et_10A_002035	snap_masked-Contig1-processed-gene-3.14-mRNA-1	0.23625		Ot_Chr1_14333	maker-Contig10-augustus-gene-575.20-mRNA-1	0.260987		CDS:OS01T0375100-01	maker-Contig25-snap-gene-18.6-mRNA-1	2.0577
CDS:Zm00001d028783_T001	augustus_masked-Contig3-processed-gene-351.20-mRNA-1	0.374245		Sobic.001G386700.1.v3.1	maker-Contig28-augustus-gene-360.58-mRNA-1	2.97263		Et_10A_000761	snap_masked-Contig1-processed-gene-395.26-mRNA-1	0.337623		Ot_Chr1_n31387	maker-Contig10-snap-gene-576.42-mRNA-1	0.244037		CDS:OS01T0375200-01	maker-Contig25-snap-gene-18.7-mRNA-1	0.5245
CDS:Zm00001d028784_T001	maker-Contig3-augustus-gene-351.8-mRNA-1	0.455779		Sobic.001G387700.1.v3.1	maker-Contig28-augustus-gene-360.57-mRNA-1	0.621894		Et_10A_000762	maker-Contig1-augustus-gene-395.19-mRNA-1	0.381179		Ot_Chr1_14329	maker-Contig10-augustus-gene-576.33-mRNA-1	0.490608		CDS:OS01T0377500-01	maker-Contig25-augustus-gene-17.29-mRNA-1	0.5039
CDS:Zm00001d028785_T001	maker-Contig3-augustus-gene-352.4-mRNA-1	0.176642		Sobic.001G388300.1.v3.1	maker-Contig28-augustus-gene-360.62-mRNA-1	-0.923377		Et_10A_000763	maker-Contig1-snap-gene-395.11-mRNA-1	0.0835895		Ot_Chr1_14328	maker-Contig10-snap-gene-576.43-mRNA-1	0.211324		CDS:OS01T0377700-02	maker-Contig25-augustus-gene-16.35-mRNA-1	0.4239
CDS:Zm00001d028786_T001	maker-Contig3-augustus-gene-352.0-mRNA-1	0.333431		Sobic.001G389200.1.v3.1	maker-Contig28-augustus-gene-359.9-mRNA-1	1.35958		Et_10A_000196	maker-Contig1-snap-gene-394.26-mRNA-1	1.74834		Ot_Chr1_14327	maker-Contig10-augustus-gene-576.36-mRNA-1	0.272789		CDS:OS01T0378100-01	maker-Contig25-snap-gene-16.24-mRNA-1	0.4577
CDS:Zm00001d028787_T001	maker-Contig3-augustus-gene-352.5-mRNA-1	0.414134		Sobic.001G389300.1.v3.1	maker-Contig28-snap-gene-359.21-mRNA-1	2.26357		Et_10A_000777	snap_masked-Contig1-processed-gene-391.31-mRNA-1	0.22534		Ot_Chr1_n31390	maker-Contig10-augustus-gene-576.37-mRNA-1	0.336313		CDS:OS01T0379400-01	snap_masked-Contig25-processed-gene-12.7-mRNA-1	1.0262
CDS:Zm00001d028796_T001	maker-Contig3-augustus-gene-352.3-mRNA-1	1.72616		Sobic.001G390300.1.v3.1	maker-Contig28-augustus-gene-359.2-mRNA-1	0.685884		Et_10A_000775	maker-Contig1-augustus-gene-391.25-mRNA-1	0.0819573		Ot_Chr1_14325	maker-Contig10-snap-gene-577.52-mRNA-1	0.23968		CDS:OS01T0382400-01	augustus_masked-Contig25-processed-gene-11.1-mRNA-1	0.4325
CDS:Zm00001d033378_T001	maker-Contig3-augustus-gene-148.4-mRNA-1	0.638607		Sobic.001G390500.1.v3.1	maker-Contig28-snap-gene-359.12-mRNA-1	1.71905		Et_10A_000778	snap_masked-Contig1-processed-gene-390.13-mRNA-1	0.150427		Ot_Chr1_14324	maker-Contig10-augustus-gene-577.39-mRNA-1	0.243165		CDS:OS01T0382700-01	maker-Contig25-snap-gene-10.27-mRNA-1	2.7158
CDS:Zm00001d033383_T001	maker-Contig3-augustus-gene-149.6-mRNA-1	0.382463		Sobic.001G390800.5.v3.1	maker-Contig28-augustus-gene-358.49-mRNA-1	3.11307		Et_10A_000780	maker-Contig1-augustus-gene-390.21-mRNA-1	0.596037		Ot_Chr1_14323	augustus_masked-Contig10-processed-gene-577.7-mRNA-1	0.554211		CDS:OS01T0383700-01	maker-Contig25-augustus-gene-10.38-mRNA-1	0.548
CDS:Zm00001d033386_T001	maker-Contig3-snap-gene-149.41-mRNA-1	0.570554		Sobic.001G371400.1.v3.1	maker-Contig28-snap-gene-280.4-mRNA-1	0.882933		Et_10A_000783	maker-Contig1-augustus-gene-390.17-mRNA-1	0.0748268		Ot_Chr1_14319	maker-Contig10-snap-gene-577.59-mRNA-1	0.3356		CDS:OS01T0383900-01	maker-Contig25-snap-gene-10.29-mRNA-1	1.5366
CDS:Zm00001d033389_T001	maker-Contig3-snap-gene-151.22-mRNA-1	1.27925		Sobic.001G371700.1.v3.1	snap_masked-Contig28-processed-gene-280.30-mRNA-1	1.75386		Et_10A_000784	maker-Contig1-augustus-gene-390.16-mRNA-1	0.215804		Ot_Chr1_14315	maker-Contig10-snap-gene-577.60-mRNA-1	1.01195		CDS:OS01T0384300-00	maker-Contig25-snap-gene-9.3-mRNA-1	0.6105
CDS:Zm00001d033391_T001	maker-Contig3-augustus-gene-152.25-mRNA-1	0.478124		Sobic.001G372100.1.v3.1	maker-Contig28-snap-gene-280.3-mRNA-1	-0.923377		Et_10A_000785	maker-Contig1-augustus-gene-390.15-mRNA-1	0.133331		Ot_Chr1_14314	augustus_masked-Contig10-processed-gene-577.5-mRNA-1	0.437856		CDS:OS01T0384800-01	snap_masked-Contig25-processed-gene-9.22-mRNA-1	0.4281
CDS:Zm00001d033396_T001	maker-Contig3-augustus-gene-152.26-mRNA-1	0.602226		Sobic.001G373200.1.v3.1	maker-Contig28-augustus-gene-278.9-mRNA-1	1.74084		Et_10A_000786	maker-Contig1-snap-gene-390.34-mRNA-1	0.128005		Ot_Chr1_14313	augustus_masked-Contig10-processed-gene-577.10-mRNA-1	0.224235		CDS:OS01T0388500-00	maker-Contig25-augustus-gene-9.6-mRNA-1	0.6781
CDS:Zm00001d033397_T002	maker-Contig3-snap-gene-153.37-mRNA-1	0.408686		Sobic.001G373700.1.v3.1	maker-Contig28-augustus-gene-278.3-mRNA-1	1.65737		Et_10A_000782	maker-Contig1-augustus-gene-390.18-mRNA-1	0.293208		Ot_Chr1_14312	maker-Contig10-snap-gene-577.63-mRNA-1	0.293303		CDS:OS01T0389200-01	snap_masked-Contig25-processed-gene-9.13-mRNA-1	0.5267
CDS:Zm00001d033401_T001	maker-Contig3-augustus-gene-153.1-mRNA-1	0.610167		Sobic.001G406700.1.v3.1	maker-Contig3-augustus-gene-352.7-mRNA-1	0.324382		Et_10A_000787	maker-Contig1-augustus-gene-389.23-mRNA-1	0.602566		Ot_Chr1_14310	maker-Contig10-snap-gene-578.41-mRNA-1	0.225106		CDS:OS01T0390600-01	maker-Contig25-snap-gene-8.34-mRNA-1	1.688
CDS:Zm00001d033402_T002	maker-Contig3-snap-gene-154.47-mRNA-1	0.372859		Sobic.001G406800.1.v3.1	snap_masked-Contig3-processed-gene-353.15-mRNA-1	0.4977		Et_10A_000795	maker-Contig1-snap-gene-389.4-mRNA-1	0.0901186		Ot_Chr1_14309	maker-Contig10-augustus-gene-578.64-mRNA-1	0.254254		CDS:OS01T0390900-01	maker-Contig25-augustus-gene-7.43-mRNA-1	0.6413
CDS:Zm00001d033404_T002	maker-Contig3-snap-gene-154.38-mRNA-1	0.400376		Sobic.001G407100.3.v3.1	maker-Contig3-augustus-gene-353.56-mRNA-1	0.477386		Et_10A_000033	maker-Contig1-snap-gene-389.3-mRNA-1	0.12096		Ot_Chr1_14307	maker-Contig10-snap-gene-578.50-mRNA-1	0.218215		CDS:OS01T0392100-01	maker-Contig25-snap-gene-7.45-mRNA-1	0.5553
CDS:Zm00001d033405_T003	augustus_masked-Contig3-processed-gene-155.16-mRNA-1	0.460673		Sobic.001G407200.1.v3.1	maker-Contig3-snap-gene-353.2-mRNA-1	0.395113		Et_10A_000989	maker-Contig1-snap-gene-326.35-mRNA-1	0.146131		Ot_Chr1_14305	maker-Contig10-snap-gene-578.51-mRNA-1	0.324986		CDS:OS01T0268800-01	maker-Contig25-augustus-gene-195.44-mRNA-1	0.5314
CDS:Zm00001d033414_T001	maker-Contig3-snap-gene-156.16-mRNA-1	0.548855		Sobic.001G407300.4.v3.1	maker-Contig3-augustus-gene-353.50-mRNA-1	0.609706		Et_10A_002039	maker-Contig1-snap-gene-326.30-mRNA-1	0.175684		Ot_Chr1_14303	maker-Contig10-augustus-gene-578.59-mRNA-1	0.295838		CDS:OS01T0268900-01	maker-Contig25-augustus-gene-195.43-mRNA-1	0.4728
CDS:Zm00001d028752_T001	maker-Contig3-augustus-gene-350.51-mRNA-1	0.492714		Sobic.001G407600.1.v3.1	maker-Contig3-augustus-gene-353.51-mRNA-1	0.272488		Et_10A_001006	maker-Contig1-snap-gene-326.29-mRNA-1	0.0834177		Ot_Chr1_14302	augustus_masked-Contig10-processed-gene-578.34-mRNA-1	0.27968		CDS:OS01T0269000-01	maker-Contig25-snap-gene-195.51-mRNA-1	0.61
CDS:Zm00001d028753_T001	maker-Contig3-augustus-gene-350.52-mRNA-1	0.382001		Sobic.001G407800.1.v3.1	augustus_masked-Contig3-processed-gene-353.39-mRNA-1	0.321797		Et_10A_001003	maker-Contig1-augustus-gene-326.4-mRNA-1	0.0671809		Ot_Chr1_14301	maker-Contig10-augustus-gene-578.71-mRNA-1	0.303996		CDS:OS01T0269100-01	maker-Contig25-augustus-gene-195.38-mRNA-1	0.3992
CDS:Zm00001d028754_T001	augustus_masked-Contig3-processed-gene-350.34-mRNA-1	0.335463		Sobic.001G407900.2.v3.1	maker-Contig3-augustus-gene-353.57-mRNA-1	0.301852		Et_10A_002041	maker-Contig1-augustus-gene-325.27-mRNA-1	0.102404		Ot_Chr1_14300	maker-Contig10-augustus-gene-578.60-mRNA-1	0.251244		CDS:OS01T0269900-01	maker-Contig25-augustus-gene-195.36-mRNA-1	0.6311
CDS:Zm00001d028755_T001	maker-Contig3-augustus-gene-350.59-mRNA-1	0.542945		Sobic.001G408001.1.v3.1	snap_masked-Contig3-processed-gene-353.32-mRNA-1	0.342388		Et_10A_001010	maker-Contig1-augustus-gene-325.25-mRNA-1	0.122764		Ot_Chr1_14299	maker-Contig10-augustus-gene-578.72-mRNA-1	0.232472		CDS:OS01T0270100-01	snap_masked-Contig25-processed-gene-195.25-mRNA-1	0.3305
CDS:Zm00001d028757_T001	augustus_masked-Contig3-processed-gene-350.37-mRNA-1	-0.923377		Sobic.001G408100.2.v3.1	maker-Contig3-snap-gene-353.10-mRNA-1	0.356054		Et_10A_001011	maker-Contig1-snap-gene-325.36-mRNA-1	0.208158		Ot_Chr1_n31393	maker-Contig10-snap-gene-578.46-mRNA-1	0.314452		CDS:OS01T0270300-01	maker-Contig25-snap-gene-195.55-mRNA-1	0.4239
CDS:Zm00001d028759_T001	maker-Contig3-augustus-gene-350.60-mRNA-1	0.303052		Sobic.001G408200.1.v3.1	maker-Contig3-snap-gene-353.12-mRNA-1	0.398991		Et_10A_001013	snap_masked-Contig1-processed-gene-325.0-mRNA-1	0.129895		Ot_Chr1_14298	maker-Contig10-snap-gene-578.47-mRNA-1	0.250611		CDS:OS01T0270700-00	maker-Contig25-snap-gene-195.54-mRNA-1	0.5192
CDS:Zm00001d028761_T001	snap_masked-Contig3-processed-gene-350.26-mRNA-1	1.81702		Sobic.001G408300.1.v3.1	maker-Contig3-augustus-gene-354.64-mRNA-1	0.306653		Et_10A_000052	maker-Contig1-augustus-gene-324.53-mRNA-1	0.195873		Ot_Chr1_14295	maker-Contig10-snap-gene-579.0-mRNA-1	1.2026		CDS:OS01T0271000-01	maker-Contig25-snap-gene-195.52-mRNA-1	0.5638
CDS:Zm00001d028762_T002	maker-Contig3-augustus-gene-350.57-mRNA-1	0.386802		Sobic.001G408400.1.v3.1	maker-Contig3-augustus-gene-354.59-mRNA-1	0.31284		Et_10A_001014	augustus_masked-Contig1-processed-gene-324.12-mRNA-1	0.138743		Ot_Chr1_14294	maker-Contig10-snap-gene-579.11-mRNA-1	0.265026		CDS:OS01T0271200-01	maker-Contig25-augustus-gene-195.34-mRNA-1	0.6729
CDS:Zm00001d028769_T001	maker-Contig3-augustus-gene-350.58-mRNA-1	0.529649		Sobic.001G408500.1.v3.1	maker-Contig3-augustus-gene-354.65-mRNA-1	0.46769		Et_10A_001016	maker-Contig1-snap-gene-323.56-mRNA-1	0.126544		Ot_Chr1_14291	maker-Contig10-augustus-gene-579.30-mRNA-1	0.219482		CDS:OS01T0273500-01	maker-Contig25-snap-gene-194.9-mRNA-1	0.9603
CDS:Zm00001d028770_T001	maker-Contig3-augustus-gene-350.61-mRNA-1	0.41792		Sobic.001G408600.1.v3.1	maker-Contig3-snap-gene-354.54-mRNA-1	0.345158		Et_10A_000255	maker-Contig1-snap-gene-323.55-mRNA-1	0.0691568		Ot_Chr1_14290	snap_masked-Contig10-processed-gene-579.66-mRNA-1	0.263442		CDS:OS01T0273800-01	maker-Contig25-snap-gene-194.7-mRNA-1	0.3061
CDS:Zm00001d028771_T001	maker-Contig3-snap-gene-350.12-mRNA-1	0.362056		Sobic.001G408700.3.v3.1	maker-Contig3-augustus-gene-354.67-mRNA-1	0.326598		Et_10A_001023	maker-Contig1-augustus-gene-323.24-mRNA-1	0.0725073		Ot_Chr1_14289	augustus_masked-Contig10-processed-gene-579.48-mRNA-1	-0.79207		CDS:OS01T0274500-00	maker-Contig25-snap-gene-193.37-mRNA-1	0.3361
CDS:Zm00001d028143_T002	maker-Contig3-augustus-gene-405.1-mRNA-1	0.373414		Sobic.001G408800.1.v3.1	maker-Contig3-augustus-gene-354.69-mRNA-1	0.323459		Et_10A_001025	maker-Contig1-augustus-gene-323.21-mRNA-1	0.162025		Ot_Chr1_n31394	maker-Contig10-snap-gene-579.4-mRNA-1	0.289185		CDS:OS01T0274800-01	snap_masked-Contig25-processed-gene-193.16-mRNA-1	0.4133
CDS:Zm00001d028151_T001	maker-Contig3-snap-gene-405.55-mRNA-1	0.305084		Sobic.001G408900.1.v3.1	maker-Contig3-augustus-gene-354.60-mRNA-1	0.437681		Et_10A_002153	augustus_masked-Contig1-processed-gene-66.3-mRNA-1	0.6237		Ot_Chr1_14286	maker-Contig10-snap-gene-579.5-mRNA-1	0.271363		CDS:OS01T0275600-01	augustus_masked-Contig25-processed-gene-192.15-mRNA-1	1.4861
CDS:Zm00001d028152_T001	maker-Contig3-snap-gene-405.45-mRNA-1	0.431956		Sobic.001G409100.1.v3.1	maker-Contig3-augustus-gene-354.71-mRNA-1	0.309978		Et_10A_002158	maker-Contig1-snap-gene-63.29-mRNA-1	1.33168		Ot_Chr1_14284	augustus_masked-Contig10-processed-gene-579.43-mRNA-1	0.171721		CDS:OS01T0176400-01	maker-Contig25-snap-gene-99.8-mRNA-1	0.6565
CDS:Zm00001d028153_T001	maker-Contig3-augustus-gene-405.4-mRNA-1	0.538883		Sobic.001G409200.1.v3.1	maker-Contig3-augustus-gene-354.61-mRNA-1	0.231583		Et_10A_001392	maker-Contig1-augustus-gene-63.2-mRNA-1	0.0940705		Ot_Chr1_14283	maker-Contig10-augustus-gene-579.33-mRNA-1	0.209027		CDS:OS01T0176500-01	maker-Contig25-augustus-gene-99.12-mRNA-1	0.667
CDS:Zm00001d028154_T001	augustus_masked-Contig3-processed-gene-405.38-mRNA-1	0.271842		Sobic.001G409300.1.v3.1	maker-Contig3-augustus-gene-354.62-mRNA-1	0.471384		Et_10A_001395	maker-Contig1-snap-gene-63.25-mRNA-1	0.123022		Ot_Chr1_14281	maker-Contig10-snap-gene-579.7-mRNA-1	0.240789		CDS:OS01T0176700-01	maker-Contig25-snap-gene-99.5-mRNA-1	0.4208
CDS:Zm00001d028164_T001	maker-Contig3-snap-gene-406.0-mRNA-1	0.553564		Sobic.001G409500.1.v3.1	maker-Contig3-augustus-gene-355.4-mRNA-1	0.466767		Et_10A_001397	maker-Contig1-snap-gene-62.16-mRNA-1	0.0479373		Ot_Chr1_14279	maker-Contig10-augustus-gene-579.24-mRNA-1	0.240235		CDS:OS01T0176900-00	snap_masked-Contig25-processed-gene-99.32-mRNA-1	1.2236
CDS:Zm00001d028167_T001	maker-Contig3-augustus-gene-406.37-mRNA-1	0.306099		Sobic.001G409700.1.v3.1	maker-Contig3-snap-gene-355.45-mRNA-1	0.265101		Et_10A_002159	snap_masked-Contig1-processed-gene-62.53-mRNA-1	2.42221		Ot_Chr1_14277	maker-Contig10-augustus-gene-579.26-mRNA-1	0.306214		CDS:OS01T0177100-01	maker-Contig25-snap-gene-99.4-mRNA-1	0.6099
CDS:Zm00001d028172_T001	maker-Contig3-snap-gene-407.20-mRNA-1	0.895398		Sobic.001G409900.1.v3.1	maker-Contig3-augustus-gene-355.5-mRNA-1	0.222995		Et_10A_001402	snap_masked-Contig1-processed-gene-62.46-mRNA-1	0.208244		Ot_Chr1_14274	snap_masked-Contig10-processed-gene-580.13-mRNA-1	0.29861		CDS:OS01T0177200-01	maker-Contig25-snap-gene-98.27-mRNA-1	0.6034
CDS:Zm00001d028173_T001	maker-Contig3-augustus-gene-407.1-mRNA-1	0.659568		Sobic.001G410100.1.v3.1	maker-Contig3-augustus-gene-355.1-mRNA-1	0.281538		Et_10A_001404	maker-Contig1-augustus-gene-62.28-mRNA-1	-0.859091		Ot_Chr1_14269	maker-Contig10-snap-gene-580.2-mRNA-1	0.291957		CDS:OS01T0179600-01	maker-Contig25-augustus-gene-98.1-mRNA-1	1.9417
CDS:Zm00001d028175_T001	snap_masked-Contig3-processed-gene-407.44-mRNA-1	0.861326		Sobic.001G410200.1.v3.1	maker-Contig3-snap-gene-355.53-mRNA-1	0.324382		Et_10A_001281	snap_masked-Contig1-processed-gene-400.52-mRNA-1	1.0712		Ot_Chr1_14268	maker-Contig10-snap-gene-580.1-mRNA-1	0.234769		CDS:OS01T0164300-00	snap_masked-Contig25-processed-gene-111.18-mRNA-1	0.4387
CDS:Zm00001d028177_T003	maker-Contig3-augustus-gene-408.7-mRNA-1	0.4965		Sobic.001G410500.1.v3.1	snap_masked-Contig3-processed-gene-355.24-mRNA-1	0.275997		Et_10A_001293	maker-Contig1-snap-gene-399.40-mRNA-1	-0.859091		Ot_Chr1_14267	maker-Contig10-augustus-gene-580.10-mRNA-1	0.328234		CDS:OS01T0164400-01	maker-Contig25-augustus-gene-111.33-mRNA-1	1.0655
CDS:Zm00001d034793_T001	maker-Contig3-augustus-gene-13.9-mRNA-1	0.278952		Sobic.001G410600.1.v3.1	maker-Contig3-augustus-gene-355.8-mRNA-1	0.50758		Et_10A_002120	snap_masked-Contig1-processed-gene-398.28-mRNA-1	2.1253		Ot_Chr1_14266	maker-Contig10-snap-gene-581.45-mRNA-1	0.303917		CDS:OS01T0164500-01	maker-Contig25-snap-gene-111.36-mRNA-1	0.6712
CDS:Zm00001d034795_T001	maker-Contig3-augustus-gene-14.57-mRNA-1	0.329184		Sobic.001G410700.1.v3.1	maker-Contig3-augustus-gene-355.2-mRNA-1	0.496223		Et_10A_001298	maker-Contig1-augustus-gene-398.2-mRNA-1	1.48932		Ot_Chr1_n31398	maker-Contig10-augustus-gene-581.36-mRNA-1	0.353263		CDS:OS01T0164600-01	maker-Contig25-augustus-gene-111.29-mRNA-1	0.4514
CDS:Zm00001d034796_T001	maker-Contig3-augustus-gene-14.52-mRNA-1	0.778406		Sobic.001G410800.1.v3.1	augustus_masked-Contig3-processed-gene-355.43-mRNA-1	0.21053		Et_10A_002124	maker-Contig1-augustus-gene-398.1-mRNA-1	0.145874		Ot_Chr1_14265	snap_masked-Contig10-processed-gene-582.19-mRNA-1	0.309066		CDS:OS01T0164700-01	maker-Contig25-snap-gene-111.38-mRNA-1	0.8099
CDS:Zm00001d034796_T004	maker-Contig3-augustus-gene-14.53-mRNA-1	0.3543		Sobic.001G411100.1.v3.1	maker-Contig3-augustus-gene-355.9-mRNA-1	0.422722		Et_10A_000325	augustus_masked-Contig1-processed-gene-397.34-mRNA-1	0.183158		Ot_Chr1_n31396	maker-Contig10-augustus-gene-582.1-mRNA-1	0.380748		CDS:OS01T0167400-01	maker-Contig25-augustus-gene-110.3-mRNA-1	-1
CDS:Zm00001d034801_T001	maker-Contig3-augustus-gene-14.60-mRNA-1	0.293449		Sobic.001G411200.1.v3.1	augustus_masked-Contig3-processed-gene-355.35-mRNA-1	0.322628		Et_10A_001304	maker-Contig1-augustus-gene-396.39-mRNA-1	0.26795		Ot_Chr1_14262	maker-Contig10-snap-gene-582.11-mRNA-1	0.179404		CDS:OS01T0278900-01	augustus_masked-Contig25-processed-gene-200.61-mRNA-1	0.7067
CDS:Zm00001d034803_T001	maker-Contig3-augustus-gene-14.61-mRNA-1	0.277752		Sobic.001G411400.1.v3.1	maker-Contig3-augustus-gene-356.0-mRNA-1	0.437311		Et_10A_000966	snap_masked-Contig1-processed-gene-350.31-mRNA-1	0.154121		Ot_Chr1_14261	maker-Contig10-snap-gene-582.12-mRNA-1	0.230175		CDS:OS01T0278950-00	maker-Contig25-augustus-gene-200.20-mRNA-1	0.329
CDS:Zm00001d034804_T001	augustus_masked-Contig3-processed-gene-14.5-mRNA-1	0.461688		Sobic.001G411500.1.v3.1	maker-Contig3-augustus-gene-356.10-mRNA-1	0.586898		Et_10A_000969	maker-Contig1-snap-gene-350.3-mRNA-1	0.0909777		Ot_Chr1_n31395	maker-Contig10-snap-gene-582.17-mRNA-1	0.247918		CDS:OS01T0279000-01	maker-Contig25-snap-gene-200.6-mRNA-1	0.4861
CDS:Zm00001d034807_T001	maker-Contig3-augustus-gene-14.62-mRNA-1	-0.923377		Sobic.001G411600.1.v3.1	maker-Contig3-augustus-gene-356.1-mRNA-1	0.50204		Et_10A_000970	maker-Contig1-snap-gene-350.2-mRNA-1	0.178347		Ot_Chr1_14260	maker-Contig10-snap-gene-582.18-mRNA-1	0.20871		CDS:OS01T0279100-01	maker-Contig25-augustus-gene-200.17-mRNA-1	0.4597
CDS:Zm00001d034808_T001	maker-Contig3-augustus-gene-14.55-mRNA-1	0.427062		Sobic.001G411900.1.v3.1	maker-Contig3-snap-gene-356.30-mRNA-1	0.380893		Et_10A_000971	maker-Contig1-augustus-gene-350.35-mRNA-1	0.306695		Ot_Chr1_14257	maker-Contig10-augustus-gene-582.5-mRNA-1	0.278729		CDS:OS01T0755500-01	maker-Contig25-snap-gene-214.15-mRNA-1	1.1724
CDS:Zm00001d034809_T001	maker-Contig3-snap-gene-14.46-mRNA-1	0.689485		Sobic.001G412100.1.v3.1	maker-Contig3-augustus-gene-356.2-mRNA-1	0.334632		Et_10A_000978	snap_masked-Contig1-processed-gene-349.16-mRNA-1	0.349564		Ot_Chr1_14256	maker-Contig10-augustus-gene-582.6-mRNA-1	0.290056		CDS:OS01T0755700-01	maker-Contig25-augustus-gene-214.4-mRNA-1	0.8586
CDS:Zm00001d034777_T005	augustus_masked-Contig3-processed-gene-8.22-mRNA-1	0.400284		Sobic.001G412200.1.v3.1	snap_masked-Contig3-processed-gene-356.41-mRNA-1	0.430478		Et_10A_001304	maker-Contig1-snap-gene-332.44-mRNA-1	0.707633		Ot_Chr1_n31400	snap_masked-Contig10-processed-gene-583.46-mRNA-1	0.292115		CDS:OS01T0756200-01	maker-Contig25-snap-gene-213.12-mRNA-1	0.8385
CDS:Zm00001d034778_T001	maker-Contig3-augustus-gene-9.42-mRNA-1	0.589207		Sobic.001G412400.1.v3.1	augustus_masked-Contig3-processed-gene-356.64-mRNA-1	0.457071		Et_10A_000097	maker-Contig1-snap-gene-331.2-mRNA-1	1.10668		Ot_Chr1_14253	maker-Contig10-snap-gene-582.16-mRNA-1	0.28467		CDS:OS01T0756700-01	maker-Contig25-augustus-gene-213.20-mRNA-1	-1
CDS:Zm00001d034779_T001	maker-Contig3-snap-gene-10.19-mRNA-1	0.509981		Sobic.001G412500.1.v3.1	augustus_masked-Contig3-processed-gene-356.72-mRNA-1	0.671572		Et_10A_001306	maker-Contig1-snap-gene-330.40-mRNA-1	0.78289		Ot_Chr1_14252	maker-Contig10-snap-gene-583.21-mRNA-1	0.269858		CDS:OS01T0757200-01	maker-Contig25-snap-gene-213.7-mRNA-1	0.5932
CDS:Zm00001d034781_T001	maker-Contig3-snap-gene-10.20-mRNA-1	0.782008		Sobic.001G413000.2.v3.1	maker-Contig3-augustus-gene-356.14-mRNA-1	0.338233		Et_10A_001301	maker-Contig1-snap-gene-329.66-mRNA-1	0.0933832		Ot_Chr1_14249	maker-Contig10-augustus-gene-583.7-mRNA-1	0.233106		CDS:OS01T0225550-01	augustus_masked-Contig250-processed-gene-0.23-mRNA-1	1.4162
CDS:Zm00001d034782_T001	maker-Contig3-augustus-gene-10.3-mRNA-1	0.310901		Sobic.001G413100.1.v3.1	maker-Contig3-augustus-gene-356.17-mRNA-1	0.406932		Et_10A_001311	maker-Contig1-snap-gene-329.56-mRNA-1	0.130324		Ot_Chr1_14248	maker-Contig10-augustus-gene-583.8-mRNA-1	0.364827		CDS:OS01T0226200-00	maker-Contig250-snap-gene-0.43-mRNA-1	0.6313
CDS:Zm00001d034783_T001	augustus_masked-Contig3-processed-gene-10.49-mRNA-1	0.410072		Sobic.001G413200.1.v3.1	maker-Contig3-augustus-gene-356.9-mRNA-1	0.476093		Et_10A_001308	snap_masked-Contig1-processed-gene-329.29-mRNA-1	0.105926		Ot_Chr1_14246	maker-Contig10-snap-gene-583.31-mRNA-1	0.185344		CDS:OS01T0226300-01	augustus_masked-Contig250-processed-gene-0.17-mRNA-1	0.4013
CDS:Zm00001d034784_T001	maker-Contig3-augustus-gene-10.10-mRNA-1	0.984319		Sobic.001G413800.1.v3.1	maker-Contig3-snap-gene-357.3-mRNA-1	0.459011		Et_10A_001981	snap_masked-Contig1-processed-gene-433.50-mRNA-1	0.147506		Ot_Chr1_14245	maker-Contig10-augustus-gene-583.1-mRNA-1	0.233977		CDS:OS01T0226400-01	maker-Contig250-snap-gene-0.44-mRNA-1	0.5686
CDS:Zm00001d034784_T002	maker-Contig3-snap-gene-10.29-mRNA-1	-0.923377		Sobic.001G413900.1.v3.1	maker-Contig3-augustus-gene-358.53-mRNA-1	0.34839		Et_10A_000757	maker-Contig1-augustus-gene-432.4-mRNA-1	0.324307		Ot_Chr1_14234	maker-Contig10-snap-gene-583.23-mRNA-1	0.231918		CDS:OS01T0226500-01	augustus_masked-Contig250-processed-gene-0.19-mRNA-1	0.652
CDS:Zm00001d034787_T001	augustus_masked-Contig3-processed-gene-11.36-mRNA-1	0.471291		Sobic.001G414100.1.v3.1	maker-Contig3-augustus-gene-358.54-mRNA-1	0.441836		Et_10A_000760	augustus_masked-Contig1-processed-gene-432.33-mRNA-1	0.277744		Ot_Chr1_n31402	maker-Contig10-snap-gene-583.41-mRNA-1	0.1718		CDS:OS01T0226600-01	snap_masked-Contig250-processed-gene-0.5-mRNA-1	0.5337
CDS:Zm00001d034788_T001	maker-Contig3-augustus-gene-11.5-mRNA-1	0.739163		Sobic.001G414200.1.v3.1	augustus_masked-Contig3-processed-gene-358.3-mRNA-1	0.343588		Et_10A_000773	augustus_masked-Contig1-processed-gene-430.8-mRNA-1	1.95503		Ot_Chr1_14231	maker-Contig10-augustus-gene-583.19-mRNA-1	0.256551		CDS:OS01T0226700-01	augustus_masked-Contig250-processed-gene-0.21-mRNA-1	0.6534
CDS:Zm00001d034813_T002	maker-Contig3-augustus-gene-15.63-mRNA-1	0.620417		Sobic.001G414500.1.v3.1	maker-Contig3-augustus-gene-358.62-mRNA-1	1.64657		Et_10A_001120	maker-Contig1-snap-gene-296.3-mRNA-1	0.157901		Ot_Chr1_14230	maker-Contig10-snap-gene-583.44-mRNA-1	0.207205		CDS:OS01T0227100-01	augustus_masked-Contig250-processed-gene-0.22-mRNA-1	0.5404
CDS:Zm00001d034814_T001	maker-Contig3-augustus-gene-15.68-mRNA-1	0.388188		Sobic.001G414900.1.v3.1	maker-Contig3-augustus-gene-358.65-mRNA-1	0.349221		Et_10A_001118	maker-Contig1-snap-gene-296.1-mRNA-1	2.38157		Ot_Chr1_14229	maker-Contig10-snap-gene-584.4-mRNA-1	0.271601		CDS:OS01T0651800-01	maker-Contig28-snap-gene-388.20-mRNA-1	0.5659
CDS:Zm00001d034817_T001	maker-Contig3-augustus-gene-15.67-mRNA-1	0.566676		Sobic.001G415000.1.v3.1	maker-Contig3-augustus-gene-359.5-mRNA-1	0.330569		Et_10A_001122	maker-Contig1-snap-gene-295.30-mRNA-1	2.46473		Ot_Chr1_14228	maker-Contig10-augustus-gene-584.8-mRNA-1	0.23572		CDS:OS01T0651932-00	maker-Contig28-snap-gene-388.21-mRNA-1	2.375
CDS:Zm00001d034818_T001	maker-Contig3-augustus-gene-15.70-mRNA-1	0.328168		Sobic.001G415200.1.v3.1	maker-Contig3-augustus-gene-359.6-mRNA-1	0.305822		Et_10A_001131	maker-Contig1-augustus-gene-293.2-mRNA-1	-0.859091		Ot_Chr1_14227	maker-Contig10-augustus-gene-584.14-mRNA-1	0.21576		CDS:OS01T0652600-01	augustus_masked-Contig28-processed-gene-388.44-mRNA-1	0.9849
CDS:Zm00001d034822_T001	augustus_masked-Contig3-processed-gene-15.6-mRNA-1	0.542114		Sobic.001G415300.1.v3.1	maker-Contig3-augustus-gene-359.0-mRNA-1	0.363256		Et_10A_001141	maker-Contig1-augustus-gene-292.26-mRNA-1	0.142523		Ot_Chr1_14226	maker-Contig10-augustus-gene-584.9-mRNA-1	0.242611		CDS:OS01T0654100-01	maker-Contig28-augustus-gene-389.0-mRNA-1	0.9183
CDS:Zm00001d034823_T001	maker-Contig3-augustus-gene-15.71-mRNA-1	1.11295		Sobic.001G415500.1.v3.1	maker-Contig3-snap-gene-359.56-mRNA-1	0.346636		Et_10A_001819	maker-Contig1-augustus-gene-191.41-mRNA-1	1.08082		Ot_Chr1_14224	maker-Contig10-augustus-gene-584.15-mRNA-1	0.245304		CDS:OS01T0654500-01	snap_masked-Contig28-processed-gene-389.10-mRNA-1	0.8004
CDS:Zm00001d034827_T001	augustus_masked-Contig3-processed-gene-15.12-mRNA-1	0.418567		Sobic.001G416000.1.v3.1	snap_masked-Contig3-processed-gene-359.41-mRNA-1	0.453747		Et_10A_001829	augustus_masked-Contig1-processed-gene-191.3-mRNA-1	2.42616		Ot_Chr1_14217	maker-Contig10-augustus-gene-585.5-mRNA-1	0.571478		CDS:OS01T0656200-01	maker-Contig28-snap-gene-389.37-mRNA-1	2.0015
CDS:Zm00001d034828_T001	maker-Contig3-snap-gene-15.57-mRNA-1	0.472492		Sobic.001G416300.2.v3.1	maker-Contig3-augustus-gene-359.1-mRNA-1	0.525771		Et_10A_001850	maker-Contig1-augustus-gene-189.25-mRNA-1	0.342176		Ot_Chr1_14214	maker-Contig10-snap-gene-586.44-mRNA-1	0.304709		CDS:OS01T0656400-00	maker-Contig28-augustus-gene-390.5-mRNA-1	0.5465
CDS:Zm00001d034830_T001	maker-Contig3-augustus-gene-15.75-mRNA-1	1.11221		Sobic.001G416500.2.v3.1	maker-Contig3-augustus-gene-359.2-mRNA-1	0.388742		Et_10A_001858	maker-Contig1-snap-gene-187.27-mRNA-1	0.621724		Ot_Chr1_14212	maker-Contig10-augustus-gene-586.60-mRNA-1	0.3036		CDS:OS01T0658700-01	maker-Contig28-augustus-gene-390.6-mRNA-1	0.8469
CDS:Zm00001d034832_T003	maker-Contig3-snap-gene-15.60-mRNA-1	0.502502		Sobic.001G416700.1.v3.1	maker-Contig3-augustus-gene-359.3-mRNA-1	0.390034		Et_10A_000912	maker-Contig1-snap-gene-356.2-mRNA-1	0.140891		Ot_Chr1_14211	maker-Contig10-snap-gene-586.53-mRNA-1	0.266611		CDS:OS01T0658900-01	maker-Contig28-augustus-gene-390.7-mRNA-1	1.1365
CDS:Zm00001d033320_T001	snap_masked-Contig3-processed-gene-198.37-mRNA-1	1.74943		Sobic.001G416800.1.v3.1	maker-Contig3-snap-gene-359.52-mRNA-1	0.454394		Et_10A_000924	maker-Contig1-augustus-gene-355.23-mRNA-1	1.39731		Ot_Chr1_n31407	maker-Contig10-snap-gene-586.55-mRNA-1	0.232156		CDS:OS01T0661650-00	augustus_masked-Contig28-processed-gene-391.16-mRNA-1	0.6059
CDS:Zm00001d033327_T001	maker-Contig3-augustus-gene-200.38-mRNA-1	0.414319		Sobic.001G417200.1.v3.1	augustus_masked-Contig3-processed-gene-359.22-mRNA-1	0.219764		Et_10A_000928	maker-Contig1-snap-gene-353.36-mRNA-1	0.396299		Ot_Chr1_14209	maker-Contig10-snap-gene-586.46-mRNA-1	0.257819		CDS:OS01T0662300-01	maker-Contig28-snap-gene-391.54-mRNA-1	0.3926
CDS:Zm00001d033328_T001	maker-Contig3-augustus-gene-200.39-mRNA-1	0.467875		Sobic.001G417400.1.v3.1	maker-Contig3-augustus-gene-359.4-mRNA-1	0.50601		Et_10A_002028	augustus_masked-Contig1-processed-gene-351.9-mRNA-1	0.134534		Ot_Chr1_14205	maker-Contig10-snap-gene-587.59-mRNA-1	0.194295		CDS:OS01T0662600-01	maker-Contig28-augustus-gene-391.5-mRNA-1	0.6603
CDS:Zm00001d033330_T001	maker-Contig3-augustus-gene-200.41-mRNA-1	0.405639		Sobic.001G417500.4.v3.1	maker-Contig3-augustus-gene-360.4-mRNA-1	0.491606		Et_10A_001115	maker-Contig12-augustus-gene-527.24-mRNA-1	-0.859091		Ot_Chr1_n31409	augustus_masked-Contig10-processed-gene-587.25-mRNA-1	0.266056		CDS:OS01T0662800-00	maker-Contig28-augustus-gene-391.2-mRNA-1	0.5282
CDS:Zm00001d033333_T001	maker-Contig3-augustus-gene-200.42-mRNA-1	0.449038		Sobic.001G417700.1.v3.1	maker-Contig3-augustus-gene-360.5-mRNA-1	0.759847		Et_10A_002072	maker-Contig12-snap-gene-527.36-mRNA-1	0.148365		Ot_Chr1_14203	maker-Contig10-snap-gene-587.60-mRNA-1	0.199681		CDS:OS01T0663051-00	maker-Contig28-augustus-gene-391.9-mRNA-1	1.1168
CDS:Zm00001d033334_T001	maker-Contig3-augustus-gene-200.44-mRNA-1	0.464366		Sobic.001G417800.1.v3.1	maker-Contig3-augustus-gene-360.0-mRNA-1	0.355315		Et_10A_001128	maker-Contig12-augustus-gene-529.18-mRNA-1	1.97866		Ot_Chr1_14202	maker-Contig10-snap-gene-587.68-mRNA-1	0.329422		CDS:OS01T0663400-01	maker-Contig28-snap-gene-391.67-mRNA-1	0.776
CDS:Zm00001d033337_T002	maker-Contig3-snap-gene-201.1-mRNA-1	0.528541		Sobic.001G417900.1.v3.1	maker-Contig3-augustus-gene-360.1-mRNA-1	0.364272		Et_10A_001129	maker-Contig12-augustus-gene-529.21-mRNA-1	0.117695		Ot_Chr1_14201	maker-Contig10-augustus-gene-587.46-mRNA-1	0.18875		CDS:OS01T0663800-01	maker-Contig28-augustus-gene-392.4-mRNA-1	0.801
CDS:Zm00001d033338_T002	maker-Contig3-augustus-gene-201.48-mRNA-1	0.485511		Sobic.001G418000.1.v3.1	maker-Contig3-augustus-gene-360.6-mRNA-1	0.410533		Et_10A_001130	maker-Contig12-augustus-gene-529.22-mRNA-1	0.106957		Ot_Chr1_14199	maker-Contig10-snap-gene-587.69-mRNA-1	0.388589		CDS:OS01T0665200-01	maker-Contig28-augustus-gene-392.1-mRNA-1	1.025
CDS:Zm00001d033339_T001	maker-Contig3-snap-gene-201.2-mRNA-1	0.720234		Sobic.001G418100.1.v3.1	maker-Contig3-snap-gene-360.52-mRNA-1	0.263347		Et_10A_002074	maker-Contig12-augustus-gene-529.28-mRNA-1	0.149997		Ot_Chr1_14198	maker-Contig10-snap-gene-587.72-mRNA-1	0.232552		CDS:OS01T0665750-01	augustus_masked-Contig28-processed-gene-392.37-mRNA-1	0.4565
CDS:Zm00001d028084_T001	maker-Contig3-augustus-gene-401.54-mRNA-1	0.471753		Sobic.001G418200.1.v3.1	maker-Contig3-augustus-gene-360.2-mRNA-1	0.181074		Et_10A_001132	maker-Contig12-snap-gene-529.15-mRNA-1	0.496211		Ot_Chr1_14197	snap_masked-Contig10-processed-gene-587.9-mRNA-1	0.336788		CDS:OS01T0665900-00	snap_masked-Contig28-processed-gene-393.10-mRNA-1	0.5613
CDS:Zm00001d028085_T001	maker-Contig3-augustus-gene-401.48-mRNA-1	0.424384		Sobic.001G418500.1.v3.1	maker-Contig3-augustus-gene-360.3-mRNA-1	0.280706		Et_10A_001133	maker-Contig12-augustus-gene-529.30-mRNA-1	0.212711		Ot_Chr1_14196	maker-Contig10-snap-gene-587.64-mRNA-1	0.334016		CDS:OS01T0667100-01	maker-Contig28-augustus-gene-393.6-mRNA-1	0.6987
CDS:Zm00001d028088_T003	maker-Contig3-augustus-gene-402.52-mRNA-1	0.467875		Sobic.001G418800.1.v3.1	maker-Contig3-augustus-gene-361.68-mRNA-1	0.34682		Et_10A_001140	maker-Contig12-augustus-gene-530.13-mRNA-1	0.655744		Ot_Chr1_14194	augustus_masked-Contig10-processed-gene-587.32-mRNA-1	0.32356		CDS:OS01T0667400-01	maker-Contig28-augustus-gene-393.7-mRNA-1	1.0736
CDS:Zm00001d028089_T001	maker-Contig3-augustus-gene-402.62-mRNA-1	0.522169		Sobic.001G418900.1.v3.1	maker-Contig3-augustus-gene-361.69-mRNA-1	0.24294		Et_10A_001144	maker-Contig12-augustus-gene-530.17-mRNA-1	0.245185		Ot_Chr1_14193	maker-Contig10-snap-gene-588.44-mRNA-1	0.234849		CDS:OS01T0667700-01	maker-Contig28-augustus-gene-393.8-mRNA-1	1.0034
CDS:Zm00001d028092_T001	maker-Contig3-augustus-gene-402.55-mRNA-1	0.485419		Sobic.001G419400.1.v3.1	maker-Contig3-augustus-gene-361.76-mRNA-1	0.765202		Et_10A_000293	maker-Contig12-augustus-gene-530.19-mRNA-1	0.198364		Ot_Chr1_14192	maker-Contig10-augustus-gene-588.61-mRNA-1	0.298769		CDS:OS01T0667900-01	snap_masked-Contig28-processed-gene-393.26-mRNA-1	0.4792
CDS:Zm00001d028093_T001	maker-Contig3-augustus-gene-402.63-mRNA-1	0.51035		Sobic.001G420300.1.v3.1	maker-Contig3-augustus-gene-362.2-mRNA-1	0.332693		Et_10A_001145	maker-Contig12-augustus-gene-530.14-mRNA-1	1.56466		Ot_Chr1_14190	maker-Contig10-snap-gene-588.45-mRNA-1	0.176711		CDS:OS01T0668100-01	augustus_masked-Contig28-processed-gene-393.47-mRNA-1	0.5155
CDS:Zm00001d028094_T001	maker-Contig3-augustus-gene-402.64-mRNA-1	0.236477		Sobic.001G420500.1.v3.1	maker-Contig3-augustus-gene-362.4-mRNA-1	0.409702		Et_10A_001142	maker-Contig12-augustus-gene-530.15-mRNA-1	0.163829		Ot_Chr1_14189	maker-Contig10-augustus-gene-588.69-mRNA-1	0.263918		CDS:OS01T0670800-01	maker-Contig28-snap-gene-393.61-mRNA-1	0.7747
CDS:Zm00001d028096_T001	maker-Contig3-snap-gene-402.50-mRNA-1	0.440358		Sobic.001G420800.1.v3.1	maker-Contig3-snap-gene-364.16-mRNA-1	0.386341		Et_10A_001146	maker-Contig12-augustus-gene-530.24-mRNA-1	0.0738818		Ot_Chr1_14187	snap_masked-Contig10-processed-gene-588.8-mRNA-1	0.40451		CDS:OS01T0672100-02	maker-Contig28-augustus-gene-394.49-mRNA-1	1.1223
CDS:Zm00001d029730_T001	maker-Contig3-snap-gene-443.58-mRNA-1	0.512382		Sobic.001G420900.1.v3.1	snap_masked-Contig3-processed-gene-364.41-mRNA-1	0.385602		Et_10A_001147	maker-Contig12-augustus-gene-531.51-mRNA-1	0.120273		Ot_Chr1_14186	maker-Contig10-snap-gene-588.47-mRNA-1	0.234453		CDS:OS01T0672300-01	maker-Contig28-augustus-gene-394.44-mRNA-1	0.8577
CDS:Zm00001d029734_T001	maker-Contig3-augustus-gene-443.9-mRNA-1	0.328353		Sobic.001G421000.1.v3.1	maker-Contig3-augustus-gene-364.6-mRNA-1	0.394005		Et_10A_001143	maker-Contig12-augustus-gene-531.45-mRNA-1	0.203003		Ot_Chr1_14185	maker-Contig10-snap-gene-588.54-mRNA-1	0.305897		CDS:OS01T0672400-01	maker-Contig28-augustus-gene-394.46-mRNA-1	0.7934
CDS:Zm00001d029736_T001	augustus_masked-Contig3-processed-gene-443.24-mRNA-1	0.557904		Sobic.001G421300.1.v3.1	augustus_masked-Contig3-processed-gene-364.29-mRNA-1	0.436757		Et_10A_002079	maker-Contig12-augustus-gene-531.52-mRNA-1	0.0987095		Ot_Chr1_14184	maker-Contig10-augustus-gene-588.66-mRNA-1	0.255918		CDS:OS01T0672800-01	maker-Contig28-augustus-gene-394.50-mRNA-1	1.1259
CDS:Zm00001d029738_T001	maker-Contig3-snap-gene-443.62-mRNA-1	0.566399		Sobic.001G421400.1.v3.1	maker-Contig3-augustus-gene-364.7-mRNA-1	0.454394		Et_10A_001153	maker-Contig12-snap-gene-531.5-mRNA-1	2.13484		Ot_Chr1_14182	maker-Contig10-augustus-gene-588.67-mRNA-1	0.256472		CDS:OS01T0674500-01	maker-Contig28-augustus-gene-395.44-mRNA-1	0.8727
CDS:Zm00001d029740_T001	maker-Contig3-snap-gene-444.20-mRNA-1	0.730114		Sobic.001G421500.1.v3.1	maker-Contig3-augustus-gene-364.8-mRNA-1	0.365565		Et_10A_001154	maker-Contig12-augustus-gene-531.50-mRNA-1	0.02268		Ot_Chr1_14177	maker-Contig10-augustus-gene-588.73-mRNA-1	0.303759		CDS:OS01T0674800-01	maker-Contig28-augustus-gene-395.40-mRNA-1	0.9642
CDS:Zm00001d029744_T001	maker-Contig3-augustus-gene-444.1-mRNA-1	0.470553		Sobic.001G421700.2.v3.1	maker-Contig3-augustus-gene-364.9-mRNA-1	0.486065		Et_10A_001162	maker-Contig12-augustus-gene-531.56-mRNA-1	0.13041		Ot_Chr1_14176	augustus_masked-Contig10-processed-gene-589.22-mRNA-1	0.22875		CDS:OS01T0675000-01	snap_masked-Contig28-processed-gene-395.26-mRNA-1	1.1702
CDS:Zm00001d029747_T001	maker-Contig3-augustus-gene-445.51-mRNA-1	0.444514		Sobic.001G421900.1.v3.1	maker-Contig3-augustus-gene-365.33-mRNA-1	0.433525		Et_10A_001157	maker-Contig12-snap-gene-533.57-mRNA-1	1.73459		Ot_Chr1_14175	maker-Contig10-snap-gene-589.47-mRNA-1	0.241423		CDS:OS01T0675700-01	maker-Contig28-augustus-gene-396.1-mRNA-1	1.0305
CDS:Zm00001d029752_T001	maker-Contig3-augustus-gene-446.39-mRNA-1	0.77933		Sobic.001G422100.1.v3.1	maker-Contig3-augustus-gene-365.34-mRNA-1	0.18209		Et_10A_001163	maker-Contig12-augustus-gene-534.42-mRNA-1	0.124396		Ot_Chr1_14173	maker-Contig10-snap-gene-589.49-mRNA-1	0.255363		CDS:OS01T0676900-01	snap_masked-Contig28-processed-gene-396.35-mRNA-1	0.8413
CDS:Zm00001d034944_T001	maker-Contig3-augustus-gene-158.49-mRNA-1	0.499547		Sobic.001G422500.1.v3.1	maker-Contig3-snap-gene-365.4-mRNA-1	0.407855		Et_10A_001158	maker-Contig12-snap-gene-534.45-mRNA-1	0.14596		Ot_Chr1_14172	maker-Contig10-snap-gene-589.50-mRNA-1	0.286175		CDS:OS01T0677000-01	augustus_masked-Contig28-processed-gene-396.53-mRNA-1	0.469
CDS:Zm00001d034944_T003	maker-Contig3-augustus-gene-158.51-mRNA-1	0.634729		Sobic.001G422600.2.v3.1	maker-Contig3-augustus-gene-365.37-mRNA-1	0.606751		Et_10A_001160	maker-Contig12-snap-gene-534.46-mRNA-1	0.142094		Ot_Chr1_14171	augustus_masked-Contig10-processed-gene-590.56-mRNA-1	0.412668		CDS:OS01T0734100-01	maker-Contig28-augustus-gene-409.47-mRNA-1	1.0478
CDS:Zm00001d034948_T001	augustus_masked-Contig3-processed-gene-158.28-mRNA-1	0.36815		Sobic.001G422700.1.v3.1	maker-Contig3-augustus-gene-365.39-mRNA-1	0.503333		Et_10A_001170	maker-Contig12-snap-gene-535.16-mRNA-1	2.40657		Ot_Chr1_14169	maker-Contig10-augustus-gene-590.1-mRNA-1	0.34756		CDS:OS01T0734466-01	maker-Contig28-snap-gene-409.38-mRNA-1	0.7365
CDS:Zm00001d034949_T001	maker-Contig3-augustus-gene-158.56-mRNA-1	0.524109		Sobic.001G422800.1.v3.1	augustus_masked-Contig3-processed-gene-365.31-mRNA-1	0.298158		Et_10A_001173	augustus_masked-Contig12-processed-gene-535.7-mRNA-1	0.396213		Ot_Chr1_14167	augustus_masked-Contig10-processed-gene-590.59-mRNA-1	0.196592		CDS:OS01T0735300-01	maker-Contig28-snap-gene-410.1-mRNA-1	1.3551
CDS:Zm00001d034953_T001	maker-Contig3-augustus-gene-158.57-mRNA-1	0.422352		Sobic.001G423100.1.v3.1	maker-Contig3-snap-gene-366.0-mRNA-1	0.387726		Et_10A_001179	maker-Contig12-augustus-gene-535.55-mRNA-1	0.168811		Ot_Chr1_14166	maker-Contig10-augustus-gene-590.8-mRNA-1	0.269779		CDS:OS01T0736600-01	maker-Contig28-augustus-gene-410.50-mRNA-1	0.5409
CDS:Zm00001d034954_T001	maker-Contig3-snap-gene-158.44-mRNA-1	0.474431		Sobic.001G423200.1.v3.1	augustus_masked-Contig3-processed-gene-366.42-mRNA-1	0.463627		Et_10A_001177	maker-Contig12-snap-gene-536.33-mRNA-1	0.270184		Ot_Chr1_27574	maker-Contig10-snap-gene-590.26-mRNA-1	0.243007		CDS:OS01T0736900-01	maker-Contig28-snap-gene-410.2-mRNA-1	0.6375
CDS:Zm00001d034957_T001	maker-Contig3-augustus-gene-158.59-mRNA-1	0.924485		Sobic.001G423300.1.v3.1	maker-Contig3-augustus-gene-366.64-mRNA-1	0.476093		Et_10A_000299	snap_masked-Contig12-processed-gene-536.2-mRNA-1	0.110221		Ot_Chr1_14164	maker-Contig10-augustus-gene-590.10-mRNA-1	0.248076		CDS:OS01T0738400-01	maker-Contig28-snap-gene-410.9-mRNA-1	0.9384
CDS:Zm00001d034915_T001	maker-Contig3-augustus-gene-24.54-mRNA-1	0.434264		Sobic.001G423400.1.v3.1	maker-Contig3-snap-gene-366.11-mRNA-1	0.417551		Et_10A_001178	maker-Contig12-augustus-gene-536.31-mRNA-1	2.27831		Ot_Chr1_14163	maker-Contig10-snap-gene-590.27-mRNA-1	0.255046		CDS:OS01T0739000-01	maker-Contig28-snap-gene-411.56-mRNA-1	0.8718
CDS:Zm00001d034916_T001	augustus_masked-Contig3-processed-gene-24.26-mRNA-1	0.627988		Sobic.001G423633.1.v3.1	maker-Contig3-augustus-gene-366.59-mRNA-1	1.50677		Et_10A_001193	maker-Contig12-snap-gene-536.36-mRNA-1	0.110135		Ot_Chr1_14162	augustus_masked-Contig10-processed-gene-590.60-mRNA-1	0.0948899		CDS:OS01T0739200-01	maker-Contig28-augustus-gene-411.4-mRNA-1	1.1016
CDS:Zm00001d034917_T001	maker-Contig3-snap-gene-24.10-mRNA-1	0.441005		Sobic.001G423700.1.v3.1	maker-Contig3-augustus-gene-366.62-mRNA-1	0.479786		Et_10A_001194	maker-Contig12-snap-gene-536.37-mRNA-1	3.20716		Ot_Chr1_14161	maker-Contig10-augustus-gene-590.12-mRNA-1	0.313184		CDS:OS01T0739500-01	maker-Contig28-snap-gene-411.58-mRNA-1	3.339
CDS:Zm00001d034918_T003	maker-Contig3-augustus-gene-24.62-mRNA-1	0.888658		Sobic.001G424000.2.v3.1	maker-Contig3-augustus-gene-366.69-mRNA-1	0.20896		Et_10A_001197	snap_masked-Contig12-processed-gene-536.17-mRNA-1	0.106184		Ot_Chr1_n31412	maker-Contig10-snap-gene-590.30-mRNA-1	0.352629		CDS:OS01T0741900-01	maker-Contig28-snap-gene-412.56-mRNA-1	0.8801
CDS:Zm00001d034919_T001	maker-Contig3-augustus-gene-25.46-mRNA-1	0.638515		Sobic.001G424200.1.v3.1	maker-Contig3-augustus-gene-367.0-mRNA-1	0.459195		Et_10A_001196	maker-Contig12-augustus-gene-536.30-mRNA-1	0.154808		Ot_Chr1_14157	maker-Contig10-snap-gene-590.23-mRNA-1	0.276512		CDS:OS01T0742400-02	maker-Contig28-snap-gene-412.59-mRNA-1	0.7096
CDS:Zm00001d034920_T001	snap_masked-Contig3-processed-gene-25.15-mRNA-1	0.573325		Sobic.001G424300.2.v3.1	maker-Contig3-augustus-gene-367.4-mRNA-1	0.377107		Et_10A_002091	maker-Contig12-snap-gene-537.54-mRNA-1	2.68621		Ot_Chr1_14156	augustus_masked-Contig10-processed-gene-590.71-mRNA-1	0.238967		CDS:OS01T0742500-01	maker-Contig28-augustus-gene-412.12-mRNA-1	0.8447
CDS:Zm00001d034927_T001	maker-Contig3-augustus-gene-25.48-mRNA-1	0.399914		Sobic.001G424400.1.v3.1	maker-Contig3-augustus-gene-367.5-mRNA-1	0.312563		Et_10A_001200	maker-Contig12-snap-gene-538.15-mRNA-1	0.980309		Ot_Chr1_14154	maker-Contig10-augustus-gene-590.14-mRNA-1	1.18319		CDS:OS01T0743100-00	maker-Contig28-augustus-gene-412.6-mRNA-1	1.1503
CDS:Zm00001d032396_T002	maker-Contig3-augustus-gene-234.53-mRNA-1	0.485696		Sobic.001G424500.1.v3.1	maker-Contig3-augustus-gene-367.6-mRNA-1	0.301667		Et_10A_002092	augustus_masked-Contig12-processed-gene-538.8-mRNA-1	0.198106		Ot_Chr1_14152	augustus_masked-Contig10-processed-gene-591.45-mRNA-1	-0.79207		CDS:OS01T0743200-01	maker-Contig28-snap-gene-412.68-mRNA-1	0.4032
CDS:Zm00001d032397_T001	maker-Contig3-augustus-gene-234.50-mRNA-1	0.640639		Sobic.001G424600.1.v3.1	maker-Contig3-augustus-gene-367.7-mRNA-1	0.519215		Et_10A_001203	maker-Contig12-augustus-gene-539.15-mRNA-1	0.0535214		Ot_Chr1_n31415	snap_masked-Contig10-processed-gene-591.26-mRNA-1	0.193899		CDS:OS01T0743600-01	maker-Contig28-augustus-gene-412.15-mRNA-1	0.8053
CDS:Zm00001d032399_T001	maker-Contig3-augustus-gene-234.52-mRNA-1	0.391327		Sobic.001G424700.1.v3.1	maker-Contig3-snap-gene-367.59-mRNA-1	0.347005		Et_10A_001210	maker-Contig12-augustus-gene-539.19-mRNA-1	0.0451023		Ot_Chr1_14150	maker-Contig10-augustus-gene-591.2-mRNA-1	0.391678		CDS:OS01T0743800-00	maker-Contig28-snap-gene-412.61-mRNA-1	1.5129
CDS:Zm00001d032400_T001	maker-Contig3-snap-gene-234.41-mRNA-1	0.358455		Sobic.001G424800.1.v3.1	maker-Contig3-snap-gene-367.58-mRNA-1	0.435372		Et_10A_001204	maker-Contig12-augustus-gene-539.16-mRNA-1	0.131699		Ot_Chr1_n31414	augustus_masked-Contig10-processed-gene-591.58-mRNA-1	0.260116		CDS:OS01T0744000-01	maker-Contig28-augustus-gene-412.8-mRNA-1	1.0413
CDS:Zm00001d032402_T001	maker-Contig3-augustus-gene-234.54-mRNA-1	0.424661		Sobic.001G425000.1.v3.1	augustus_masked-Contig3-processed-gene-367.47-mRNA-1	0.323366		Et_10A_001211	maker-Contig12-augustus-gene-540.31-mRNA-1	0.0998264		Ot_Chr1_14143	maker-Contig10-snap-gene-591.18-mRNA-1	0.237542		CDS:OS01T0745000-00	maker-Contig28-augustus-gene-413.6-mRNA-1	0.6586
CDS:Zm00001d032405_T001	maker-Contig3-snap-gene-234.45-mRNA-1	0.73824		Sobic.001G425100.2.v3.1	augustus_masked-Contig3-processed-gene-367.45-mRNA-1	0.542207		Et_10A_001206	maker-Contig12-snap-gene-540.12-mRNA-1	0.0682977		Ot_Chr1_14142	maker-Contig10-snap-gene-591.24-mRNA-1	0.219958		CDS:OS01T0745700-01	maker-Contig28-augustus-gene-413.8-mRNA-1	0.6545
CDS:Zm00001d032407_T001	maker-Contig3-snap-gene-234.49-mRNA-1	0.301944		Sobic.001G425150.1.v3.1	maker-Contig3-augustus-gene-367.14-mRNA-1	0.322258		Et_10A_001212	maker-Contig12-snap-gene-540.20-mRNA-1	0.0825586		Ot_Chr1_14141	maker-Contig10-snap-gene-591.19-mRNA-1	0.358412		CDS:OS01T0746400-00	augustus_masked-Contig28-processed-gene-414.27-mRNA-1	0.572
CDS:Zm00001d034298_T001	augustus_masked-Contig3-processed-gene-60.49-mRNA-1	0.428262		Sobic.001G425200.1.v3.1	maker-Contig3-snap-gene-368.0-mRNA-1	0.372121		Et_10A_001207	maker-Contig12-snap-gene-540.14-mRNA-1	0.319152		Ot_Chr1_n31416	maker-Contig10-augustus-gene-591.7-mRNA-1	0.273026		CDS:OS01T0747300-01	maker-Contig28-snap-gene-414.5-mRNA-1	0.5908
CDS:Zm00001d034313_T001	maker-Contig3-snap-gene-60.15-mRNA-1	0.434633		Sobic.001G425300.1.v3.1	snap_masked-Contig3-processed-gene-368.22-mRNA-1	0.325029		Et_10A_000077	maker-Contig12-snap-gene-540.21-mRNA-1	1.77076		Ot_Chr1_14136	maker-Contig10-augustus-gene-591.8-mRNA-1	0.241185		CDS:OS01T0747400-01	maker-Contig28-augustus-gene-414.66-mRNA-1	1.2161
CDS:Zm00001d034318_T001	augustus_masked-Contig3-processed-gene-61.8-mRNA-1	0.369443		Sobic.001G425400.1.v3.1	maker-Contig3-augustus-gene-368.61-mRNA-1	0.241001		Et_10A_001208	maker-Contig12-augustus-gene-541.2-mRNA-1	-0.859091		Ot_Chr1_14130	snap_masked-Contig10-processed-gene-592.25-mRNA-1	1.662		CDS:OS01T0748100-01	augustus_masked-Contig28-processed-gene-415.42-mRNA-1	-1
CDS:Zm00001d034319_T001	maker-Contig3-snap-gene-61.44-mRNA-1	0.531588		Sobic.001G425700.1.v3.1	maker-Contig3-augustus-gene-368.67-mRNA-1	0.449592		Et_10A_002096	snap_masked-Contig12-processed-gene-541.35-mRNA-1	0.352141		Ot_Chr1_14129	maker-Contig10-snap-gene-592.34-mRNA-1	0.481974		CDS:OS01T0748500-01	maker-Contig28-augustus-gene-415.59-mRNA-1	0.6168
CDS:Zm00001d034320_T001	maker-Contig3-augustus-gene-61.7-mRNA-1	0.532234		Sobic.001G425800.2.v3.1	maker-Contig3-augustus-gene-368.68-mRNA-1	0.378584		Et_10A_001214	maker-Contig12-augustus-gene-541.6-mRNA-1	0.264085		Ot_Chr1_14126	augustus_masked-Contig10-processed-gene-592.6-mRNA-1	0.383995		CDS:OS01T0748800-00	maker-Contig28-snap-gene-415.2-mRNA-1	1.0729
CDS:Zm00001d034326_T001	maker-Contig3-augustus-gene-61.2-mRNA-1	0.675542		Sobic.001G426100.1.v3.1	maker-Contig3-snap-gene-368.3-mRNA-1	0.245988		Et_10A_001215	maker-Contig12-augustus-gene-541.7-mRNA-1	0.148623		Ot_Chr1_14123	augustus_masked-Contig10-processed-gene-593.6-mRNA-1	0.29766		CDS:OS01T0750000-02	maker-Contig28-augustus-gene-416.0-mRNA-1	0.8411
CDS:Zm00001d034333_T001	snap_masked-Contig3-processed-gene-62.9-mRNA-1	1.16032		Sobic.001G426200.1.v3.1	maker-Contig3-augustus-gene-368.69-mRNA-1	0.332231		Et_10A_001216	maker-Contig12-snap-gene-541.62-mRNA-1	0.214085		Ot_Chr1_25739	maker-Contig10-snap-gene-593.71-mRNA-1	0.364035		CDS:OS01T0750600-01	augustus_masked-Contig28-processed-gene-416.63-mRNA-1	0.7133
CDS:Zm00001d034755_T001	snap_masked-Contig3-processed-gene-7.57-mRNA-1	-0.923377		Sobic.001G426300.2.v3.1	maker-Contig3-snap-gene-368.13-mRNA-1	0.371013		Et_10A_001217	maker-Contig12-augustus-gene-541.9-mRNA-1	0.121561		Ot_Chr1_25738	maker-Contig10-snap-gene-593.67-mRNA-1	0.743674		CDS:OS01T0752800-01	maker-Contig28-snap-gene-416.28-mRNA-1	0.5415
CDS:Zm00001d034758_T001	maker-Contig3-snap-gene-7.80-mRNA-1	0.423461		Sobic.001G426400.1.v3.1	maker-Contig3-augustus-gene-368.64-mRNA-1	0.276921		Et_10A_001220	maker-Contig12-augustus-gene-541.17-mRNA-1	0.0755141		Ot_Chr1_n31951	maker-Contig10-snap-gene-593.65-mRNA-1	0.413856		CDS:OS01T0753000-01	maker-Contig28-augustus-gene-416.10-mRNA-1	0.845
CDS:Zm00001d034759_T001	maker-Contig3-augustus-gene-7.9-mRNA-1	0.45227		Sobic.001G426500.1.v3.1	augustus_masked-Contig3-processed-gene-368.55-mRNA-1	0.173041		Et_10A_001221	maker-Contig12-augustus-gene-541.18-mRNA-1	0.0986236		Ot_Chr1_25737	maker-Contig10-augustus-gene-593.53-mRNA-1	0.29164		CDS:OS01T0753300-00	maker-Contig28-augustus-gene-417.62-mRNA-1	1.5962
CDS:Zm00001d034760_T001	maker-Contig3-augustus-gene-7.10-mRNA-1	0.620232		Sobic.001G426600.1.v3.1	maker-Contig3-augustus-gene-368.72-mRNA-1	0.340172		Et_10A_001218	maker-Contig12-snap-gene-541.65-mRNA-1	0.226199		Ot_Chr1_n31422	maker-Contig10-augustus-gene-593.50-mRNA-1	0.302095		CDS:OS01T0753500-01	maker-Contig28-snap-gene-417.54-mRNA-1	0.773
CDS:Zm00001d034761_T001	maker-Contig3-snap-gene-7.81-mRNA-1	0.884595		Sobic.001G426800.1.v3.1	augustus_masked-Contig3-processed-gene-368.50-mRNA-1	0.569631		Et_10A_001219	maker-Contig12-augustus-gene-542.25-mRNA-1	0.156097		Ot_Chr1_n31424	maker-Contig10-augustus-gene-593.51-mRNA-1	0.627002		CDS:OS01T0755500-01	maker-Contig28-snap-gene-418.38-mRNA-1	1.2481
CDS:Zm00001d034769_T001	snap_masked-Contig3-processed-gene-7.65-mRNA-1	1.20898		Sobic.001G426900.1.v3.1	maker-Contig3-augustus-gene-368.73-mRNA-1	0.340449		Et_10A_001222	maker-Contig12-augustus-gene-542.26-mRNA-1	0.124998		Ot_Chr1_25729	maker-Contig10-snap-gene-593.73-mRNA-1	0.276115		CDS:OS01T0808100-01	maker-Contig28-augustus-gene-358.49-mRNA-1	0.9267
CDS:Zm00001d034770_T002	maker-Contig3-snap-gene-8.5-mRNA-1	0.372213		Sobic.001G427000.1.v3.1	augustus_masked-Contig3-processed-gene-368.58-mRNA-1	0.314594		Et_10A_001223	maker-Contig12-augustus-gene-542.27-mRNA-1	0.165375		Ot_Chr1_25727	maker-Contig10-snap-gene-594.11-mRNA-1	0.432866		CDS:OS01T0809300-01	maker-Contig28-augustus-gene-358.44-mRNA-1	1.4205
CDS:Zm00001d034755_T001	snap_masked-Contig3-processed-gene-5.38-mRNA-1	0.489205		Sobic.001G427100.1.v3.1	maker-Contig3-snap-gene-368.17-mRNA-1	0.312378		Et_10A_001224	maker-Contig12-augustus-gene-542.28-mRNA-1	0.0967336		Ot_Chr1_25726	maker-Contig10-augustus-gene-594.1-mRNA-1	0.319759		CDS:OS01T0810300-01	maker-Contig28-augustus-gene-359.2-mRNA-1	0.4995
CDS:Zm00001d034758_T001	augustus_masked-Contig3-processed-gene-6.17-mRNA-1	0.384217		Sobic.001G427200.1.v3.1	maker-Contig3-augustus-gene-369.53-mRNA-1	0.635652		Et_10A_001229	maker-Contig12-augustus-gene-542.31-mRNA-1	0.176887		Ot_Chr1_25725	maker-Contig10-augustus-gene-594.2-mRNA-1	0.243165		CDS:OS01T0811100-01	maker-Contig28-augustus-gene-359.4-mRNA-1	-1
CDS:Zm00001d034759_T001	maker-Contig3-augustus-gene-6.58-mRNA-1	0.452916		Sobic.001G427300.1.v3.1	maker-Contig3-augustus-gene-369.61-mRNA-1	0.40961		Et_10A_001225	augustus_masked-Contig12-processed-gene-542.9-mRNA-1	0.172591		Ot_Chr1_25722	maker-Contig10-snap-gene-594.16-mRNA-1	0.317382		CDS:OS01T0811300-01	maker-Contig28-snap-gene-359.17-mRNA-1	1.0198
CDS:Zm00001d034760_T001	maker-Contig3-snap-gene-6.2-mRNA-1	0.603611		Sobic.001G427400.1.v3.1	maker-Contig3-snap-gene-369.3-mRNA-1	0.437496		Et_10A_002099	augustus_masked-Contig12-processed-gene-543.48-mRNA-1	0.0605659		Ot_Chr1_n31950	maker-Contig10-snap-gene-594.18-mRNA-1	0.717061		CDS:OS01T0812050-00	maker-Contig28-snap-gene-359.19-mRNA-1	1.3755
CDS:Zm00001d034761_T001	snap_masked-Contig3-processed-gene-6.40-mRNA-1	1.88544		Sobic.001G427600.1.v3.1	augustus_masked-Contig3-processed-gene-369.20-mRNA-1	0.296312		Et_10A_002098	maker-Contig12-snap-gene-543.0-mRNA-1	0.177746		Ot_Chr1_25721	maker-Contig10-snap-gene-594.19-mRNA-1	0.304155		CDS:OS01T0812200-01	maker-Contig28-snap-gene-359.21-mRNA-1	1.0361
CDS:Zm00001d034763_T001	snap_masked-Contig3-processed-gene-6.45-mRNA-1	0.333431		Sobic.001G427700.1.v3.1	maker-Contig3-augustus-gene-369.55-mRNA-1	0.439158		Et_10A_001226	maker-Contig12-augustus-gene-543.34-mRNA-1	0.638648		Ot_Chr1_25720	maker-Contig10-snap-gene-594.20-mRNA-1	0.269145		CDS:OS01T0812800-01	maker-Contig28-augustus-gene-359.10-mRNA-1	0.5048
CDS:Zm00001d029852_T001	maker-Contig3-augustus-gene-454.52-mRNA-1	1.11018		Sobic.001G427800.1.v3.1	maker-Contig3-augustus-gene-369.62-mRNA-1	0.481818		Et_10A_001230	maker-Contig12-augustus-gene-543.40-mRNA-1	0.107129		Ot_Chr1_25718	maker-Contig10-augustus-gene-594.8-mRNA-1	0.281898		CDS:OS01T0813100-00	maker-Contig28-augustus-gene-360.62-mRNA-1	1.1067
CDS:Zm00001d029856_T001	maker-Contig3-augustus-gene-454.54-mRNA-1	0.686623		Sobic.001G427900.1.v3.1	augustus_masked-Contig3-processed-gene-369.22-mRNA-1	0.276367		Et_10A_001231	maker-Contig12-augustus-gene-543.35-mRNA-1	0.125513		Ot_Chr1_n31421	maker-Contig10-augustus-gene-594.9-mRNA-1	0.194612		CDS:OS01T0813400-01	augustus_masked-Contig28-processed-gene-360.23-mRNA-1	0.5473
CDS:Zm00001d029857_T001	snap_masked-Contig3-processed-gene-454.43-mRNA-1	0.91128		Sobic.001G428100.1.v3.1	maker-Contig3-augustus-gene-369.63-mRNA-1	0.410718		Et_10A_001237	maker-Contig12-augustus-gene-543.41-mRNA-1	0.134276		Ot_Chr1_n31952	maker-Contig10-augustus-gene-594.10-mRNA-1	0.29663		CDS:OS01T0814100-01	maker-Contig28-augustus-gene-360.57-mRNA-1	0.4876
CDS:Zm00001d029865_T001	maker-Contig3-augustus-gene-455.8-mRNA-1	1.23188		Sobic.001G428200.1.v3.1	maker-Contig3-augustus-gene-369.64-mRNA-1	0.461688		Et_10A_001238	augustus_masked-Contig12-processed-gene-543.59-mRNA-1	0.911152		Ot_Chr1_n31427	snap_masked-Contig10-processed-gene-595.61-mRNA-1	0.330768		CDS:OS01T0814200-02	maker-Contig28-snap-gene-360.50-mRNA-1	1.0312
CDS:Zm00001d029868_T004	maker-Contig3-snap-gene-455.57-mRNA-1	1.35884		Sobic.001G428300.1.v3.1	maker-Contig3-augustus-gene-369.57-mRNA-1	0.328722		Et_10A_001232	snap_masked-Contig12-processed-gene-543.21-mRNA-1	0.11297		Ot_Chr1_n31429	augustus_masked-Contig10-processed-gene-595.113-mRNA-1	0.255205		CDS:OS01T0814900-01	maker-Contig28-augustus-gene-360.67-mRNA-1	1.0175
CDS:Zm00001d029872_T001	maker-Contig3-augustus-gene-455.1-mRNA-1	0.964005		Sobic.001G428400.1.v3.1	maker-Contig3-augustus-gene-369.59-mRNA-1	0.605089		Et_10A_001234	augustus_masked-Contig12-processed-gene-544.3-mRNA-1	0.826274		Ot_Chr1_25712	snap_masked-Contig10-processed-gene-595.67-mRNA-1	0.309858		CDS:OS01T0815400-01	maker-Contig28-augustus-gene-360.69-mRNA-1	1.2747
CDS:Zm00001d028464_T010	maker-Contig3-augustus-gene-373.52-mRNA-1	0.404993		Sobic.001G428500.1.v3.1	maker-Contig3-augustus-gene-369.65-mRNA-1	0.387356		Et_10A_001235	maker-Contig12-augustus-gene-544.59-mRNA-1	0.17156		Ot_Chr1_25710	maker-Contig10-snap-gene-595.6-mRNA-1	0.254096		CDS:OS01T0815800-01	maker-Contig28-augustus-gene-360.59-mRNA-1	0.7144
CDS:Zm00001d028467_T001	maker-Contig3-augustus-gene-373.53-mRNA-1	0.332231		Sobic.001G428800.1.v3.1	maker-Contig3-snap-gene-370.12-mRNA-1	0.546824		Et_10A_001236	maker-Contig12-augustus-gene-544.63-mRNA-1	0.172677		Ot_Chr1_25708	augustus_masked-Contig10-processed-gene-595.118-mRNA-1	0.645774		CDS:OS01T0816600-01	maker-Contig28-augustus-gene-361.44-mRNA-1	-1
CDS:Zm00001d028471_T001	augustus_masked-Contig3-processed-gene-373.9-mRNA-1	0.305915		Sobic.001G429000.1.v3.1	maker-Contig3-augustus-gene-370.5-mRNA-1	0.205174		Et_10A_001246	maker-Contig12-augustus-gene-545.20-mRNA-1	0.0903764		Ot_Chr1_25707	maker-Contig10-snap-gene-595.7-mRNA-1	0.305105		CDS:OS01T0816700-01	maker-Contig28-augustus-gene-361.48-mRNA-1	0.4289
CDS:Zm00001d028472_T001	augustus_masked-Contig3-processed-gene-373.11-mRNA-1	0.390034		Sobic.001G429100.1.v3.1	maker-Contig3-augustus-gene-370.0-mRNA-1	0.346266		Et_10A_001250	maker-Contig12-snap-gene-546.5-mRNA-1	0.248277		Ot_Chr1_25706	maker-Contig10-augustus-gene-595.50-mRNA-1	0.24665		CDS:OS01T0817100-01	maker-Contig28-snap-gene-361.10-mRNA-1	1.229
CDS:Zm00001d028473_T001	augustus_masked-Contig3-processed-gene-374.0-mRNA-1	0.760216		Sobic.001G429200.1.v3.1	maker-Contig3-augustus-gene-370.1-mRNA-1	0.37526		Et_10A_001251	maker-Contig12-augustus-gene-546.45-mRNA-1	0.0936409		Ot_Chr1_25705	maker-Contig10-snap-gene-595.8-mRNA-1	0.218294		CDS:OS01T0817400-00	maker-Contig28-augustus-gene-362.55-mRNA-1	0.459
CDS:Zm00001d028474_T001	maker-Contig3-snap-gene-374.39-mRNA-1	0.370736		Sobic.001G429300.1.v3.1	snap_masked-Contig3-processed-gene-370.26-mRNA-1	0.423368		Et_10A_001264	maker-Contig12-snap-gene-547.53-mRNA-1	0.705142		Ot_Chr1_25704	maker-Contig10-augustus-gene-595.52-mRNA-1	0.262175		CDS:OS01T0817800-01	maker-Contig28-augustus-gene-362.56-mRNA-1	0.9129
CDS:Zm00001d034651_T001	maker-Contig3-augustus-gene-362.2-mRNA-1	1.05154		Sobic.001G429400.3.v3.1	maker-Contig3-augustus-gene-370.6-mRNA-1	0.332231		Et_10A_001254	maker-Contig12-augustus-gene-547.21-mRNA-1	0.0948436		Ot_Chr1_25703	snap_masked-Contig10-processed-gene-595.76-mRNA-1	0.289264		CDS:OS01T0818300-01	augustus_masked-Contig28-processed-gene-362.19-mRNA-1	1.0812
CDS:Zm00001d034655_T001	maker-Contig3-augustus-gene-364.6-mRNA-1	0.796782		Sobic.001G429500.1.v3.1	maker-Contig3-augustus-gene-370.7-mRNA-1	0.427985		Et_10A_002104	maker-Contig12-snap-gene-547.45-mRNA-1	-0.859091		Ot_Chr1_25702	maker-Contig10-snap-gene-595.23-mRNA-1	0.977731		CDS:OS01T0819000-02	snap_masked-Contig28-processed-gene-363.0-mRNA-1	1.0301
CDS:Zm00001d034662_T001	augustus_masked-Contig3-processed-gene-364.29-mRNA-1	-0.923377		Sobic.001G429600.1.v3.1	maker-Contig3-augustus-gene-370.3-mRNA-1	0.359009		Et_10A_001259	maker-Contig12-snap-gene-547.56-mRNA-1	3.11515		Ot_Chr1_25701	augustus_masked-Contig10-processed-gene-595.123-mRNA-1	0.306214		CDS:OS01T0819100-01	maker-Contig28-augustus-gene-363.51-mRNA-1	0.7877
CDS:Zm00001d034664_T001	maker-Contig3-augustus-gene-365.33-mRNA-1	-0.923377		Sobic.001G429800.1.v3.1	maker-Contig3-augustus-gene-371.46-mRNA-1	0.356516		Et_10A_001268	maker-Contig12-augustus-gene-547.36-mRNA-1	0.17955		Ot_Chr1_25700	maker-Contig10-snap-gene-595.25-mRNA-1	0.321422		CDS:OS01T0819400-00	maker-Contig28-augustus-gene-363.52-mRNA-1	0.8559
CDS:Zm00001d034667_T001	maker-Contig3-snap-gene-366.0-mRNA-1	2.03854		Sobic.001G429900.1.v3.1	maker-Contig3-augustus-gene-371.47-mRNA-1	0.339156		Et_10A_002105	maker-Contig12-augustus-gene-547.30-mRNA-1	0.188227		Ot_Chr1_25699	maker-Contig10-augustus-gene-595.56-mRNA-1	0.299085		CDS:OS01T0819800-01	maker-Contig28-augustus-gene-363.55-mRNA-1	1.2566
CDS:Zm00001d034672_T001	maker-Contig3-augustus-gene-367.0-mRNA-1	2.07861		Sobic.001G430000.1.v3.1	maker-Contig3-augustus-gene-371.48-mRNA-1	0.269534		Et_10A_001269	maker-Contig12-augustus-gene-548.33-mRNA-1	0.0730227		Ot_Chr1_25698	snap_masked-Contig10-processed-gene-595.101-mRNA-1	0.299482		CDS:OS01T0820700-00	augustus_masked-Contig28-processed-gene-363.26-mRNA-1	1.1538
CDS:Zm00001d033318_T001	maker-Contig3-augustus-gene-190.1-mRNA-1	0.439343		Sobic.001G430400.1.v3.1	maker-Contig3-snap-gene-371.35-mRNA-1	0.355962		Et_10A_001271	maker-Contig12-augustus-gene-548.35-mRNA-1	0.121991		Ot_Chr1_25696	maker-Contig10-snap-gene-595.11-mRNA-1	0.4095		CDS:OS01T0685200-01	maker-Contig28-snap-gene-396.26-mRNA-1	0.8871
CDS:Zm00001d033319_T001	maker-Contig3-augustus-gene-190.2-mRNA-1	0.883302		Sobic.001G430700.1.v3.1	maker-Contig3-augustus-gene-371.49-mRNA-1	0.461596		Et_10A_001270	maker-Contig12-snap-gene-548.2-mRNA-1	0.160564		Ot_Chr1_25695	augustus_masked-Contig10-processed-gene-595.135-mRNA-1	0.186295		CDS:OS01T0685400-01	maker-Contig28-snap-gene-396.27-mRNA-1	0.9982
CDS:Zm00001d033320_T001	maker-Contig3-snap-gene-190.39-mRNA-1	0.397514		Sobic.001G430800.1.v3.1	maker-Contig3-augustus-gene-371.44-mRNA-1	0.333801		Et_10A_001272	maker-Contig12-snap-gene-548.5-mRNA-1	0.492173		Ot_Chr1_25694	snap_masked-Contig10-processed-gene-595.103-mRNA-1	0.465816		CDS:OS01T0685800-01	maker-Contig28-augustus-gene-396.6-mRNA-1	0.5091
CDS:Zm00001d033321_T001	maker-Contig3-augustus-gene-190.4-mRNA-1	0.432602		Sobic.001G431000.1.v3.1	maker-Contig3-augustus-gene-372.52-mRNA-1	0.371197		Et_10A_002107	maker-Contig12-snap-gene-548.8-mRNA-1	0.323791		Ot_Chr1_25693	snap_masked-Contig10-processed-gene-595.104-mRNA-1	0.314372		CDS:OS01T0685900-01	maker-Contig28-augustus-gene-397.53-mRNA-1	1.262
CDS:Zm00001d033322_T001	maker-Contig3-snap-gene-191.19-mRNA-1	0.427523		Sobic.001G431100.1.v3.1	maker-Contig3-augustus-gene-372.54-mRNA-1	0.267502		Et_10A_002109	maker-Contig12-snap-gene-549.2-mRNA-1	1.5504		Ot_Chr1_25691	augustus_masked-Contig10-processed-gene-595.138-mRNA-1	0.201186		CDS:OS01T0686300-01	maker-Contig28-snap-gene-397.2-mRNA-1	0.6234
CDS:Zm00001d030518_T002	maker-Contig3-snap-gene-409.1-mRNA-1	0.78053		Sobic.001G431700.1.v3.1	maker-Contig3-augustus-gene-372.57-mRNA-1	0.408779		Et_10A_001046	maker-Contig12-snap-gene-509.35-mRNA-1	0.85995		Ot_Chr1_25690	maker-Contig10-augustus-gene-595.41-mRNA-1	0.2137		CDS:OS01T0686700-00	augustus_masked-Contig28-processed-gene-397.49-mRNA-1	0.7771
CDS:Zm00001d030526_T002	maker-Contig3-augustus-gene-409.62-mRNA-1	0.727251		Sobic.001G431800.1.v3.1	snap_masked-Contig3-processed-gene-372.38-mRNA-1	1.90779		Et_10A_000264	maker-Contig12-snap-gene-510.26-mRNA-1	1.08409		Ot_Chr1_25688	maker-Contig10-snap-gene-595.29-mRNA-1	0.316986		CDS:OS01T0686800-01	augustus_masked-Contig28-processed-gene-397.40-mRNA-1	0.3688
CDS:Zm00001d030532_T001	maker-Contig3-augustus-gene-410.2-mRNA-1	0.595947		Sobic.001G432100.1.v3.1	maker-Contig3-augustus-gene-373.50-mRNA-1	0.32429		Et_10A_000266	snap_masked-Contig12-processed-gene-513.0-mRNA-1	1.95091		Ot_Chr1_02764	maker-Contig10-augustus-gene-125.4-mRNA-1	0.264234		CDS:OS01T0687300-01	maker-Contig28-snap-gene-397.8-mRNA-1	0.9758
CDS:Zm00001d030542_T001	maker-Contig3-augustus-gene-411.49-mRNA-1	0.639531		Sobic.001G432200.1.v3.1	maker-Contig3-snap-gene-373.39-mRNA-1	0.430848		Et_10A_001061	augustus_masked-Contig12-processed-gene-513.54-mRNA-1	0.462878		Ot_Chr1_n31610	maker-Contig10-augustus-gene-126.7-mRNA-1	-0.79207		CDS:OS01T0689000-01	maker-Contig28-snap-gene-398.41-mRNA-1	1.3719
CDS:Zm00001d030550_T001	maker-Contig3-augustus-gene-413.6-mRNA-1	1.26586		Sobic.001G432300.1.v3.1	maker-Contig3-augustus-gene-373.52-mRNA-1	0.351806		Et_10A_001066	maker-Contig12-augustus-gene-514.8-mRNA-1	-0.859091		Ot_Chr1_02742	maker-Contig10-augustus-gene-128.5-mRNA-1	0.176869		CDS:OS01T0689451-02	maker-Contig28-augustus-gene-398.63-mRNA-1	0.7809
CDS:Zm00001d030551_T001	maker-Contig3-snap-gene-413.56-mRNA-1	0.893367		Sobic.001G432500.1.v3.1	maker-Contig3-augustus-gene-373.53-mRNA-1	0.292987		Et_10A_001078	maker-Contig12-augustus-gene-514.3-mRNA-1	-0.859091		Ot_Chr1_n31618	maker-Contig10-snap-gene-128.23-mRNA-1	0.259165		CDS:OS01T0689900-02	maker-Contig28-snap-gene-398.50-mRNA-1	1.2746
CDS:Zm00001d029412_T001	maker-Contig3-augustus-gene-273.38-mRNA-1	0.425584		Sobic.001G432800.1.v3.1	augustus_masked-Contig3-processed-gene-373.9-mRNA-1	0.255775		Et_10A_000059	augustus_masked-Contig12-processed-gene-514.54-mRNA-1	0.27173		Ot_Chr1_02723	maker-Contig10-snap-gene-129.24-mRNA-1	0.333857		CDS:OS01T0691200-01	augustus_masked-Contig28-processed-gene-398.11-mRNA-1	1.645
CDS:Zm00001d029417_T001	maker-Contig3-augustus-gene-277.3-mRNA-1	0.863911		Sobic.001G433000.1.v3.1	augustus_masked-Contig3-processed-gene-373.11-mRNA-1	0.409056		Et_10A_001080	maker-Contig12-augustus-gene-514.11-mRNA-1	-0.859091		Ot_Chr1_n31619	augustus_masked-Contig10-processed-gene-129.66-mRNA-1	0.814723		CDS:OS01T0691400-00	maker-Contig28-snap-gene-398.44-mRNA-1	1.0588
CDS:Zm00001d029419_T001	maker-Contig3-augustus-gene-277.0-mRNA-1	0.369258		Sobic.001G433100.3.v3.1	augustus_masked-Contig3-processed-gene-374.0-mRNA-1	0.670925		Et_10A_001074	maker-Contig12-snap-gene-514.45-mRNA-1	3.00166		Ot_Chr1_02721	maker-Contig10-augustus-gene-130.49-mRNA-1	0.158652		CDS:OS01T0691700-01	augustus_masked-Contig28-processed-gene-398.6-mRNA-1	0.9287
CDS:Zm00001d029420_T001	maker-Contig3-augustus-gene-277.6-mRNA-1	0.477201		Sobic.001G433200.1.v3.1	maker-Contig3-snap-gene-374.39-mRNA-1	0.351899		Et_10A_001082	maker-Contig12-augustus-gene-515.25-mRNA-1	0.631775		Ot_Chr1_02720	maker-Contig10-augustus-gene-130.50-mRNA-1	0.162057		CDS:OS01T0692300-01	augustus_masked-Contig28-processed-gene-398.8-mRNA-1	0.792
CDS:Zm00001d029422_T001	maker-Contig3-snap-gene-277.38-mRNA-1	0.465105		Sobic.001G433400.1.v3.1	maker-Contig3-augustus-gene-374.52-mRNA-1	0.395759		Et_10A_001077	maker-Contig12-augustus-gene-515.29-mRNA-1	0.426281		Ot_Chr1_02719	maker-Contig10-augustus-gene-130.46-mRNA-1	0.210136		CDS:OS01T0692600-01	snap_masked-Contig28-processed-gene-398.26-mRNA-1	-1
CDS:Zm00001d027618_T001	maker-Contig3-augustus-gene-432.46-mRNA-1	0.354577		Sobic.001G433700.1.v3.1	maker-Contig3-augustus-gene-374.53-mRNA-1	0.399545		Et_10A_001092	augustus_masked-Contig12-processed-gene-516.2-mRNA-1	0.584525		Ot_Chr1_02718	maker-Contig10-augustus-gene-130.51-mRNA-1	0.217978		CDS:OS01T0693800-01	augustus_masked-Contig28-processed-gene-398.15-mRNA-1	0.6665
CDS:Zm00001d027619_T002	maker-Contig3-augustus-gene-432.47-mRNA-1	0.302129		Sobic.001G433800.1.v3.1	maker-Contig3-augustus-gene-374.54-mRNA-1	0.417182		Et_10A_002066	maker-Contig12-snap-gene-516.45-mRNA-1	2.5253		Ot_Chr1_02717	maker-Contig10-snap-gene-130.39-mRNA-1	0.261145		CDS:OS01T0693900-01	maker-Contig28-snap-gene-398.55-mRNA-1	0.9267
CDS:Zm00001d027622_T001	maker-Contig3-augustus-gene-432.48-mRNA-1	1.84851		Sobic.001G433900.1.v3.1	maker-Contig3-augustus-gene-374.57-mRNA-1	0.242756		Et_10A_001096	maker-Contig12-snap-gene-516.48-mRNA-1	0.164		Ot_Chr1_02716	maker-Contig10-snap-gene-130.33-mRNA-1	0.292591		CDS:OS01T0694900-01	maker-Contig28-augustus-gene-399.46-mRNA-1	0.8849
CDS:Zm00001d027623_T001	maker-Contig3-augustus-gene-432.53-mRNA-1	0.316441		Sobic.001G434000.1.v3.1	maker-Contig3-augustus-gene-374.59-mRNA-1	0.549317		Et_10A_001093	maker-Contig12-augustus-gene-516.14-mRNA-1	0.304032		Ot_Chr1_n31625	maker-Contig10-augustus-gene-130.48-mRNA-1	0.286729		CDS:OS01T0695100-01	snap_masked-Contig28-processed-gene-399.28-mRNA-1	0.4922
CDS:Zm00001d027624_T001	augustus_masked-Contig3-processed-gene-433.29-mRNA-1	0.653566		Sobic.001G434100.1.v3.1	maker-Contig3-snap-gene-374.49-mRNA-1	1.04452		Et_10A_001094	maker-Contig12-snap-gene-516.43-mRNA-1	0.218982		Ot_Chr1_02711	maker-Contig10-snap-gene-130.43-mRNA-1	0.213067		CDS:OS01T0695700-00	maker-Contig28-snap-gene-399.8-mRNA-1	1.2322
CDS:Zm00001d031168_T001	maker-Contig3-snap-gene-147.38-mRNA-1	2.10114		Sobic.001G434200.1.v3.1	maker-Contig3-augustus-gene-375.3-mRNA-1	0.560397		Et_10A_001097	maker-Contig12-snap-gene-518.12-mRNA-1	1.83261		Ot_Chr1_n31626	maker-Contig10-snap-gene-131.49-mRNA-1	0.12784		CDS:OS01T0695900-01	snap_masked-Contig28-processed-gene-400.36-mRNA-1	0.9568
CDS:Zm00001d031182_T001	maker-Contig3-augustus-gene-148.4-mRNA-1	4.39352		Sobic.001G434500.1.v3.1	maker-Contig3-snap-gene-375.49-mRNA-1	0.745996		Et_10A_001107	augustus_masked-Contig12-processed-gene-518.6-mRNA-1	1.38442		Ot_Chr1_02709	maker-Contig10-augustus-gene-131.67-mRNA-1	-0.79207		CDS:OS01T0699600-01	maker-Contig28-augustus-gene-400.38-mRNA-1	0.7253
CDS:Zm00001d031183_T001	maker-Contig3-snap-gene-149.41-mRNA-1	-0.923377		Sobic.001G434700.1.v3.1	maker-Contig3-augustus-gene-375.4-mRNA-1	0.363626		Et_10A_000061	maker-Contig12-augustus-gene-519.21-mRNA-1	0.317692		Ot_Chr1_02708	maker-Contig10-snap-gene-131.52-mRNA-1	0.4255		CDS:OS01T0701900-01	maker-Contig28-augustus-gene-400.41-mRNA-1	1.1029
CDS:Zm00001d031189_T001	maker-Contig3-snap-gene-151.22-mRNA-1	1.10223		Sobic.001G434900.1.v3.1	maker-Contig3-augustus-gene-375.6-mRNA-1	0.444975		Et_10A_001108	maker-Contig12-augustus-gene-519.22-mRNA-1	0.222762		Ot_Chr1_n31628	maker-Contig10-snap-gene-131.53-mRNA-1	0.275244		CDS:OS01T0702450-00	maker-Contig28-augustus-gene-400.39-mRNA-1	0.8942
CDS:Zm00001d031191_T001	augustus_masked-Contig3-processed-gene-151.4-mRNA-1	0.657444		Sobic.001G435100.1.v3.1	maker-Contig3-augustus-gene-375.7-mRNA-1	0.426508		Et_10A_001109	maker-Contig12-augustus-gene-520.45-mRNA-1	0.237968		Ot_Chr1_02705	maker-Contig10-augustus-gene-131.75-mRNA-1	0.304788		CDS:OS01T0702700-01	snap_masked-Contig28-processed-gene-400.36-mRNA-1	0.4388
CDS:Zm00001d031195_T001	maker-Contig3-augustus-gene-152.25-mRNA-1	0.755876		Sobic.001G435300.1.v3.1	maker-Contig3-augustus-gene-375.8-mRNA-1	0.355315		Et_10A_001101	maker-Contig12-augustus-gene-520.39-mRNA-1	0.212281		Ot_Chr1_02703	augustus_masked-Contig10-processed-gene-131.35-mRNA-1	0.28768		CDS:OS01T0703400-01	maker-Contig28-augustus-gene-401.39-mRNA-1	0.9142
CDS:Zm00001d031199_T001	maker-Contig3-augustus-gene-154.1-mRNA-1	0.64821		Sobic.001G435400.1.v3.1	maker-Contig3-augustus-gene-376.7-mRNA-1	0.392527		Et_10A_001103	maker-Contig12-augustus-gene-520.40-mRNA-1	0.169928		Ot_Chr1_02701	maker-Contig10-augustus-gene-131.72-mRNA-1	0.235007		CDS:OS01T0704000-01	maker-Contig28-augustus-gene-401.41-mRNA-1	0.4355
CDS:Zm00001d031200_T002	maker-Contig3-augustus-gene-155.37-mRNA-1	1.0532		Sobic.001G435500.1.v3.1	maker-Contig3-augustus-gene-376.0-mRNA-1	0.266486		Et_10A_001104	maker-Contig12-augustus-gene-520.41-mRNA-1	0.352399		Ot_Chr1_02700	maker-Contig10-augustus-gene-131.77-mRNA-1	0.200394		CDS:OS01T0705200-01	maker-Contig28-augustus-gene-402.10-mRNA-1	0.4338
CDS:Zm00001d027415_T001	maker-Contig3-snap-gene-445.8-mRNA-1	0.499731		Sobic.001G435600.1.v3.1	maker-Contig3-snap-gene-376.12-mRNA-1	-0.923377		Et_10A_001105	maker-Contig12-augustus-gene-520.42-mRNA-1	0.264858		Ot_Chr1_02699	maker-Contig10-snap-gene-131.57-mRNA-1	0.342649		CDS:OS01T0705400-00	maker-Contig28-augustus-gene-402.6-mRNA-1	0.734
CDS:Zm00001d027419_T001	maker-Contig3-snap-gene-444.22-mRNA-1	0.302314		Sobic.001G435700.1.v3.1	maker-Contig3-augustus-gene-376.2-mRNA-1	0.425861		Et_10A_001111	maker-Contig12-augustus-gene-520.49-mRNA-1	0.25472		Ot_Chr1_02698	augustus_masked-Contig10-processed-gene-132.0-mRNA-1	0.20871		CDS:OS01T0705300-01	maker-Contig28-snap-gene-403.1-mRNA-1	3.3683
CDS:Zm00001d027421_T001	maker-Contig3-augustus-gene-444.3-mRNA-1	0.353653		Sobic.001G435800.1.v3.1	maker-Contig3-augustus-gene-377.0-mRNA-1	0.474431		Et_10A_001113	maker-Contig12-augustus-gene-521.51-mRNA-1	0.128434		Ot_Chr1_02696	maker-Contig10-snap-gene-132.46-mRNA-1	0.207285		CDS:OS01T0706500-00	snap_masked-Contig28-processed-gene-403.15-mRNA-1	0.6639
[truncated: 55,082 more rows]
